# Supplementary material for: Ex vivo drug response profiling for response and outcome prediction in hematologic malignancies: the prospective non-interventional SMARTrial
Source: Nat Cancer. 2023 Oct 2;4(12):1648–59. doi: 10.1038/s43018-023-00645-5 (PMC10733146; doi:10.1038/s43018-023-00645-5)
Supplement: Supplementary file 3 — Statistical source data and graphic for visual abstract. [file 43018_2023_645_MOESM3_ESM.xlsx]

## Sheet: Fig_1B
rowname	pathway	FDA_approved	n.x	n.y
1	BCR/ABL	1	3	3
2	ALK	1	1	1
3	Apoptosis	0	4	5
4	Apoptosis	1	1	5
5	B cell receptor	0	2	4
6	B cell receptor	1	2	4
7	Bromodomain	0	2	2
8	Cyclin dependent kinases	0	3	6
9	Cyclin dependent kinases	1	3	6
10	Cell cycle control	0	3	3
11	Chemotherapy	0	1	22
12	Chemotherapy	1	21	22
13	DNA damage response	0	6	7
14	DNA damage response	1	1	7
15	FLT3	0	2	3
16	FLT3	1	1	3
17	HGF	1	1	1
18	Hedgehog	1	1	1
19	Histone acetyltransferase	0	1	1
20	Histone deacetylase	0	3	6
21	Histone deacetylase	1	3	6
22	Histone methyltransferase	0	4	4
23	IDH	0	2	4
24	IDH	1	2	4
25	JAK/STAT	0	2	5
26	JAK/STAT	1	3	5
27	MAPK	0	2	5
28	MAPK	1	3	5
29	Notch	0	1	1
30	Nuclear export	1	1	1
31	PI3K/AKT/mTOR	0	1	5
32	PI3K/AKT/mTOR	1	4	5
33	PKC	1	1	1
34	PLK	0	2	2
35	Other	1	1	1
36	Proteasome	1	3	3
37	Stress response	0	2	2
38	TLR	0	2	2
39	TNF/NFKB	0	1	5
40	TNF/NFKB	1	4	5
