# Supplementary material for: Ex vivo drug response profiling for response and outcome prediction in hematologic malignancies: the prospective non-interventional SMARTrial
Source: Nat Cancer. 2023 Oct 2;4(12):1648–59. doi: 10.1038/s43018-023-00645-5 (PMC10733146; doi:10.1038/s43018-023-00645-5)
Supplement: Supplementary file 4 — Statistical source data. [file 43018_2023_645_MOESM4_ESM.xlsx]

## Sheet: Figure_2B
rowname	diagnosis	n
1	ALL	2
2	AML	34
3	B-PLL	1
4	BL	1
5	CLL	25
6	DLBCL	4
7	FL	3
8	MCL	5
9	T-NHL	1
10	T-PLL	4

## Sheet: Figure_2C
rowname	time_to_analysis	n	percent
1	more than 7 days	7	8.75
2	within 7 days	73	91.25

## Sheet: Figure_2D
rowname	Subcohort	n
1	Chemotherapy cohort	46
2	CLL cohort treated with Venetoclax or Ibrutinib	18
