# Supplementary material for: Ex vivo drug response profiling for response and outcome prediction in hematologic malignancies: the prospective non-interventional SMARTrial
Source: Nat Cancer. 2023 Oct 2;4(12):1648–59. doi: 10.1038/s43018-023-00645-5 (PMC10733146; doi:10.1038/s43018-023-00645-5)
Supplement: Supplementary file 5 — Statistical source data. [file 43018_2023_645_MOESM5_ESM.xlsx]

## Sheet: Fig_3A_Data Dose Resp
Pathway	name	patientID	response	concentration	normVal
BCR/ABL	Dasatinib	S006	R	0.0016	0.961237
BCR/ABL	Dasatinib	S006	R	0.008	0.911938
BCR/ABL	Dasatinib	S006	R	0.04	0.879734
BCR/ABL	Dasatinib	S006	R	0.2	0.808382
BCR/ABL	Dasatinib	S006	R	1	0.761391
BCR/ABL	Imatinib	S006	R	0.016	1.10689
BCR/ABL	Imatinib	S006	R	0.08	1.02977
BCR/ABL	Imatinib	S006	R	0.4	1.1083
BCR/ABL	Imatinib	S006	R	2	0.988336
BCR/ABL	Imatinib	S006	R	10	0.782888
BCR/ABL	Nilotinib	S006	R	0.016	1.17274
BCR/ABL	Nilotinib	S006	R	0.08	1.08005
BCR/ABL	Nilotinib	S006	R	0.4	1.13373
BCR/ABL	Nilotinib	S006	R	2	1.08543
BCR/ABL	Nilotinib	S006	R	10	1.13956
ALK	Ceritinib	S006	R	0.024	0.937782
ALK	Ceritinib	S006	R	0.12	0.923521
ALK	Ceritinib	S006	R	0.6	0.773303
ALK	Ceritinib	S006	R	3	0.530308
ALK	Ceritinib	S006	R	15	0.0232951
Apoptosis	Birinapant	S006	R	0.0008	0.875743
Apoptosis	Birinapant	S006	R	0.004	0.807061
Apoptosis	Birinapant	S006	R	0.02	0.592923
Apoptosis	Birinapant	S006	R	0.1	0.37401
Apoptosis	Birinapant	S006	R	0.5	0.236969
Apoptosis	Navitoclax	S006	R	0.0032	0.989381
Apoptosis	Navitoclax	S006	R	0.016	0.770986
Apoptosis	Navitoclax	S006	R	0.08	0.306228
Apoptosis	Navitoclax	S006	R	0.4	0.0665987
Apoptosis	Navitoclax	S006	R	2	0.0316395
Apoptosis	Obatoclax mesylate	S006	R	0.024	1.01201
Apoptosis	Obatoclax mesylate	S006	R	0.12	0.945478
Apoptosis	Obatoclax mesylate	S006	R	0.6	0.70754
Apoptosis	Obatoclax mesylate	S006	R	3	0.404942
Apoptosis	Obatoclax mesylate	S006	R	15	0.121081
Apoptosis	UMI-77	S006	R	0.024	1.06923
Apoptosis	UMI-77	S006	R	0.12	1.03748
Apoptosis	UMI-77	S006	R	0.6	0.978893
Apoptosis	UMI-77	S006	R	3	1.01263
Apoptosis	UMI-77	S006	R	15	0.46685
Apoptosis	Venetoclax	S006	R	0.00064	0.94338
Apoptosis	Venetoclax	S006	R	0.0032	0.649384
Apoptosis	Venetoclax	S006	R	0.016	0.313701
Apoptosis	Venetoclax	S006	R	0.08	0.134629
Apoptosis	Venetoclax	S006	R	0.4	0.0687134
B cell receptor	Acalabrutinib (ACP-196)	S006	R	0.008	1.07898
B cell receptor	Acalabrutinib (ACP-196)	S006	R	0.04	1.09699
B cell receptor	Acalabrutinib (ACP-196)	S006	R	0.2	1.0905
B cell receptor	Acalabrutinib (ACP-196)	S006	R	1	1.07681
B cell receptor	Acalabrutinib (ACP-196)	S006	R	5	1.0426
B cell receptor	Entospletinib	S006	R	0.024	1.08407
B cell receptor	Entospletinib	S006	R	0.12	0.973334
B cell receptor	Entospletinib	S006	R	0.6	0.885706
B cell receptor	Entospletinib	S006	R	3	0.945236
B cell receptor	Entospletinib	S006	R	15	0.924538
B cell receptor	Ibrutinib	S006	R	0.0016	1.03478
B cell receptor	Ibrutinib	S006	R	0.008	1.01857
B cell receptor	Ibrutinib	S006	R	0.04	0.988159
B cell receptor	Ibrutinib	S006	R	0.2	0.902819
B cell receptor	Ibrutinib	S006	R	1	0.694197
B cell receptor	ONO-4059	S006	R	0.0016	1.06253
B cell receptor	ONO-4059	S006	R	0.008	1.00934
B cell receptor	ONO-4059	S006	R	0.04	1.0258
B cell receptor	ONO-4059	S006	R	0.2	0.996884
B cell receptor	ONO-4059	S006	R	1	1.01848
Bromodomain	I-BET-762	S006	R	0.008	1.02512
Bromodomain	I-BET-762	S006	R	0.04	1.07165
Bromodomain	I-BET-762	S006	R	0.2	1.21624
Bromodomain	I-BET-762	S006	R	1	1.07936
Bromodomain	I-BET-762	S006	R	5	0.964093
Bromodomain	OTX015	S006	R	0.016	1.25727
Bromodomain	OTX015	S006	R	0.08	1.39859
Bromodomain	OTX015	S006	R	0.4	1.18493
Bromodomain	OTX015	S006	R	2	1.12347
Bromodomain	OTX015	S006	R	10	1.10605
Cyclin dependent kinases	Abemaciclib (LY2835219)	S006	R	0.024	0.958654
Cyclin dependent kinases	Abemaciclib (LY2835219)	S006	R	0.12	0.753046
Cyclin dependent kinases	Abemaciclib (LY2835219)	S006	R	0.6	0.807897
Cyclin dependent kinases	Abemaciclib (LY2835219)	S006	R	3	0.270221
Cyclin dependent kinases	Abemaciclib (LY2835219)	S006	R	15	0.0805203
Cyclin dependent kinases	Dinaciclib	S006	R	0.0016	0.96277
Cyclin dependent kinases	Dinaciclib	S006	R	0.008	0.0813426
Cyclin dependent kinases	Dinaciclib	S006	R	0.04	0.0509457
Cyclin dependent kinases	Dinaciclib	S006	R	0.2	0.0499516
Cyclin dependent kinases	Dinaciclib	S006	R	1	0.0483682
Cyclin dependent kinases	Flavopiridol	S006	R	0.0032	0.939907
Cyclin dependent kinases	Flavopiridol	S006	R	0.016	0.806413
Cyclin dependent kinases	Flavopiridol	S006	R	0.08	0.531403
Cyclin dependent kinases	Flavopiridol	S006	R	0.4	0.0381125
Cyclin dependent kinases	Flavopiridol	S006	R	2	0.0310593
Cyclin dependent kinases	Palbociclib	S006	R	0.024	1.02111
Cyclin dependent kinases	Palbociclib	S006	R	0.12	0.883408
Cyclin dependent kinases	Palbociclib	S006	R	0.6	0.793971
Cyclin dependent kinases	Palbociclib	S006	R	3	0.450455
Cyclin dependent kinases	Palbociclib	S006	R	15	0.448795
Cyclin dependent kinases	Ribociclib	S006	R	0.024	1.07895
Cyclin dependent kinases	Ribociclib	S006	R	0.12	0.985521
Cyclin dependent kinases	Ribociclib	S006	R	0.6	0.953902
Cyclin dependent kinases	Ribociclib	S006	R	3	0.641545
Cyclin dependent kinases	Ribociclib	S006	R	15	0.431859
Cyclin dependent kinases	Roscovitine	S006	R	0.032	1.07773
Cyclin dependent kinases	Roscovitine	S006	R	0.16	1.07328
Cyclin dependent kinases	Roscovitine	S006	R	0.8	1.0251
Cyclin dependent kinases	Roscovitine	S006	R	4	1.03525
Cyclin dependent kinases	Roscovitine	S006	R	20	0.575661
Cell cycle control	10058-F4	S006	R	0.024	0.827025
Cell cycle control	10058-F4	S006	R	0.12	0.884005
Cell cycle control	10058-F4	S006	R	0.6	0.929348
Cell cycle control	10058-F4	S006	R	3	0.88277
Cell cycle control	10058-F4	S006	R	15	0.832752
Cell cycle control	Barasertib	S006	R	0.0008	0.924547
Cell cycle control	Barasertib	S006	R	0.004	0.872177
Cell cycle control	Barasertib	S006	R	0.02	0.86535
Cell cycle control	Barasertib	S006	R	0.1	0.621372
Cell cycle control	Barasertib	S006	R	0.5	0.442077
Cell cycle control	Tozasertib	S006	R	0.024	0.655309
Cell cycle control	Tozasertib	S006	R	0.12	0.352209
Cell cycle control	Tozasertib	S006	R	0.6	0.398488
Cell cycle control	Tozasertib	S006	R	3	0.47839
Cell cycle control	Tozasertib	S006	R	15	0.680742
Chemotherapy	8-Azaguanin	S006	R	0.032	1.09095
Chemotherapy	8-Azaguanin	S006	R	0.16	1.07073
Chemotherapy	8-Azaguanin	S006	R	0.8	0.68202
Chemotherapy	8-Azaguanin	S006	R	4	0.242225
Chemotherapy	8-Azaguanin	S006	R	20	0.127359
Chemotherapy	Azacytidine (Vidaza)	S006	R	0.032	1.06874
Chemotherapy	Azacytidine (Vidaza)	S006	R	0.16	0.973391
Chemotherapy	Azacytidine (Vidaza)	S006	R	0.8	0.426405
Chemotherapy	Azacytidine (Vidaza)	S006	R	4	0.0788503
Chemotherapy	Azacytidine (Vidaza)	S006	R	20	0.0614356
Chemotherapy	Bendamustine	S006	R	0.032	0.998642
Chemotherapy	Bendamustine	S006	R	0.16	1.04345
Chemotherapy	Bendamustine	S006	R	0.8	1.03774
Chemotherapy	Bendamustine	S006	R	4	0.986582
Chemotherapy	Bendamustine	S006	R	20	0.616043
Chemotherapy	Chlorambucil	S006	R	0.032	1.02961
Chemotherapy	Chlorambucil	S006	R	0.16	0.922283
Chemotherapy	Chlorambucil	S006	R	0.8	0.944501
Chemotherapy	Chlorambucil	S006	R	4	0.522054
Chemotherapy	Chlorambucil	S006	R	20	0.153945
Chemotherapy	Cladribine	S006	R	0.024	0.266624
Chemotherapy	Cladribine	S006	R	0.12	0.13615
Chemotherapy	Cladribine	S006	R	0.6	0.118791
Chemotherapy	Cladribine	S006	R	3	0.14047
Chemotherapy	Cladribine	S006	R	15	0.164271
Chemotherapy	Clofarabine	S006	R	0.024	0.759248
Chemotherapy	Clofarabine	S006	R	0.12	0.381353
Chemotherapy	Clofarabine	S006	R	0.6	0.351234
Chemotherapy	Clofarabine	S006	R	3	0.461464
Chemotherapy	Clofarabine	S006	R	15	0.489278
Chemotherapy	Cytarabine	S006	R	0.032	1.09436
Chemotherapy	Cytarabine	S006	R	0.16	0.996491
Chemotherapy	Cytarabine	S006	R	0.8	0.773244
Chemotherapy	Cytarabine	S006	R	4	0.147287
Chemotherapy	Cytarabine	S006	R	20	0.0817107
Chemotherapy	Daunorubicin	S006	R	0.0016	1.18872
Chemotherapy	Daunorubicin	S006	R	0.008	0.923387
Chemotherapy	Daunorubicin	S006	R	0.04	0.248086
Chemotherapy	Daunorubicin	S006	R	0.2	0.0749701
Chemotherapy	Daunorubicin	S006	R	1	0.0281937
Chemotherapy	Decitabine (Dacogen)	S006	R	0.024	0.970759
Chemotherapy	Decitabine (Dacogen)	S006	R	0.12	0.877205
Chemotherapy	Decitabine (Dacogen)	S006	R	0.6	1.00281
Chemotherapy	Decitabine (Dacogen)	S006	R	3	0.747099
Chemotherapy	Decitabine (Dacogen)	S006	R	15	0.716352
Chemotherapy	Doxorubicin	S006	R	0.0016	1.02488
Chemotherapy	Doxorubicin	S006	R	0.008	1.04579
Chemotherapy	Doxorubicin	S006	R	0.04	0.787636
Chemotherapy	Doxorubicin	S006	R	0.2	0.320028
Chemotherapy	Doxorubicin	S006	R	1	0.0624642
Chemotherapy	Etoposide	S006	R	0.032	1.06039
Chemotherapy	Etoposide	S006	R	0.16	0.965498
Chemotherapy	Etoposide	S006	R	0.8	0.893193
Chemotherapy	Etoposide	S006	R	4	0.670274
Chemotherapy	Etoposide	S006	R	20	0.21313
Chemotherapy	Fludarabine	S006	R	0.016	1.0153
Chemotherapy	Fludarabine	S006	R	0.08	0.929391
Chemotherapy	Fludarabine	S006	R	0.4	0.528853
Chemotherapy	Fludarabine	S006	R	2	0.114973
Chemotherapy	Fludarabine	S006	R	10	0.0572699
Chemotherapy	Idarubicin	S006	R	0.024	0.132086
Chemotherapy	Idarubicin	S006	R	0.12	0.0658045
Chemotherapy	Idarubicin	S006	R	0.6	0.0381195
Chemotherapy	Idarubicin	S006	R	3	0.0276443
Chemotherapy	Idarubicin	S006	R	15	0.0298303
Chemotherapy	Mitoxantrone	S006	R	0.008	0.426084
Chemotherapy	Mitoxantrone	S006	R	0.04	0.155044
Chemotherapy	Mitoxantrone	S006	R	0.2	0.0753736
Chemotherapy	Mitoxantrone	S006	R	1	0.0533943
Chemotherapy	Mitoxantrone	S006	R	5	0.0375477
Chemotherapy	Nelarabine	S006	R	0.024	1.03292
Chemotherapy	Nelarabine	S006	R	0.12	1.06868
Chemotherapy	Nelarabine	S006	R	0.6	0.981542
Chemotherapy	Nelarabine	S006	R	3	0.946693
Chemotherapy	Nelarabine	S006	R	15	0.727995
Chemotherapy	Pentostatin	S006	R	0.03	0.921724
Chemotherapy	Pentostatin	S006	R	0.15	0.911966
Chemotherapy	Pentostatin	S006	R	0.75	1.12601
Chemotherapy	Pentostatin	S006	R	3.75	1.01033
Chemotherapy	Pentostatin	S006	R	18.76	0.857012
Chemotherapy	Pralatrexate	S006	R	0.024	0.998455
Chemotherapy	Pralatrexate	S006	R	0.12	0.979317
Chemotherapy	Pralatrexate	S006	R	0.6	0.960366
Chemotherapy	Pralatrexate	S006	R	3	1.03722
Chemotherapy	Pralatrexate	S006	R	15	0.923687
Chemotherapy	Thioguanin	S006	R	0.024	1.07335
Chemotherapy	Thioguanin	S006	R	0.12	0.995665
Chemotherapy	Thioguanin	S006	R	0.6	0.570305
Chemotherapy	Thioguanin	S006	R	3	0.201913
Chemotherapy	Thioguanin	S006	R	15	0.0983977
Chemotherapy	Vincristine	S006	R	0.016	0.959403
Chemotherapy	Vincristine	S006	R	0.08	0.539334
Chemotherapy	Vincristine	S006	R	0.4	0.251036
Chemotherapy	Vincristine	S006	R	2	0.387707
Chemotherapy	Vincristine	S006	R	10	0.133811
Chemotherapy	Vindesine	S006	R	0.016	0.777668
Chemotherapy	Vindesine	S006	R	0.08	0.394614
Chemotherapy	Vindesine	S006	R	0.4	0.243962
Chemotherapy	Vindesine	S006	R	2	0.206798
Chemotherapy	Vindesine	S006	R	10	0.193776
DNA damage response	AZD7762	S006	R	0.024	0.414712
DNA damage response	AZD7762	S006	R	0.12	0.464689
DNA damage response	AZD7762	S006	R	0.6	0.571106
DNA damage response	AZD7762	S006	R	3	0.888897
DNA damage response	AZD7762	S006	R	15	1.06202
DNA damage response	Idasanutlin (RS7388)	S006	R	0.032	0.487582
DNA damage response	Idasanutlin (RS7388)	S006	R	0.16	0.249846
DNA damage response	Idasanutlin (RS7388)	S006	R	0.8	0.075789
DNA damage response	Idasanutlin (RS7388)	S006	R	4	0.0428598
DNA damage response	Idasanutlin (RS7388)	S006	R	20	0.0408349
DNA damage response	Iniparib	S006	R	0.024	1.1693
DNA damage response	Iniparib	S006	R	0.12	1.08904
DNA damage response	Iniparib	S006	R	0.6	1.01824
DNA damage response	Iniparib	S006	R	3	0.983095
DNA damage response	Iniparib	S006	R	15	0.682316
DNA damage response	MI-773	S006	R	0.008	0.915158
DNA damage response	MI-773	S006	R	0.04	0.761137
DNA damage response	MI-773	S006	R	0.2	0.480676
DNA damage response	MI-773	S006	R	1	0.193749
DNA damage response	MI-773	S006	R	5	0.0490677
DNA damage response	NSC 652287	S006	R	0.024	0.86462
DNA damage response	NSC 652287	S006	R	0.12	0.677415
DNA damage response	NSC 652287	S006	R	0.6	0.177364
DNA damage response	NSC 652287	S006	R	3	0.0965726
DNA damage response	NSC 652287	S006	R	15	0.0523071
DNA damage response	Nutlin-3a	S006	R	0.032	1.00972
DNA damage response	Nutlin-3a	S006	R	0.16	0.916913
DNA damage response	Nutlin-3a	S006	R	0.8	0.694021
DNA damage response	Nutlin-3a	S006	R	4	0.136048
DNA damage response	Nutlin-3a	S006	R	20	0.0568462
DNA damage response	Olaparib	S006	R	0.024	0.939961
DNA damage response	Olaparib	S006	R	0.12	0.985691
DNA damage response	Olaparib	S006	R	0.6	1.00959
DNA damage response	Olaparib	S006	R	3	0.884453
DNA damage response	Olaparib	S006	R	15	0.721851
FLT3	Crenolanib	S006	R	0.016	0.559472
FLT3	Crenolanib	S006	R	0.08	0.648643
FLT3	Crenolanib	S006	R	0.4	0.88945
FLT3	Crenolanib	S006	R	2	0.976593
FLT3	Crenolanib	S006	R	10	0.332881
FLT3	Gilteritinib	S006	R	0.024	0.393038
FLT3	Gilteritinib	S006	R	0.12	0.380872
FLT3	Gilteritinib	S006	R	0.6	0.382281
FLT3	Gilteritinib	S006	R	3	0.728694
FLT3	Gilteritinib	S006	R	15	0.562899
FLT3	Quizartinib	S006	R	0.016	0.463519
FLT3	Quizartinib	S006	R	0.08	0.46689
FLT3	Quizartinib	S006	R	0.4	0.430496
FLT3	Quizartinib	S006	R	2	0.502459
FLT3	Quizartinib	S006	R	10	0.465181
Hedgehog	Vismodegib	S006	R	0.024	0.902326
Hedgehog	Vismodegib	S006	R	0.12	0.950724
Hedgehog	Vismodegib	S006	R	0.6	0.885872
Hedgehog	Vismodegib	S006	R	3	0.885113
Hedgehog	Vismodegib	S006	R	15	0.953545
HGF	Crizotinib	S006	R	0.024	0.944274
HGF	Crizotinib	S006	R	0.12	0.925703
HGF	Crizotinib	S006	R	0.6	0.695149
HGF	Crizotinib	S006	R	3	0.491339
HGF	Crizotinib	S006	R	15	0.180011
Histone acetyltransferase	C646	S006	R	0.024	0.920714
Histone acetyltransferase	C646	S006	R	0.12	0.957444
Histone acetyltransferase	C646	S006	R	0.6	0.969583
Histone acetyltransferase	C646	S006	R	3	0.848767
Histone acetyltransferase	C646	S006	R	15	0.779495
Histone deacetylase	BRD73954	S006	R	0.024	1.03245
Histone deacetylase	BRD73954	S006	R	0.12	0.998822
Histone deacetylase	BRD73954	S006	R	0.6	1.04055
Histone deacetylase	BRD73954	S006	R	3	0.933453
Histone deacetylase	BRD73954	S006	R	15	0.8373
Histone deacetylase	CAY10603	S006	R	0.024	0.99834
Histone deacetylase	CAY10603	S006	R	0.12	0.978282
Histone deacetylase	CAY10603	S006	R	0.6	1.03656
Histone deacetylase	CAY10603	S006	R	3	0.376867
Histone deacetylase	CAY10603	S006	R	15	0.112454
Histone deacetylase	Panobinostat	S006	R	0.00064	0.949527
Histone deacetylase	Panobinostat	S006	R	0.0032	0.886506
Histone deacetylase	Panobinostat	S006	R	0.016	0.371536
Histone deacetylase	Panobinostat	S006	R	0.08	0.113639
Histone deacetylase	Panobinostat	S006	R	0.4	0.0851253
Histone deacetylase	Romidepsin	S006	R	0.00032	1.00225
Histone deacetylase	Romidepsin	S006	R	0.0016	0.911015
Histone deacetylase	Romidepsin	S006	R	0.008	0.476879
Histone deacetylase	Romidepsin	S006	R	0.04	0.12659
Histone deacetylase	Romidepsin	S006	R	0.2	0.0885553
Histone deacetylase	TMP269	S006	R	0.024	1.08668
Histone deacetylase	TMP269	S006	R	0.12	1.03369
Histone deacetylase	TMP269	S006	R	0.6	1.10766
Histone deacetylase	TMP269	S006	R	3	0.975207
Histone deacetylase	TMP269	S006	R	15	0.81236
Histone deacetylase	Vorinostat	S006	R	0.016	1.05988
Histone deacetylase	Vorinostat	S006	R	0.08	0.963888
Histone deacetylase	Vorinostat	S006	R	0.4	0.915956
Histone deacetylase	Vorinostat	S006	R	2	0.650831
Histone deacetylase	Vorinostat	S006	R	10	0.146781
Histone methyltransferase	CPI-169	S006	R	0.024	0.991792
Histone methyltransferase	CPI-169	S006	R	0.12	0.981555
Histone methyltransferase	CPI-169	S006	R	0.6	1.02598
Histone methyltransferase	CPI-169	S006	R	3	1.00665
Histone methyltransferase	CPI-169	S006	R	15	1.06353
Histone methyltransferase	EPZ-5676	S006	R	0.0032	1.00166
Histone methyltransferase	EPZ-5676	S006	R	0.016	1.14762
Histone methyltransferase	EPZ-5676	S006	R	0.08	0.958591
Histone methyltransferase	EPZ-5676	S006	R	0.4	0.934225
Histone methyltransferase	EPZ-5676	S006	R	2	1.12072
Histone methyltransferase	EPZ-6438	S006	R	0.024	1.0342
Histone methyltransferase	EPZ-6438	S006	R	0.12	1.07368
Histone methyltransferase	EPZ-6438	S006	R	0.6	1.09953
Histone methyltransferase	EPZ-6438	S006	R	3	1.11661
Histone methyltransferase	EPZ-6438	S006	R	15	1.15101
Histone methyltransferase	SGC 0946	S006	R	0.024	0.99081
Histone methyltransferase	SGC 0946	S006	R	0.12	0.944446
Histone methyltransferase	SGC 0946	S006	R	0.6	0.899467
Histone methyltransferase	SGC 0946	S006	R	3	0.835871
Histone methyltransferase	SGC 0946	S006	R	15	0.557062
IDH	AG-120	S006	R	0.024	1.07174
IDH	AG-120	S006	R	0.12	1.12683
IDH	AG-120	S006	R	0.6	0.985899
IDH	AG-120	S006	R	3	1.07946
IDH	AG-120	S006	R	15	0.900863
IDH	AG-221 (Enasidinib)	S006	R	0.024	0.940297
IDH	AG-221 (Enasidinib)	S006	R	0.12	0.946309
IDH	AG-221 (Enasidinib)	S006	R	0.6	1.0631
IDH	AG-221 (Enasidinib)	S006	R	3	0.914536
IDH	AG-221 (Enasidinib)	S006	R	15	0.974442
IDH	AGI-6780	S006	R	0.024	0.939957
IDH	AGI-6780	S006	R	0.12	1.00744
IDH	AGI-6780	S006	R	0.6	1.01893
IDH	AGI-6780	S006	R	3	0.973823
IDH	AGI-6780	S006	R	15	0.992682
IDH	BAY 1436032	S006	R	0.024	1.02502
IDH	BAY 1436032	S006	R	0.12	1.13781
IDH	BAY 1436032	S006	R	0.6	1.0765
IDH	BAY 1436032	S006	R	3	1.03907
IDH	BAY 1436032	S006	R	15	0.956776
JAK/STAT	Filgotinib	S006	R	0.024	0.954665
JAK/STAT	Filgotinib	S006	R	0.12	0.979842
JAK/STAT	Filgotinib	S006	R	0.6	0.737633
JAK/STAT	Filgotinib	S006	R	3	0.451134
JAK/STAT	Filgotinib	S006	R	15	0.844265
JAK/STAT	JAK3 Inhibitor I	S006	R	0.024	0.919031
JAK/STAT	JAK3 Inhibitor I	S006	R	0.12	0.945499
JAK/STAT	JAK3 Inhibitor I	S006	R	0.6	0.790534
JAK/STAT	JAK3 Inhibitor I	S006	R	3	0.58532
JAK/STAT	JAK3 Inhibitor I	S006	R	15	0.272372
JAK/STAT	Pacritinib	S006	R	0.024	1.07059
JAK/STAT	Pacritinib	S006	R	0.12	0.80455
JAK/STAT	Pacritinib	S006	R	0.6	0.40266
JAK/STAT	Pacritinib	S006	R	3	0.197742
JAK/STAT	Pacritinib	S006	R	15	0.0210054
JAK/STAT	Ruxolitinib	S006	R	0.024	1.04226
JAK/STAT	Ruxolitinib	S006	R	0.12	0.92131
JAK/STAT	Ruxolitinib	S006	R	0.6	0.963451
JAK/STAT	Ruxolitinib	S006	R	3	0.903931
JAK/STAT	Ruxolitinib	S006	R	15	0.655701
JAK/STAT	Tofacitinib	S006	R	0.024	0.969359
JAK/STAT	Tofacitinib	S006	R	0.12	0.904369
JAK/STAT	Tofacitinib	S006	R	0.6	0.93725
JAK/STAT	Tofacitinib	S006	R	3	0.841947
JAK/STAT	Tofacitinib	S006	R	15	0.577762
MAPK	ERK5-IN-1	S006	R	0.024	1.07915
MAPK	ERK5-IN-1	S006	R	0.12	1.11782
MAPK	ERK5-IN-1	S006	R	0.6	1.23477
MAPK	ERK5-IN-1	S006	R	3	0.929558
MAPK	ERK5-IN-1	S006	R	15	0.580351
MAPK	SCH772984	S006	R	0.008	0.988576
MAPK	SCH772984	S006	R	0.04	0.932179
MAPK	SCH772984	S006	R	0.2	0.85617
MAPK	SCH772984	S006	R	1	0.752786
MAPK	SCH772984	S006	R	5	0.548033
MAPK	Sorafenib	S006	R	0.024	0.708514
MAPK	Sorafenib	S006	R	0.12	0.508068
MAPK	Sorafenib	S006	R	0.6	0.413046
MAPK	Sorafenib	S006	R	3	0.423245
MAPK	Sorafenib	S006	R	15	0.377973
MAPK	Trametinib	S006	R	0.0008	0.887697
MAPK	Trametinib	S006	R	0.004	0.939388
MAPK	Trametinib	S006	R	0.02	0.786747
MAPK	Trametinib	S006	R	0.1	0.860321
MAPK	Trametinib	S006	R	0.5	0.798045
MAPK	Vemurafenib	S006	R	0.024	0.932593
MAPK	Vemurafenib	S006	R	0.12	1.036
MAPK	Vemurafenib	S006	R	0.6	0.930208
MAPK	Vemurafenib	S006	R	3	1.02364
MAPK	Vemurafenib	S006	R	15	1.0151
Notch	LY3039478	S006	R	0.016	1.12878
Notch	LY3039478	S006	R	0.08	1.15513
Notch	LY3039478	S006	R	0.4	1.11122
Notch	LY3039478	S006	R	2	1.19193
Notch	LY3039478	S006	R	10	1.07896
Nuclear export	Selinexor	S006	R	0.008	0.884997
Nuclear export	Selinexor	S006	R	0.04	0.835009
Nuclear export	Selinexor	S006	R	0.2	0.810806
Nuclear export	Selinexor	S006	R	1	0.685978
Nuclear export	Selinexor	S006	R	5	0.532224
PI3K/AKT/mTOR	BEZ235	S006	R	0.024	0.872695
PI3K/AKT/mTOR	BEZ235	S006	R	0.12	0.968156
PI3K/AKT/mTOR	BEZ235	S006	R	0.6	0.709847
PI3K/AKT/mTOR	BEZ235	S006	R	3	0.749322
PI3K/AKT/mTOR	BEZ235	S006	R	15	0.262032
PI3K/AKT/mTOR	Duvelisib	S006	R	0.0016	0.94735
PI3K/AKT/mTOR	Duvelisib	S006	R	0.008	0.901546
PI3K/AKT/mTOR	Duvelisib	S006	R	0.04	0.864076
PI3K/AKT/mTOR	Duvelisib	S006	R	0.2	0.816645
PI3K/AKT/mTOR	Duvelisib	S006	R	1	0.725745
PI3K/AKT/mTOR	Everolimus	S006	R	0.0032	0.864539
PI3K/AKT/mTOR	Everolimus	S006	R	0.016	0.85262
PI3K/AKT/mTOR	Everolimus	S006	R	0.08	0.820166
PI3K/AKT/mTOR	Everolimus	S006	R	0.4	0.757547
PI3K/AKT/mTOR	Everolimus	S006	R	2	0.684178
PI3K/AKT/mTOR	Idelalisib	S006	R	0.0032	1.0226
PI3K/AKT/mTOR	Idelalisib	S006	R	0.016	0.9697
PI3K/AKT/mTOR	Idelalisib	S006	R	0.08	0.94284
PI3K/AKT/mTOR	Idelalisib	S006	R	0.4	0.884629
PI3K/AKT/mTOR	Idelalisib	S006	R	2	0.882249
PI3K/AKT/mTOR	Temsirolimus	S006	R	0.032	0.823779
PI3K/AKT/mTOR	Temsirolimus	S006	R	0.16	0.746151
PI3K/AKT/mTOR	Temsirolimus	S006	R	0.8	0.708823
PI3K/AKT/mTOR	Temsirolimus	S006	R	4	0.649971
PI3K/AKT/mTOR	Temsirolimus	S006	R	20	0.415207
PKC	Midostaurin hydrate	S006	R	0.024	0.669033
PKC	Midostaurin hydrate	S006	R	0.12	0.585458
PKC	Midostaurin hydrate	S006	R	0.6	0.528856
PKC	Midostaurin hydrate	S006	R	3	0.637717
PKC	Midostaurin hydrate	S006	R	15	0.709043
PLK	BI6727	S006	R	0.024	1.03804
PLK	BI6727	S006	R	0.12	1.07999
PLK	BI6727	S006	R	0.6	1.11161
PLK	BI6727	S006	R	3	0.831449
PLK	BI6727	S006	R	15	0.268878
PLK	Rigosertib	S006	R	0.008	1.02535
PLK	Rigosertib	S006	R	0.04	1.05839
PLK	Rigosertib	S006	R	0.2	1.07764
PLK	Rigosertib	S006	R	1	1.05819
PLK	Rigosertib	S006	R	5	0.975072
Other	Resveratrol	S006	R	0.024	0.862347
Other	Resveratrol	S006	R	0.12	0.866007
Other	Resveratrol	S006	R	0.6	0.845311
Other	Resveratrol	S006	R	3	0.872435
Other	Resveratrol	S006	R	15	0.80392
Proteasome	Bortezomib	S006	R	0.008	0.902455
Proteasome	Bortezomib	S006	R	0.04	1.01202
Proteasome	Bortezomib	S006	R	0.2	0.903167
Proteasome	Bortezomib	S006	R	1	1.01585
Proteasome	Bortezomib	S006	R	5	0.859126
Proteasome	Carfilzomib	S006	R	0.00016	0.948985
Proteasome	Carfilzomib	S006	R	0.0008	0.695374
Proteasome	Carfilzomib	S006	R	0.004	0.168546
Proteasome	Carfilzomib	S006	R	0.02	0.0285838
Proteasome	Carfilzomib	S006	R	0.1	0.0309967
Proteasome	Ixazomib	S006	R	0.008	0.928512
Proteasome	Ixazomib	S006	R	0.04	1.00385
Proteasome	Ixazomib	S006	R	0.2	0.924212
Proteasome	Ixazomib	S006	R	1	1.03744
Proteasome	Ixazomib	S006	R	5	1.01322
Stress response	Ganetespib	S006	R	0.0032	0.846282
Stress response	Ganetespib	S006	R	0.016	0.154058
Stress response	Ganetespib	S006	R	0.08	0.133617
Stress response	Ganetespib	S006	R	0.4	0.19771
Stress response	Ganetespib	S006	R	2	0.185752
Stress response	Onalespib	S006	R	0.0032	0.787842
Stress response	Onalespib	S006	R	0.016	0.312113
Stress response	Onalespib	S006	R	0.08	0.123629
Stress response	Onalespib	S006	R	0.4	0.212558
Stress response	Onalespib	S006	R	2	0.238594
TLR	IRAK 4 Compound 26	S006	R	0.008	0.642051
TLR	IRAK 4 Compound 26	S006	R	0.04	0.480524
TLR	IRAK 4 Compound 26	S006	R	0.2	0.381201
TLR	IRAK 4 Compound 26	S006	R	1	0.236288
TLR	IRAK 4 Compound 26	S006	R	5	0.17208
TLR	IRAK-1/4 INHIBITOR I	S006	R	0.016	0.951501
TLR	IRAK-1/4 INHIBITOR I	S006	R	0.08	0.975291
TLR	IRAK-1/4 INHIBITOR I	S006	R	0.4	0.886934
TLR	IRAK-1/4 INHIBITOR I	S006	R	2	0.750698
TLR	IRAK-1/4 INHIBITOR I	S006	R	10	0.690707
TNF/NFKB	EVP4593	S006	R	0.008	0.855441
TNF/NFKB	EVP4593	S006	R	0.04	0.75465
TNF/NFKB	EVP4593	S006	R	0.2	0.557198
TNF/NFKB	EVP4593	S006	R	1	0.361592
TNF/NFKB	EVP4593	S006	R	5	0.248044
TNF/NFKB	Lenalidomide	S006	R	0.008	0.846723
TNF/NFKB	Lenalidomide	S006	R	0.04	0.601949
TNF/NFKB	Lenalidomide	S006	R	0.2	0.463434
TNF/NFKB	Lenalidomide	S006	R	1	0.633354
TNF/NFKB	Lenalidomide	S006	R	5	0.372102
TNF/NFKB	MLN-120B	S006	R	0.024	0.914428
TNF/NFKB	MLN-120B	S006	R	0.12	0.921012
TNF/NFKB	MLN-120B	S006	R	0.6	0.93634
TNF/NFKB	MLN-120B	S006	R	3	0.885253
TNF/NFKB	MLN-120B	S006	R	15	0.724183
TNF/NFKB	Pomalidomide	S006	R	0.0032	0.812317
TNF/NFKB	Pomalidomide	S006	R	0.016	0.817203
TNF/NFKB	Pomalidomide	S006	R	0.08	0.786095
TNF/NFKB	Pomalidomide	S006	R	0.4	0.621717
TNF/NFKB	Pomalidomide	S006	R	2	0.656501
TNF/NFKB	Thalidomide	S006	R	0.032	0.973569
TNF/NFKB	Thalidomide	S006	R	0.16	0.915035
TNF/NFKB	Thalidomide	S006	R	0.8	0.895129
TNF/NFKB	Thalidomide	S006	R	4	0.897411
TNF/NFKB	Thalidomide	S006	R	20	0.843494
BCR/ABL	Dasatinib	S007	R	0.0016	0.890233
BCR/ABL	Dasatinib	S007	R	0.008	0.96387
BCR/ABL	Dasatinib	S007	R	0.04	0.916984
BCR/ABL	Dasatinib	S007	R	0.2	0.837319
BCR/ABL	Dasatinib	S007	R	1	0.754771
BCR/ABL	Imatinib	S007	R	0.016	1.15549
BCR/ABL	Imatinib	S007	R	0.08	0.987473
BCR/ABL	Imatinib	S007	R	0.4	1.07912
BCR/ABL	Imatinib	S007	R	2	0.764638
BCR/ABL	Imatinib	S007	R	10	0.31876
BCR/ABL	Nilotinib	S007	R	0.016	1.1859
BCR/ABL	Nilotinib	S007	R	0.08	1.22902
BCR/ABL	Nilotinib	S007	R	0.4	1.23812
BCR/ABL	Nilotinib	S007	R	2	1.04414
BCR/ABL	Nilotinib	S007	R	10	1.30677
ALK	Ceritinib	S007	R	0.024	0.83698
ALK	Ceritinib	S007	R	0.12	0.718176
ALK	Ceritinib	S007	R	0.6	0.558875
ALK	Ceritinib	S007	R	3	0.172686
ALK	Ceritinib	S007	R	15	0.0192118
Apoptosis	Birinapant	S007	R	0.0008	0.866079
Apoptosis	Birinapant	S007	R	0.004	0.74371
Apoptosis	Birinapant	S007	R	0.02	0.573452
Apoptosis	Birinapant	S007	R	0.1	0.383657
Apoptosis	Birinapant	S007	R	0.5	0.321145
Apoptosis	Navitoclax	S007	R	0.0032	0.604043
Apoptosis	Navitoclax	S007	R	0.016	0.154017
Apoptosis	Navitoclax	S007	R	0.08	0.036657
Apoptosis	Navitoclax	S007	R	0.4	0.0206557
Apoptosis	Navitoclax	S007	R	2	0.0179039
Apoptosis	Obatoclax mesylate	S007	R	0.024	0.716865
Apoptosis	Obatoclax mesylate	S007	R	0.12	0.683521
Apoptosis	Obatoclax mesylate	S007	R	0.6	0.658506
Apoptosis	Obatoclax mesylate	S007	R	3	0.25402
Apoptosis	Obatoclax mesylate	S007	R	15	0.024824
Apoptosis	UMI-77	S007	R	0.024	0.89385
Apoptosis	UMI-77	S007	R	0.12	0.940351
Apoptosis	UMI-77	S007	R	0.6	0.852805
Apoptosis	UMI-77	S007	R	3	0.972975
Apoptosis	UMI-77	S007	R	15	0.891113
Apoptosis	Venetoclax	S007	R	0.00064	0.570196
Apoptosis	Venetoclax	S007	R	0.0032	0.138768
Apoptosis	Venetoclax	S007	R	0.016	0.0364654
Apoptosis	Venetoclax	S007	R	0.08	0.0261007
Apoptosis	Venetoclax	S007	R	0.4	0.0242862
B cell receptor	Acalabrutinib (ACP-196)	S007	R	0.008	0.895499
B cell receptor	Acalabrutinib (ACP-196)	S007	R	0.04	0.945405
B cell receptor	Acalabrutinib (ACP-196)	S007	R	0.2	0.910532
B cell receptor	Acalabrutinib (ACP-196)	S007	R	1	1.07442
B cell receptor	Acalabrutinib (ACP-196)	S007	R	5	1.04218
B cell receptor	Entospletinib	S007	R	0.024	1.02448
B cell receptor	Entospletinib	S007	R	0.12	1.02348
B cell receptor	Entospletinib	S007	R	0.6	1.00907
B cell receptor	Entospletinib	S007	R	3	0.898947
B cell receptor	Entospletinib	S007	R	15	0.933192
B cell receptor	Ibrutinib	S007	R	0.0016	1.05473
B cell receptor	Ibrutinib	S007	R	0.008	1.01953
B cell receptor	Ibrutinib	S007	R	0.04	1.03248
B cell receptor	Ibrutinib	S007	R	0.2	0.857075
B cell receptor	Ibrutinib	S007	R	1	0.338118
B cell receptor	ONO-4059	S007	R	0.0016	0.96742
B cell receptor	ONO-4059	S007	R	0.008	0.928181
B cell receptor	ONO-4059	S007	R	0.04	0.962477
B cell receptor	ONO-4059	S007	R	0.2	1.03472
B cell receptor	ONO-4059	S007	R	1	0.803822
Bromodomain	I-BET-762	S007	R	0.008	1.08373
Bromodomain	I-BET-762	S007	R	0.04	0.947919
Bromodomain	I-BET-762	S007	R	0.2	0.985392
Bromodomain	I-BET-762	S007	R	1	0.608969
Bromodomain	I-BET-762	S007	R	5	0.289927
Bromodomain	OTX015	S007	R	0.016	1.16007
Bromodomain	OTX015	S007	R	0.08	1.07848
Bromodomain	OTX015	S007	R	0.4	0.560901
Bromodomain	OTX015	S007	R	2	0.335406
Bromodomain	OTX015	S007	R	10	0.239638
Cyclin dependent kinases	Abemaciclib (LY2835219)	S007	R	0.024	0.758664
Cyclin dependent kinases	Abemaciclib (LY2835219)	S007	R	0.12	0.725065
Cyclin dependent kinases	Abemaciclib (LY2835219)	S007	R	0.6	0.782288
Cyclin dependent kinases	Abemaciclib (LY2835219)	S007	R	3	0.667531
Cyclin dependent kinases	Abemaciclib (LY2835219)	S007	R	15	0.0288914
Cyclin dependent kinases	Dinaciclib	S007	R	0.0016	0.636959
Cyclin dependent kinases	Dinaciclib	S007	R	0.008	0.175298
Cyclin dependent kinases	Dinaciclib	S007	R	0.04	0.118013
Cyclin dependent kinases	Dinaciclib	S007	R	0.2	0.120357
Cyclin dependent kinases	Dinaciclib	S007	R	1	0.140931
Cyclin dependent kinases	Flavopiridol	S007	R	0.0032	0.945079
Cyclin dependent kinases	Flavopiridol	S007	R	0.016	0.680411
Cyclin dependent kinases	Flavopiridol	S007	R	0.08	0.624287
Cyclin dependent kinases	Flavopiridol	S007	R	0.4	0.127408
Cyclin dependent kinases	Flavopiridol	S007	R	2	0.0782122
Cyclin dependent kinases	Palbociclib	S007	R	0.024	0.903859
Cyclin dependent kinases	Palbociclib	S007	R	0.12	0.686573
Cyclin dependent kinases	Palbociclib	S007	R	0.6	0.302802
Cyclin dependent kinases	Palbociclib	S007	R	3	0.0918018
Cyclin dependent kinases	Palbociclib	S007	R	15	0.0845669
Cyclin dependent kinases	Ribociclib	S007	R	0.024	0.948958
Cyclin dependent kinases	Ribociclib	S007	R	0.12	0.904493
Cyclin dependent kinases	Ribociclib	S007	R	0.6	0.766312
Cyclin dependent kinases	Ribociclib	S007	R	3	0.308269
Cyclin dependent kinases	Ribociclib	S007	R	15	0.117618
Cyclin dependent kinases	Roscovitine	S007	R	0.032	0.979965
Cyclin dependent kinases	Roscovitine	S007	R	0.16	0.938733
Cyclin dependent kinases	Roscovitine	S007	R	0.8	0.866929
Cyclin dependent kinases	Roscovitine	S007	R	4	0.952173
Cyclin dependent kinases	Roscovitine	S007	R	20	0.691756
Cell cycle control	10058-F4	S007	R	0.024	0.60919
Cell cycle control	10058-F4	S007	R	0.12	0.642976
Cell cycle control	10058-F4	S007	R	0.6	0.818923
Cell cycle control	10058-F4	S007	R	3	0.7779
Cell cycle control	10058-F4	S007	R	15	0.686173
Cell cycle control	Barasertib	S007	R	0.0008	0.856787
Cell cycle control	Barasertib	S007	R	0.004	0.87788
Cell cycle control	Barasertib	S007	R	0.02	0.927222
Cell cycle control	Barasertib	S007	R	0.1	0.901379
Cell cycle control	Barasertib	S007	R	0.5	0.811304
Cell cycle control	Tozasertib	S007	R	0.024	0.856435
Cell cycle control	Tozasertib	S007	R	0.12	0.289785
Cell cycle control	Tozasertib	S007	R	0.6	0.152919
Cell cycle control	Tozasertib	S007	R	3	0.126164
Cell cycle control	Tozasertib	S007	R	15	0.167355
Chemotherapy	8-Azaguanin	S007	R	0.032	1.00875
Chemotherapy	8-Azaguanin	S007	R	0.16	1.06977
Chemotherapy	8-Azaguanin	S007	R	0.8	0.495095
Chemotherapy	8-Azaguanin	S007	R	4	0.141491
Chemotherapy	8-Azaguanin	S007	R	20	0.0533237
Chemotherapy	Azacytidine (Vidaza)	S007	R	0.032	1.07037
Chemotherapy	Azacytidine (Vidaza)	S007	R	0.16	0.73697
Chemotherapy	Azacytidine (Vidaza)	S007	R	0.8	0.107145
Chemotherapy	Azacytidine (Vidaza)	S007	R	4	0.0389713
Chemotherapy	Azacytidine (Vidaza)	S007	R	20	0.072633
Chemotherapy	Bendamustine	S007	R	0.032	0.955427
Chemotherapy	Bendamustine	S007	R	0.16	1.00673
Chemotherapy	Bendamustine	S007	R	0.8	0.917479
Chemotherapy	Bendamustine	S007	R	4	0.630865
Chemotherapy	Bendamustine	S007	R	20	0.128028
Chemotherapy	Chlorambucil	S007	R	0.032	0.935621
Chemotherapy	Chlorambucil	S007	R	0.16	0.95485
Chemotherapy	Chlorambucil	S007	R	0.8	0.7124
Chemotherapy	Chlorambucil	S007	R	4	0.147647
Chemotherapy	Chlorambucil	S007	R	20	0.0529642
Chemotherapy	Cladribine	S007	R	0.024	0.250314
Chemotherapy	Cladribine	S007	R	0.12	0.178461
Chemotherapy	Cladribine	S007	R	0.6	0.189214
Chemotherapy	Cladribine	S007	R	3	0.179735
Chemotherapy	Cladribine	S007	R	15	0.165364
Chemotherapy	Clofarabine	S007	R	0.024	0.343648
Chemotherapy	Clofarabine	S007	R	0.12	0.27282
Chemotherapy	Clofarabine	S007	R	0.6	0.248304
Chemotherapy	Clofarabine	S007	R	3	0.250607
Chemotherapy	Clofarabine	S007	R	15	0.227585
Chemotherapy	Cytarabine	S007	R	0.032	1.09055
Chemotherapy	Cytarabine	S007	R	0.16	0.947648
Chemotherapy	Cytarabine	S007	R	0.8	0.606614
Chemotherapy	Cytarabine	S007	R	4	0.0807191
Chemotherapy	Cytarabine	S007	R	20	0.0468799
Chemotherapy	Daunorubicin	S007	R	0.0016	1.21284
Chemotherapy	Daunorubicin	S007	R	0.008	0.769823
Chemotherapy	Daunorubicin	S007	R	0.04	0.126143
Chemotherapy	Daunorubicin	S007	R	0.2	0.0472052
Chemotherapy	Daunorubicin	S007	R	1	0.0338484
Chemotherapy	Decitabine (Dacogen)	S007	R	0.024	0.845961
Chemotherapy	Decitabine (Dacogen)	S007	R	0.12	0.615887
Chemotherapy	Decitabine (Dacogen)	S007	R	0.6	0.994939
Chemotherapy	Decitabine (Dacogen)	S007	R	3	0.764824
Chemotherapy	Decitabine (Dacogen)	S007	R	15	0.93052
Chemotherapy	Doxorubicin	S007	R	0.0016	0.926346
Chemotherapy	Doxorubicin	S007	R	0.008	1.0548
Chemotherapy	Doxorubicin	S007	R	0.04	0.854119
Chemotherapy	Doxorubicin	S007	R	0.2	0.236997
Chemotherapy	Doxorubicin	S007	R	1	0.0394598
Chemotherapy	Etoposide	S007	R	0.032	1.03661
Chemotherapy	Etoposide	S007	R	0.16	0.922801
Chemotherapy	Etoposide	S007	R	0.8	0.895526
Chemotherapy	Etoposide	S007	R	4	0.442555
Chemotherapy	Etoposide	S007	R	20	0.0903746
Chemotherapy	Fludarabine	S007	R	0.016	1.00397
Chemotherapy	Fludarabine	S007	R	0.08	0.745323
Chemotherapy	Fludarabine	S007	R	0.4	0.22659
Chemotherapy	Fludarabine	S007	R	2	0.0607651
Chemotherapy	Fludarabine	S007	R	10	0.0271744
Chemotherapy	Idarubicin	S007	R	0.024	0.0914446
Chemotherapy	Idarubicin	S007	R	0.12	0.0317536
Chemotherapy	Idarubicin	S007	R	0.6	0.0245774
Chemotherapy	Idarubicin	S007	R	3	0.0637146
Chemotherapy	Idarubicin	S007	R	15	0.0239759
Chemotherapy	Mitoxantrone	S007	R	0.008	0.485699
Chemotherapy	Mitoxantrone	S007	R	0.04	0.133506
Chemotherapy	Mitoxantrone	S007	R	0.2	0.0667842
Chemotherapy	Mitoxantrone	S007	R	1	0.0333299
Chemotherapy	Mitoxantrone	S007	R	5	0.0186871
Chemotherapy	Nelarabine	S007	R	0.024	1.03725
Chemotherapy	Nelarabine	S007	R	0.12	1.08083
Chemotherapy	Nelarabine	S007	R	0.6	0.807384
Chemotherapy	Nelarabine	S007	R	3	0.853282
Chemotherapy	Nelarabine	S007	R	15	0.348377
Chemotherapy	Pentostatin	S007	R	0.03	0.56037
Chemotherapy	Pentostatin	S007	R	0.15	0.753474
Chemotherapy	Pentostatin	S007	R	0.75	1.19762
Chemotherapy	Pentostatin	S007	R	3.75	1.0603
Chemotherapy	Pentostatin	S007	R	18.76	1.10158
Chemotherapy	Pralatrexate	S007	R	0.024	0.934687
Chemotherapy	Pralatrexate	S007	R	0.12	0.982657
Chemotherapy	Pralatrexate	S007	R	0.6	0.983336
Chemotherapy	Pralatrexate	S007	R	3	0.834704
Chemotherapy	Pralatrexate	S007	R	15	0.830032
Chemotherapy	Thioguanin	S007	R	0.024	1.0498
Chemotherapy	Thioguanin	S007	R	0.12	0.910505
Chemotherapy	Thioguanin	S007	R	0.6	0.334045
Chemotherapy	Thioguanin	S007	R	3	0.0641294
Chemotherapy	Thioguanin	S007	R	15	0.0426838
Chemotherapy	Vincristine	S007	R	0.016	0.323573
Chemotherapy	Vincristine	S007	R	0.08	0.0676639
Chemotherapy	Vincristine	S007	R	0.4	0.0433863
Chemotherapy	Vincristine	S007	R	2	0.0358823
Chemotherapy	Vincristine	S007	R	10	0.0364433
Chemotherapy	Vindesine	S007	R	0.016	0.127886
Chemotherapy	Vindesine	S007	R	0.08	0.0637976
Chemotherapy	Vindesine	S007	R	0.4	0.0442186
Chemotherapy	Vindesine	S007	R	2	0.0366069
Chemotherapy	Vindesine	S007	R	10	0.0378513
DNA damage response	AZD7762	S007	R	0.024	0.11573
DNA damage response	AZD7762	S007	R	0.12	0.105555
DNA damage response	AZD7762	S007	R	0.6	0.0897401
DNA damage response	AZD7762	S007	R	3	0.0896042
DNA damage response	AZD7762	S007	R	15	0.0983693
DNA damage response	Idasanutlin (RS7388)	S007	R	0.032	0.254423
DNA damage response	Idasanutlin (RS7388)	S007	R	0.16	0.139168
DNA damage response	Idasanutlin (RS7388)	S007	R	0.8	0.0588406
DNA damage response	Idasanutlin (RS7388)	S007	R	4	0.032521
DNA damage response	Idasanutlin (RS7388)	S007	R	20	0.0307166
DNA damage response	Iniparib	S007	R	0.024	1.20452
DNA damage response	Iniparib	S007	R	0.12	1.04225
DNA damage response	Iniparib	S007	R	0.6	0.923675
DNA damage response	Iniparib	S007	R	3	0.975236
DNA damage response	Iniparib	S007	R	15	0.887753
DNA damage response	MI-773	S007	R	0.008	1.02676
DNA damage response	MI-773	S007	R	0.04	0.374116
DNA damage response	MI-773	S007	R	0.2	0.169968
DNA damage response	MI-773	S007	R	1	0.057534
DNA damage response	MI-773	S007	R	5	0.0340143
DNA damage response	NSC 652287	S007	R	0.024	0.829825
DNA damage response	NSC 652287	S007	R	0.12	0.777414
DNA damage response	NSC 652287	S007	R	0.6	0.52828
DNA damage response	NSC 652287	S007	R	3	0.327284
DNA damage response	NSC 652287	S007	R	15	0.0986622
DNA damage response	Nutlin-3a	S007	R	0.032	1.07934
DNA damage response	Nutlin-3a	S007	R	0.16	0.832266
DNA damage response	Nutlin-3a	S007	R	0.8	0.43326
DNA damage response	Nutlin-3a	S007	R	4	0.0630471
DNA damage response	Nutlin-3a	S007	R	20	0.0289042
DNA damage response	Olaparib	S007	R	0.024	0.972295
DNA damage response	Olaparib	S007	R	0.12	0.973314
DNA damage response	Olaparib	S007	R	0.6	0.979786
DNA damage response	Olaparib	S007	R	3	0.9584
DNA damage response	Olaparib	S007	R	15	0.575302
FLT3	Crenolanib	S007	R	0.016	0.152297
FLT3	Crenolanib	S007	R	0.08	0.130354
FLT3	Crenolanib	S007	R	0.4	0.125687
FLT3	Crenolanib	S007	R	2	0.45125
FLT3	Crenolanib	S007	R	10	0.155968
FLT3	Gilteritinib	S007	R	0.024	0.129026
FLT3	Gilteritinib	S007	R	0.12	0.102043
FLT3	Gilteritinib	S007	R	0.6	0.0745826
FLT3	Gilteritinib	S007	R	3	0.0983511
FLT3	Gilteritinib	S007	R	15	0.147547
FLT3	Quizartinib	S007	R	0.016	0.920336
FLT3	Quizartinib	S007	R	0.08	0.783532
FLT3	Quizartinib	S007	R	0.4	0.242705
FLT3	Quizartinib	S007	R	2	0.110671
FLT3	Quizartinib	S007	R	10	0.093809
Hedgehog	Vismodegib	S007	R	0.024	0.905683
Hedgehog	Vismodegib	S007	R	0.12	0.821239
Hedgehog	Vismodegib	S007	R	0.6	0.856701
Hedgehog	Vismodegib	S007	R	3	0.817275
Hedgehog	Vismodegib	S007	R	15	0.857079
HGF	Crizotinib	S007	R	0.024	0.947732
HGF	Crizotinib	S007	R	0.12	0.781909
HGF	Crizotinib	S007	R	0.6	0.271259
HGF	Crizotinib	S007	R	3	0.109462
HGF	Crizotinib	S007	R	15	0.132614
Histone acetyltransferase	C646	S007	R	0.024	0.831595
Histone acetyltransferase	C646	S007	R	0.12	0.841889
Histone acetyltransferase	C646	S007	R	0.6	0.78179
Histone acetyltransferase	C646	S007	R	3	0.801886
Histone acetyltransferase	C646	S007	R	15	0.581587
Histone deacetylase	BRD73954	S007	R	0.024	1.05332
Histone deacetylase	BRD73954	S007	R	0.12	1.00289
Histone deacetylase	BRD73954	S007	R	0.6	0.969288
Histone deacetylase	BRD73954	S007	R	3	0.70885
Histone deacetylase	BRD73954	S007	R	15	0.437795
Histone deacetylase	CAY10603	S007	R	0.024	0.758179
Histone deacetylase	CAY10603	S007	R	0.12	0.639154
Histone deacetylase	CAY10603	S007	R	0.6	0.508765
Histone deacetylase	CAY10603	S007	R	3	0.0448955
Histone deacetylase	CAY10603	S007	R	15	0.0333447
Histone deacetylase	Panobinostat	S007	R	0.00064	0.421973
Histone deacetylase	Panobinostat	S007	R	0.0032	0.3113
Histone deacetylase	Panobinostat	S007	R	0.016	0.0494561
Histone deacetylase	Panobinostat	S007	R	0.08	0.0437498
Histone deacetylase	Panobinostat	S007	R	0.4	0.0591976
Histone deacetylase	Romidepsin	S007	R	0.00032	0.886733
Histone deacetylase	Romidepsin	S007	R	0.0016	0.730729
Histone deacetylase	Romidepsin	S007	R	0.008	0.125531
Histone deacetylase	Romidepsin	S007	R	0.04	0.0542382
Histone deacetylase	Romidepsin	S007	R	0.2	0.062069
Histone deacetylase	TMP269	S007	R	0.024	0.93275
Histone deacetylase	TMP269	S007	R	0.12	1.03565
Histone deacetylase	TMP269	S007	R	0.6	1.17544
Histone deacetylase	TMP269	S007	R	3	1.5514
Histone deacetylase	TMP269	S007	R	15	1.62103
Histone deacetylase	Vorinostat	S007	R	0.016	0.919913
Histone deacetylase	Vorinostat	S007	R	0.08	0.577537
Histone deacetylase	Vorinostat	S007	R	0.4	0.35245
Histone deacetylase	Vorinostat	S007	R	2	0.110161
Histone deacetylase	Vorinostat	S007	R	10	0.0374085
Histone methyltransferase	CPI-169	S007	R	0.024	0.865874
Histone methyltransferase	CPI-169	S007	R	0.12	0.862714
Histone methyltransferase	CPI-169	S007	R	0.6	0.840394
Histone methyltransferase	CPI-169	S007	R	3	0.880516
Histone methyltransferase	CPI-169	S007	R	15	1.02968
Histone methyltransferase	EPZ-5676	S007	R	0.0032	0.804273
Histone methyltransferase	EPZ-5676	S007	R	0.016	1.14784
Histone methyltransferase	EPZ-5676	S007	R	0.08	0.842228
Histone methyltransferase	EPZ-5676	S007	R	0.4	0.902873
Histone methyltransferase	EPZ-5676	S007	R	2	1.05322
Histone methyltransferase	EPZ-6438	S007	R	0.024	1.03059
Histone methyltransferase	EPZ-6438	S007	R	0.12	1.03771
Histone methyltransferase	EPZ-6438	S007	R	0.6	1.05611
Histone methyltransferase	EPZ-6438	S007	R	3	1.07117
Histone methyltransferase	EPZ-6438	S007	R	15	1.01361
Histone methyltransferase	SGC 0946	S007	R	0.024	0.738458
Histone methyltransferase	SGC 0946	S007	R	0.12	0.746577
Histone methyltransferase	SGC 0946	S007	R	0.6	0.654918
Histone methyltransferase	SGC 0946	S007	R	3	0.422558
Histone methyltransferase	SGC 0946	S007	R	15	0.117513
IDH	AG-120	S007	R	0.024	1.20606
IDH	AG-120	S007	R	0.12	1.24314
IDH	AG-120	S007	R	0.6	1.07189
IDH	AG-120	S007	R	3	1.01842
IDH	AG-120	S007	R	15	0.646293
IDH	AG-221 (Enasidinib)	S007	R	0.024	0.763808
IDH	AG-221 (Enasidinib)	S007	R	0.12	0.856331
IDH	AG-221 (Enasidinib)	S007	R	0.6	1.04567
IDH	AG-221 (Enasidinib)	S007	R	3	0.776791
IDH	AG-221 (Enasidinib)	S007	R	15	0.929669
IDH	AGI-6780	S007	R	0.024	0.744685
IDH	AGI-6780	S007	R	0.12	0.814498
IDH	AGI-6780	S007	R	0.6	0.772954
IDH	AGI-6780	S007	R	3	0.668837
IDH	AGI-6780	S007	R	15	0.484642
IDH	BAY 1436032	S007	R	0.024	0.864752
IDH	BAY 1436032	S007	R	0.12	1.15296
IDH	BAY 1436032	S007	R	0.6	0.991642
IDH	BAY 1436032	S007	R	3	0.89273
IDH	BAY 1436032	S007	R	15	0.773805
JAK/STAT	Filgotinib	S007	R	0.024	0.878716
JAK/STAT	Filgotinib	S007	R	0.12	0.93771
JAK/STAT	Filgotinib	S007	R	0.6	0.797146
JAK/STAT	Filgotinib	S007	R	3	0.315645
JAK/STAT	Filgotinib	S007	R	15	0.679242
JAK/STAT	JAK3 Inhibitor I	S007	R	0.024	0.815306
JAK/STAT	JAK3 Inhibitor I	S007	R	0.12	0.774863
JAK/STAT	JAK3 Inhibitor I	S007	R	0.6	0.380068
JAK/STAT	JAK3 Inhibitor I	S007	R	3	0.142051
JAK/STAT	JAK3 Inhibitor I	S007	R	15	0.0909261
JAK/STAT	Pacritinib	S007	R	0.024	0.810681
JAK/STAT	Pacritinib	S007	R	0.12	0.254091
JAK/STAT	Pacritinib	S007	R	0.6	0.104221
JAK/STAT	Pacritinib	S007	R	3	0.127491
JAK/STAT	Pacritinib	S007	R	15	0.0390335
JAK/STAT	Ruxolitinib	S007	R	0.024	0.982925
JAK/STAT	Ruxolitinib	S007	R	0.12	0.884159
JAK/STAT	Ruxolitinib	S007	R	0.6	1.03867
JAK/STAT	Ruxolitinib	S007	R	3	0.864501
JAK/STAT	Ruxolitinib	S007	R	15	0.530646
JAK/STAT	Tofacitinib	S007	R	0.024	0.822157
JAK/STAT	Tofacitinib	S007	R	0.12	0.837871
JAK/STAT	Tofacitinib	S007	R	0.6	0.76496
JAK/STAT	Tofacitinib	S007	R	3	0.822516
JAK/STAT	Tofacitinib	S007	R	15	0.64818
MAPK	ERK5-IN-1	S007	R	0.024	0.956599
MAPK	ERK5-IN-1	S007	R	0.12	0.808255
MAPK	ERK5-IN-1	S007	R	0.6	0.595329
MAPK	ERK5-IN-1	S007	R	3	0.195974
MAPK	ERK5-IN-1	S007	R	15	0.0447427
MAPK	SCH772984	S007	R	0.008	0.754867
MAPK	SCH772984	S007	R	0.04	0.624987
MAPK	SCH772984	S007	R	0.2	0.493273
MAPK	SCH772984	S007	R	1	0.329794
MAPK	SCH772984	S007	R	5	0.200985
MAPK	Sorafenib	S007	R	0.024	1.04598
MAPK	Sorafenib	S007	R	0.12	1.0679
MAPK	Sorafenib	S007	R	0.6	1.17235
MAPK	Sorafenib	S007	R	3	1.41242
MAPK	Sorafenib	S007	R	15	0.344644
MAPK	Trametinib	S007	R	0.0008	0.685392
MAPK	Trametinib	S007	R	0.004	0.652947
MAPK	Trametinib	S007	R	0.02	0.436029
MAPK	Trametinib	S007	R	0.1	0.394955
MAPK	Trametinib	S007	R	0.5	0.394089
MAPK	Vemurafenib	S007	R	0.024	0.92373
MAPK	Vemurafenib	S007	R	0.12	0.907984
MAPK	Vemurafenib	S007	R	0.6	0.973212
MAPK	Vemurafenib	S007	R	3	0.973892
MAPK	Vemurafenib	S007	R	15	1.12979
Notch	LY3039478	S007	R	0.016	1.04096
Notch	LY3039478	S007	R	0.08	0.999253
Notch	LY3039478	S007	R	0.4	0.909613
Notch	LY3039478	S007	R	2	0.98264
Notch	LY3039478	S007	R	10	0.708244
Nuclear export	Selinexor	S007	R	0.008	0.73061
Nuclear export	Selinexor	S007	R	0.04	0.545881
Nuclear export	Selinexor	S007	R	0.2	0.523543
Nuclear export	Selinexor	S007	R	1	0.428266
Nuclear export	Selinexor	S007	R	5	0.251979
PI3K/AKT/mTOR	BEZ235	S007	R	0.024	0.867987
PI3K/AKT/mTOR	BEZ235	S007	R	0.12	0.979218
PI3K/AKT/mTOR	BEZ235	S007	R	0.6	0.634077
PI3K/AKT/mTOR	BEZ235	S007	R	3	0.382308
PI3K/AKT/mTOR	BEZ235	S007	R	15	0.0455253
PI3K/AKT/mTOR	Duvelisib	S007	R	0.0016	0.416596
PI3K/AKT/mTOR	Duvelisib	S007	R	0.008	0.345473
PI3K/AKT/mTOR	Duvelisib	S007	R	0.04	0.279412
PI3K/AKT/mTOR	Duvelisib	S007	R	0.2	0.231765
PI3K/AKT/mTOR	Duvelisib	S007	R	1	0.145711
PI3K/AKT/mTOR	Everolimus	S007	R	0.0032	0.638678
PI3K/AKT/mTOR	Everolimus	S007	R	0.016	0.5531
PI3K/AKT/mTOR	Everolimus	S007	R	0.08	0.426227
PI3K/AKT/mTOR	Everolimus	S007	R	0.4	0.275947
PI3K/AKT/mTOR	Everolimus	S007	R	2	0.151809
PI3K/AKT/mTOR	Idelalisib	S007	R	0.0032	0.701189
PI3K/AKT/mTOR	Idelalisib	S007	R	0.016	0.550994
PI3K/AKT/mTOR	Idelalisib	S007	R	0.08	0.389417
PI3K/AKT/mTOR	Idelalisib	S007	R	0.4	0.277034
PI3K/AKT/mTOR	Idelalisib	S007	R	2	0.207083
PI3K/AKT/mTOR	Temsirolimus	S007	R	0.032	0.430695
PI3K/AKT/mTOR	Temsirolimus	S007	R	0.16	0.328724
PI3K/AKT/mTOR	Temsirolimus	S007	R	0.8	0.207287
PI3K/AKT/mTOR	Temsirolimus	S007	R	4	0.124478
PI3K/AKT/mTOR	Temsirolimus	S007	R	20	0.0897061
PKC	Midostaurin hydrate	S007	R	0.024	0.356238
PKC	Midostaurin hydrate	S007	R	0.12	0.208006
PKC	Midostaurin hydrate	S007	R	0.6	0.117474
PKC	Midostaurin hydrate	S007	R	3	0.0913409
PKC	Midostaurin hydrate	S007	R	15	0.0569532
PLK	BI6727	S007	R	0.024	0.926213
PLK	BI6727	S007	R	0.12	0.848988
PLK	BI6727	S007	R	0.6	0.548768
PLK	BI6727	S007	R	3	0.11747
PLK	BI6727	S007	R	15	0.0409551
PLK	Rigosertib	S007	R	0.008	1.14371
PLK	Rigosertib	S007	R	0.04	1.12409
PLK	Rigosertib	S007	R	0.2	1.06741
PLK	Rigosertib	S007	R	1	1.17208
PLK	Rigosertib	S007	R	5	0.840174
Other	Resveratrol	S007	R	0.024	0.647953
Other	Resveratrol	S007	R	0.12	0.643656
Other	Resveratrol	S007	R	0.6	0.617513
Other	Resveratrol	S007	R	3	0.535825
Other	Resveratrol	S007	R	15	0.36426
Proteasome	Bortezomib	S007	R	0.008	0.836005
Proteasome	Bortezomib	S007	R	0.04	0.932842
Proteasome	Bortezomib	S007	R	0.2	0.81205
Proteasome	Bortezomib	S007	R	1	1.03746
Proteasome	Bortezomib	S007	R	5	0.782889
Proteasome	Carfilzomib	S007	R	0.00016	0.856725
Proteasome	Carfilzomib	S007	R	0.0008	0.165467
Proteasome	Carfilzomib	S007	R	0.004	0.0206367
Proteasome	Carfilzomib	S007	R	0.02	0.015099
Proteasome	Carfilzomib	S007	R	0.1	0.0179197
Proteasome	Ixazomib	S007	R	0.008	1.01929
Proteasome	Ixazomib	S007	R	0.04	1.07964
Proteasome	Ixazomib	S007	R	0.2	1.03735
Proteasome	Ixazomib	S007	R	1	1.09032
Proteasome	Ixazomib	S007	R	5	1.0201
Stress response	Ganetespib	S007	R	0.0032	0.691067
Stress response	Ganetespib	S007	R	0.016	0.0946702
Stress response	Ganetespib	S007	R	0.08	0.0779795
Stress response	Ganetespib	S007	R	0.4	0.0932428
Stress response	Ganetespib	S007	R	2	0.0928187
Stress response	Onalespib	S007	R	0.0032	0.566276
Stress response	Onalespib	S007	R	0.016	0.11401
Stress response	Onalespib	S007	R	0.08	0.0772996
Stress response	Onalespib	S007	R	0.4	0.102126
Stress response	Onalespib	S007	R	2	0.111376
TLR	IRAK 4 Compound 26	S007	R	0.008	0.242246
TLR	IRAK 4 Compound 26	S007	R	0.04	0.151435
TLR	IRAK 4 Compound 26	S007	R	0.2	0.100459
TLR	IRAK 4 Compound 26	S007	R	1	0.069594
TLR	IRAK 4 Compound 26	S007	R	5	0.0494649
TLR	IRAK-1/4 INHIBITOR I	S007	R	0.016	1.01374
TLR	IRAK-1/4 INHIBITOR I	S007	R	0.08	0.98918
TLR	IRAK-1/4 INHIBITOR I	S007	R	0.4	0.787889
TLR	IRAK-1/4 INHIBITOR I	S007	R	2	0.468796
TLR	IRAK-1/4 INHIBITOR I	S007	R	10	0.291541
TNF/NFKB	EVP4593	S007	R	0.008	0.721879
TNF/NFKB	EVP4593	S007	R	0.04	0.514099
TNF/NFKB	EVP4593	S007	R	0.2	0.379039
TNF/NFKB	EVP4593	S007	R	1	0.257143
TNF/NFKB	EVP4593	S007	R	5	0.217004
TNF/NFKB	Lenalidomide	S007	R	0.008	0.801261
TNF/NFKB	Lenalidomide	S007	R	0.04	0.385644
TNF/NFKB	Lenalidomide	S007	R	0.2	0.204337
TNF/NFKB	Lenalidomide	S007	R	1	0.187903
TNF/NFKB	Lenalidomide	S007	R	5	0.151508
TNF/NFKB	MLN-120B	S007	R	0.024	0.815526
TNF/NFKB	MLN-120B	S007	R	0.12	0.78072
TNF/NFKB	MLN-120B	S007	R	0.6	0.728164
TNF/NFKB	MLN-120B	S007	R	3	0.604807
TNF/NFKB	MLN-120B	S007	R	15	0.374962
TNF/NFKB	Pomalidomide	S007	R	0.0032	0.944335
TNF/NFKB	Pomalidomide	S007	R	0.016	1.03414
TNF/NFKB	Pomalidomide	S007	R	0.08	0.663853
TNF/NFKB	Pomalidomide	S007	R	0.4	0.44955
TNF/NFKB	Pomalidomide	S007	R	2	0.404943
TNF/NFKB	Thalidomide	S007	R	0.032	1.05359
TNF/NFKB	Thalidomide	S007	R	0.16	0.916239
TNF/NFKB	Thalidomide	S007	R	0.8	1.01546
TNF/NFKB	Thalidomide	S007	R	4	1.02037
TNF/NFKB	Thalidomide	S007	R	20	1.0468
BCR/ABL	Dasatinib	S008	R	0.0016	1.00249
BCR/ABL	Dasatinib	S008	R	0.008	0.973635
BCR/ABL	Dasatinib	S008	R	0.04	0.967564
BCR/ABL	Dasatinib	S008	R	0.2	0.973062
BCR/ABL	Dasatinib	S008	R	1	0.99569
BCR/ABL	Imatinib	S008	R	0.016	1.01182
BCR/ABL	Imatinib	S008	R	0.08	0.970536
BCR/ABL	Imatinib	S008	R	0.4	1.06778
BCR/ABL	Imatinib	S008	R	2	0.994145
BCR/ABL	Imatinib	S008	R	10	0.977698
BCR/ABL	Nilotinib	S008	R	0.016	1.08506
BCR/ABL	Nilotinib	S008	R	0.08	1.02371
BCR/ABL	Nilotinib	S008	R	0.4	1.10924
BCR/ABL	Nilotinib	S008	R	2	1.01178
BCR/ABL	Nilotinib	S008	R	10	1.0633
ALK	Ceritinib	S008	R	0.024	0.991492
ALK	Ceritinib	S008	R	0.12	1.0365
ALK	Ceritinib	S008	R	0.6	0.939384
ALK	Ceritinib	S008	R	3	0.860412
ALK	Ceritinib	S008	R	15	0.0193876
Apoptosis	Birinapant	S008	R	0.0008	0.886685
Apoptosis	Birinapant	S008	R	0.004	0.915382
Apoptosis	Birinapant	S008	R	0.02	0.924693
Apoptosis	Birinapant	S008	R	0.1	0.896808
Apoptosis	Birinapant	S008	R	0.5	0.909898
Apoptosis	Navitoclax	S008	R	0.0032	1.01423
Apoptosis	Navitoclax	S008	R	0.016	1.04491
Apoptosis	Navitoclax	S008	R	0.08	0.648075
Apoptosis	Navitoclax	S008	R	0.4	0.114862
Apoptosis	Navitoclax	S008	R	2	0.0600814
Apoptosis	Obatoclax mesylate	S008	R	0.024	1.01954
Apoptosis	Obatoclax mesylate	S008	R	0.12	0.898935
Apoptosis	Obatoclax mesylate	S008	R	0.6	0.718493
Apoptosis	Obatoclax mesylate	S008	R	3	0.562632
Apoptosis	Obatoclax mesylate	S008	R	15	0.175085
Apoptosis	UMI-77	S008	R	0.024	0.975703
Apoptosis	UMI-77	S008	R	0.12	0.967618
Apoptosis	UMI-77	S008	R	0.6	0.909669
Apoptosis	UMI-77	S008	R	3	0.948232
Apoptosis	UMI-77	S008	R	15	0.815033
Apoptosis	Venetoclax	S008	R	0.00064	1.02567
Apoptosis	Venetoclax	S008	R	0.0032	0.874203
Apoptosis	Venetoclax	S008	R	0.016	0.462805
Apoptosis	Venetoclax	S008	R	0.08	0.0995119
Apoptosis	Venetoclax	S008	R	0.4	0.0666145
B cell receptor	Acalabrutinib (ACP-196)	S008	R	0.008	1.11498
B cell receptor	Acalabrutinib (ACP-196)	S008	R	0.04	1.01474
B cell receptor	Acalabrutinib (ACP-196)	S008	R	0.2	1.07814
B cell receptor	Acalabrutinib (ACP-196)	S008	R	1	0.989374
B cell receptor	Acalabrutinib (ACP-196)	S008	R	5	1.12698
B cell receptor	Entospletinib	S008	R	0.024	1.00706
B cell receptor	Entospletinib	S008	R	0.12	1.05775
B cell receptor	Entospletinib	S008	R	0.6	0.954643
B cell receptor	Entospletinib	S008	R	3	0.994742
B cell receptor	Entospletinib	S008	R	15	1.03653
B cell receptor	Ibrutinib	S008	R	0.0016	0.976315
B cell receptor	Ibrutinib	S008	R	0.008	1.04267
B cell receptor	Ibrutinib	S008	R	0.04	0.996275
B cell receptor	Ibrutinib	S008	R	0.2	1.03469
B cell receptor	Ibrutinib	S008	R	1	0.990195
B cell receptor	ONO-4059	S008	R	0.0016	1.02148
B cell receptor	ONO-4059	S008	R	0.008	1.00175
B cell receptor	ONO-4059	S008	R	0.04	1.03316
B cell receptor	ONO-4059	S008	R	0.2	1.03335
B cell receptor	ONO-4059	S008	R	1	1.05666
Bromodomain	I-BET-762	S008	R	0.008	1.03439
Bromodomain	I-BET-762	S008	R	0.04	1.03163
Bromodomain	I-BET-762	S008	R	0.2	1.04945
Bromodomain	I-BET-762	S008	R	1	1.02957
Bromodomain	I-BET-762	S008	R	5	0.988287
Bromodomain	OTX015	S008	R	0.016	1.01667
Bromodomain	OTX015	S008	R	0.08	1.00862
Bromodomain	OTX015	S008	R	0.4	0.98264
Bromodomain	OTX015	S008	R	2	0.996327
Bromodomain	OTX015	S008	R	10	1.02142
Cyclin dependent kinases	Abemaciclib (LY2835219)	S008	R	0.024	1.04378
Cyclin dependent kinases	Abemaciclib (LY2835219)	S008	R	0.12	0.981168
Cyclin dependent kinases	Abemaciclib (LY2835219)	S008	R	0.6	1.07713
Cyclin dependent kinases	Abemaciclib (LY2835219)	S008	R	3	0.414849
Cyclin dependent kinases	Abemaciclib (LY2835219)	S008	R	15	0.0352355
Cyclin dependent kinases	Dinaciclib	S008	R	0.0016	0.971214
Cyclin dependent kinases	Dinaciclib	S008	R	0.008	0.735799
Cyclin dependent kinases	Dinaciclib	S008	R	0.04	0.126663
Cyclin dependent kinases	Dinaciclib	S008	R	0.2	0.128148
Cyclin dependent kinases	Dinaciclib	S008	R	1	0.143008
Cyclin dependent kinases	Flavopiridol	S008	R	0.0032	0.953156
Cyclin dependent kinases	Flavopiridol	S008	R	0.016	1.02771
Cyclin dependent kinases	Flavopiridol	S008	R	0.08	0.915662
Cyclin dependent kinases	Flavopiridol	S008	R	0.4	0.804011
Cyclin dependent kinases	Flavopiridol	S008	R	2	0.0718293
Cyclin dependent kinases	Palbociclib	S008	R	0.024	1.05358
Cyclin dependent kinases	Palbociclib	S008	R	0.12	1.01549
Cyclin dependent kinases	Palbociclib	S008	R	0.6	1.02278
Cyclin dependent kinases	Palbociclib	S008	R	3	1.01025
Cyclin dependent kinases	Palbociclib	S008	R	15	0.777862
Cyclin dependent kinases	Ribociclib	S008	R	0.024	1.03559
Cyclin dependent kinases	Ribociclib	S008	R	0.12	1.03273
Cyclin dependent kinases	Ribociclib	S008	R	0.6	1.05441
Cyclin dependent kinases	Ribociclib	S008	R	3	1.01141
Cyclin dependent kinases	Ribociclib	S008	R	15	0.902005
Cyclin dependent kinases	Roscovitine	S008	R	0.032	0.977569
Cyclin dependent kinases	Roscovitine	S008	R	0.16	1.0625
Cyclin dependent kinases	Roscovitine	S008	R	0.8	0.971717
Cyclin dependent kinases	Roscovitine	S008	R	4	1.04793
Cyclin dependent kinases	Roscovitine	S008	R	20	0.948894
Cell cycle control	10058-F4	S008	R	0.024	0.994933
Cell cycle control	10058-F4	S008	R	0.12	0.945856
Cell cycle control	10058-F4	S008	R	0.6	1.1199
Cell cycle control	10058-F4	S008	R	3	0.984203
Cell cycle control	10058-F4	S008	R	15	0.984196
Cell cycle control	Barasertib	S008	R	0.0008	0.936592
Cell cycle control	Barasertib	S008	R	0.004	0.926008
Cell cycle control	Barasertib	S008	R	0.02	0.944539
Cell cycle control	Barasertib	S008	R	0.1	1.02884
Cell cycle control	Barasertib	S008	R	0.5	1.05589
Cell cycle control	Tozasertib	S008	R	0.024	0.976674
Cell cycle control	Tozasertib	S008	R	0.12	0.957191
Cell cycle control	Tozasertib	S008	R	0.6	0.97432
Cell cycle control	Tozasertib	S008	R	3	0.933469
Cell cycle control	Tozasertib	S008	R	15	0.948014
Chemotherapy	8-Azaguanin	S008	R	0.032	0.898322
Chemotherapy	8-Azaguanin	S008	R	0.16	0.991375
Chemotherapy	8-Azaguanin	S008	R	0.8	0.909941
Chemotherapy	8-Azaguanin	S008	R	4	0.858488
Chemotherapy	8-Azaguanin	S008	R	20	0.712382
Chemotherapy	Azacytidine (Vidaza)	S008	R	0.032	0.965378
Chemotherapy	Azacytidine (Vidaza)	S008	R	0.16	1.02448
Chemotherapy	Azacytidine (Vidaza)	S008	R	0.8	0.988298
Chemotherapy	Azacytidine (Vidaza)	S008	R	4	0.70388
Chemotherapy	Azacytidine (Vidaza)	S008	R	20	0.288549
Chemotherapy	Bendamustine	S008	R	0.032	1.05205
Chemotherapy	Bendamustine	S008	R	0.16	1.08654
Chemotherapy	Bendamustine	S008	R	0.8	0.991619
Chemotherapy	Bendamustine	S008	R	4	0.98324
Chemotherapy	Bendamustine	S008	R	20	0.976643
Chemotherapy	Chlorambucil	S008	R	0.032	0.977437
Chemotherapy	Chlorambucil	S008	R	0.16	0.95534
Chemotherapy	Chlorambucil	S008	R	0.8	1.00919
Chemotherapy	Chlorambucil	S008	R	4	0.983716
Chemotherapy	Chlorambucil	S008	R	20	0.660626
Chemotherapy	Cladribine	S008	R	0.024	0.924931
Chemotherapy	Cladribine	S008	R	0.12	0.774205
Chemotherapy	Cladribine	S008	R	0.6	0.48941
Chemotherapy	Cladribine	S008	R	3	0.407022
Chemotherapy	Cladribine	S008	R	15	0.362519
Chemotherapy	Clofarabine	S008	R	0.024	0.988887
Chemotherapy	Clofarabine	S008	R	0.12	0.863805
Chemotherapy	Clofarabine	S008	R	0.6	0.639936
Chemotherapy	Clofarabine	S008	R	3	0.562023
Chemotherapy	Clofarabine	S008	R	15	0.551265
Chemotherapy	Cytarabine	S008	R	0.032	1.0517
Chemotherapy	Cytarabine	S008	R	0.16	0.968494
Chemotherapy	Cytarabine	S008	R	0.8	0.875639
Chemotherapy	Cytarabine	S008	R	4	0.434143
Chemotherapy	Cytarabine	S008	R	20	0.209354
Chemotherapy	Daunorubicin	S008	R	0.0016	1.07589
Chemotherapy	Daunorubicin	S008	R	0.008	1.08961
Chemotherapy	Daunorubicin	S008	R	0.04	0.947385
Chemotherapy	Daunorubicin	S008	R	0.2	0.819621
Chemotherapy	Daunorubicin	S008	R	1	0.0568217
Chemotherapy	Decitabine (Dacogen)	S008	R	0.024	0.967987
Chemotherapy	Decitabine (Dacogen)	S008	R	0.12	1.01844
Chemotherapy	Decitabine (Dacogen)	S008	R	0.6	0.952753
Chemotherapy	Decitabine (Dacogen)	S008	R	3	1.07688
Chemotherapy	Decitabine (Dacogen)	S008	R	15	1.00617
Chemotherapy	Doxorubicin	S008	R	0.0016	1.03513
Chemotherapy	Doxorubicin	S008	R	0.008	1.14649
Chemotherapy	Doxorubicin	S008	R	0.04	0.971763
Chemotherapy	Doxorubicin	S008	R	0.2	0.958246
Chemotherapy	Doxorubicin	S008	R	1	0.606555
Chemotherapy	Etoposide	S008	R	0.032	1.00905
Chemotherapy	Etoposide	S008	R	0.16	1.09429
Chemotherapy	Etoposide	S008	R	0.8	1.03438
Chemotherapy	Etoposide	S008	R	4	1.0268
Chemotherapy	Etoposide	S008	R	20	0.944789
Chemotherapy	Fludarabine	S008	R	0.016	0.987552
Chemotherapy	Fludarabine	S008	R	0.08	1.01785
Chemotherapy	Fludarabine	S008	R	0.4	0.942212
Chemotherapy	Fludarabine	S008	R	2	0.761237
Chemotherapy	Fludarabine	S008	R	10	0.372895
Chemotherapy	Idarubicin	S008	R	0.024	0.917856
Chemotherapy	Idarubicin	S008	R	0.12	0.591054
Chemotherapy	Idarubicin	S008	R	0.6	0.127753
Chemotherapy	Idarubicin	S008	R	3	0.0427017
Chemotherapy	Idarubicin	S008	R	15	0.0299614
Chemotherapy	Mitoxantrone	S008	R	0.008	1.01803
Chemotherapy	Mitoxantrone	S008	R	0.04	0.960741
Chemotherapy	Mitoxantrone	S008	R	0.2	0.502208
Chemotherapy	Mitoxantrone	S008	R	1	0.0552645
Chemotherapy	Mitoxantrone	S008	R	5	0.04243
Chemotherapy	Nelarabine	S008	R	0.024	1.02999
Chemotherapy	Nelarabine	S008	R	0.12	0.990466
Chemotherapy	Nelarabine	S008	R	0.6	0.941645
Chemotherapy	Nelarabine	S008	R	3	0.90592
Chemotherapy	Nelarabine	S008	R	15	0.758211
Chemotherapy	Pentostatin	S008	R	0.03	1.03694
Chemotherapy	Pentostatin	S008	R	0.15	0.989404
Chemotherapy	Pentostatin	S008	R	0.75	0.999791
Chemotherapy	Pentostatin	S008	R	3.75	0.892466
Chemotherapy	Pentostatin	S008	R	18.76	0.916701
Chemotherapy	Pralatrexate	S008	R	0.024	1.09267
Chemotherapy	Pralatrexate	S008	R	0.12	0.977584
Chemotherapy	Pralatrexate	S008	R	0.6	0.964674
Chemotherapy	Pralatrexate	S008	R	3	0.982125
Chemotherapy	Pralatrexate	S008	R	15	0.970686
Chemotherapy	Thioguanin	S008	R	0.024	1.01532
Chemotherapy	Thioguanin	S008	R	0.12	0.986429
Chemotherapy	Thioguanin	S008	R	0.6	0.957113
Chemotherapy	Thioguanin	S008	R	3	0.899802
Chemotherapy	Thioguanin	S008	R	15	0.629017
Chemotherapy	Vincristine	S008	R	0.016	0.659716
Chemotherapy	Vincristine	S008	R	0.08	0.340129
Chemotherapy	Vincristine	S008	R	0.4	0.268551
Chemotherapy	Vincristine	S008	R	2	0.220012
Chemotherapy	Vincristine	S008	R	10	0.164213
Chemotherapy	Vindesine	S008	R	0.016	0.630593
Chemotherapy	Vindesine	S008	R	0.08	0.332313
Chemotherapy	Vindesine	S008	R	0.4	0.275806
Chemotherapy	Vindesine	S008	R	2	0.219823
Chemotherapy	Vindesine	S008	R	10	0.117939
DNA damage response	AZD7762	S008	R	0.024	0.988722
DNA damage response	AZD7762	S008	R	0.12	1.02888
DNA damage response	AZD7762	S008	R	0.6	0.963387
DNA damage response	AZD7762	S008	R	3	0.971425
DNA damage response	AZD7762	S008	R	15	0.933352
DNA damage response	Idasanutlin (RS7388)	S008	R	0.032	0.876015
DNA damage response	Idasanutlin (RS7388)	S008	R	0.16	0.887535
DNA damage response	Idasanutlin (RS7388)	S008	R	0.8	0.655901
DNA damage response	Idasanutlin (RS7388)	S008	R	4	0.324524
DNA damage response	Idasanutlin (RS7388)	S008	R	20	0.124875
DNA damage response	Iniparib	S008	R	0.024	1.10585
DNA damage response	Iniparib	S008	R	0.12	0.99351
DNA damage response	Iniparib	S008	R	0.6	0.914874
DNA damage response	Iniparib	S008	R	3	0.961967
DNA damage response	Iniparib	S008	R	15	0.940419
DNA damage response	MI-773	S008	R	0.008	0.990175
DNA damage response	MI-773	S008	R	0.04	0.946355
DNA damage response	MI-773	S008	R	0.2	0.988881
DNA damage response	MI-773	S008	R	1	0.676759
DNA damage response	MI-773	S008	R	5	0.257757
DNA damage response	NSC 652287	S008	R	0.024	0.894272
DNA damage response	NSC 652287	S008	R	0.12	0.960822
DNA damage response	NSC 652287	S008	R	0.6	0.855005
DNA damage response	NSC 652287	S008	R	3	0.775871
DNA damage response	NSC 652287	S008	R	15	0.246447
DNA damage response	Nutlin-3a	S008	R	0.032	1.002
DNA damage response	Nutlin-3a	S008	R	0.16	0.972449
DNA damage response	Nutlin-3a	S008	R	0.8	0.962974
DNA damage response	Nutlin-3a	S008	R	4	0.582887
DNA damage response	Nutlin-3a	S008	R	20	0.204683
DNA damage response	Olaparib	S008	R	0.024	0.944639
DNA damage response	Olaparib	S008	R	0.12	0.962394
DNA damage response	Olaparib	S008	R	0.6	0.956765
DNA damage response	Olaparib	S008	R	3	0.978385
DNA damage response	Olaparib	S008	R	15	0.940085
FLT3	Crenolanib	S008	R	0.016	0.988962
FLT3	Crenolanib	S008	R	0.08	1.03718
FLT3	Crenolanib	S008	R	0.4	1.06236
FLT3	Crenolanib	S008	R	2	1.06825
FLT3	Crenolanib	S008	R	10	0.107178
FLT3	Gilteritinib	S008	R	0.024	0.951855
FLT3	Gilteritinib	S008	R	0.12	0.909016
FLT3	Gilteritinib	S008	R	0.6	0.885636
FLT3	Gilteritinib	S008	R	3	0.787371
FLT3	Gilteritinib	S008	R	15	0.93519
FLT3	Quizartinib	S008	R	0.016	0.990124
FLT3	Quizartinib	S008	R	0.08	0.953283
FLT3	Quizartinib	S008	R	0.4	0.986369
FLT3	Quizartinib	S008	R	2	1.03148
FLT3	Quizartinib	S008	R	10	1.02147
Hedgehog	Vismodegib	S008	R	0.024	0.940565
Hedgehog	Vismodegib	S008	R	0.12	0.93166
Hedgehog	Vismodegib	S008	R	0.6	0.983041
Hedgehog	Vismodegib	S008	R	3	0.937529
Hedgehog	Vismodegib	S008	R	15	0.925541
HGF	Crizotinib	S008	R	0.024	0.983019
HGF	Crizotinib	S008	R	0.12	1.01601
HGF	Crizotinib	S008	R	0.6	0.969188
HGF	Crizotinib	S008	R	3	0.954984
HGF	Crizotinib	S008	R	15	0.655027
Histone acetyltransferase	C646	S008	R	0.024	0.91167
Histone acetyltransferase	C646	S008	R	0.12	1.01003
Histone acetyltransferase	C646	S008	R	0.6	1.00099
Histone acetyltransferase	C646	S008	R	3	0.957059
Histone acetyltransferase	C646	S008	R	15	0.928805
Histone deacetylase	BRD73954	S008	R	0.024	1.06552
Histone deacetylase	BRD73954	S008	R	0.12	1.03283
Histone deacetylase	BRD73954	S008	R	0.6	1.03489
Histone deacetylase	BRD73954	S008	R	3	1.07494
Histone deacetylase	BRD73954	S008	R	15	1.05582
Histone deacetylase	CAY10603	S008	R	0.024	0.969944
Histone deacetylase	CAY10603	S008	R	0.12	0.972958
Histone deacetylase	CAY10603	S008	R	0.6	1.01218
Histone deacetylase	CAY10603	S008	R	3	0.847517
Histone deacetylase	CAY10603	S008	R	15	0.703717
Histone deacetylase	Panobinostat	S008	R	0.00064	0.965083
Histone deacetylase	Panobinostat	S008	R	0.0032	0.984721
Histone deacetylase	Panobinostat	S008	R	0.016	0.895357
Histone deacetylase	Panobinostat	S008	R	0.08	0.818433
Histone deacetylase	Panobinostat	S008	R	0.4	0.723085
Histone deacetylase	Romidepsin	S008	R	0.00032	1.02095
Histone deacetylase	Romidepsin	S008	R	0.0016	0.894805
Histone deacetylase	Romidepsin	S008	R	0.008	0.737677
Histone deacetylase	Romidepsin	S008	R	0.04	0.771612
Histone deacetylase	Romidepsin	S008	R	0.2	0.758181
Histone deacetylase	TMP269	S008	R	0.024	1.04158
Histone deacetylase	TMP269	S008	R	0.12	1.00914
Histone deacetylase	TMP269	S008	R	0.6	1.01278
Histone deacetylase	TMP269	S008	R	3	1.01281
Histone deacetylase	TMP269	S008	R	15	0.9471
Histone deacetylase	Vorinostat	S008	R	0.016	1.01011
Histone deacetylase	Vorinostat	S008	R	0.08	0.988982
Histone deacetylase	Vorinostat	S008	R	0.4	1.06924
Histone deacetylase	Vorinostat	S008	R	2	0.984108
Histone deacetylase	Vorinostat	S008	R	10	0.851
Histone methyltransferase	CPI-169	S008	R	0.024	1.00035
Histone methyltransferase	CPI-169	S008	R	0.12	0.999286
Histone methyltransferase	CPI-169	S008	R	0.6	1.03213
Histone methyltransferase	CPI-169	S008	R	3	1.02316
Histone methyltransferase	CPI-169	S008	R	15	1.04535
Histone methyltransferase	EPZ-5676	S008	R	0.0032	0.901507
Histone methyltransferase	EPZ-5676	S008	R	0.016	0.962968
Histone methyltransferase	EPZ-5676	S008	R	0.08	0.9172
Histone methyltransferase	EPZ-5676	S008	R	0.4	0.950026
Histone methyltransferase	EPZ-5676	S008	R	2	1.00209
Histone methyltransferase	EPZ-6438	S008	R	0.024	0.985876
Histone methyltransferase	EPZ-6438	S008	R	0.12	1.00304
Histone methyltransferase	EPZ-6438	S008	R	0.6	1.04176
Histone methyltransferase	EPZ-6438	S008	R	3	1.00075
Histone methyltransferase	EPZ-6438	S008	R	15	0.91759
Histone methyltransferase	SGC 0946	S008	R	0.024	1.01771
Histone methyltransferase	SGC 0946	S008	R	0.12	1.13832
Histone methyltransferase	SGC 0946	S008	R	0.6	0.979754
Histone methyltransferase	SGC 0946	S008	R	3	1.04079
Histone methyltransferase	SGC 0946	S008	R	15	0.867704
IDH	AG-120	S008	R	0.024	1.04323
IDH	AG-120	S008	R	0.12	1.09021
IDH	AG-120	S008	R	0.6	1.0309
IDH	AG-120	S008	R	3	1.04282
IDH	AG-120	S008	R	15	1.02152
IDH	AG-221 (Enasidinib)	S008	R	0.024	0.914578
IDH	AG-221 (Enasidinib)	S008	R	0.12	0.887212
IDH	AG-221 (Enasidinib)	S008	R	0.6	1.04046
IDH	AG-221 (Enasidinib)	S008	R	3	1.01276
IDH	AG-221 (Enasidinib)	S008	R	15	0.899089
IDH	AGI-6780	S008	R	0.024	0.86533
IDH	AGI-6780	S008	R	0.12	0.978683
IDH	AGI-6780	S008	R	0.6	0.937253
IDH	AGI-6780	S008	R	3	0.863135
IDH	AGI-6780	S008	R	15	0.82471
IDH	BAY 1436032	S008	R	0.024	0.960117
IDH	BAY 1436032	S008	R	0.12	1.03258
IDH	BAY 1436032	S008	R	0.6	1.03759
IDH	BAY 1436032	S008	R	3	0.960015
IDH	BAY 1436032	S008	R	15	0.982943
JAK/STAT	Filgotinib	S008	R	0.024	1.02252
JAK/STAT	Filgotinib	S008	R	0.12	1.04594
JAK/STAT	Filgotinib	S008	R	0.6	0.992216
JAK/STAT	Filgotinib	S008	R	3	1.00936
JAK/STAT	Filgotinib	S008	R	15	0.761197
JAK/STAT	JAK3 Inhibitor I	S008	R	0.024	0.937382
JAK/STAT	JAK3 Inhibitor I	S008	R	0.12	0.959028
JAK/STAT	JAK3 Inhibitor I	S008	R	0.6	0.94842
JAK/STAT	JAK3 Inhibitor I	S008	R	3	0.96342
JAK/STAT	JAK3 Inhibitor I	S008	R	15	0.876395
JAK/STAT	Pacritinib	S008	R	0.024	1.01805
JAK/STAT	Pacritinib	S008	R	0.12	1.10517
JAK/STAT	Pacritinib	S008	R	0.6	1.02774
JAK/STAT	Pacritinib	S008	R	3	0.859854
JAK/STAT	Pacritinib	S008	R	15	0.0402623
JAK/STAT	Ruxolitinib	S008	R	0.024	0.966186
JAK/STAT	Ruxolitinib	S008	R	0.12	1.00756
JAK/STAT	Ruxolitinib	S008	R	0.6	0.970317
JAK/STAT	Ruxolitinib	S008	R	3	1.09503
JAK/STAT	Ruxolitinib	S008	R	15	0.951537
JAK/STAT	Tofacitinib	S008	R	0.024	0.918993
JAK/STAT	Tofacitinib	S008	R	0.12	0.905699
JAK/STAT	Tofacitinib	S008	R	0.6	0.922174
JAK/STAT	Tofacitinib	S008	R	3	0.912801
JAK/STAT	Tofacitinib	S008	R	15	0.926947
MAPK	ERK5-IN-1	S008	R	0.024	0.932294
MAPK	ERK5-IN-1	S008	R	0.12	0.957099
MAPK	ERK5-IN-1	S008	R	0.6	0.985121
MAPK	ERK5-IN-1	S008	R	3	0.95844
MAPK	ERK5-IN-1	S008	R	15	0.754163
MAPK	SCH772984	S008	R	0.008	1.03235
MAPK	SCH772984	S008	R	0.04	1.02656
MAPK	SCH772984	S008	R	0.2	1.03986
MAPK	SCH772984	S008	R	1	1.05876
MAPK	SCH772984	S008	R	5	0.93754
MAPK	Sorafenib	S008	R	0.024	0.95459
MAPK	Sorafenib	S008	R	0.12	0.996678
MAPK	Sorafenib	S008	R	0.6	1.02296
MAPK	Sorafenib	S008	R	3	0.973056
MAPK	Sorafenib	S008	R	15	0.948267
MAPK	Trametinib	S008	R	0.0008	0.964634
MAPK	Trametinib	S008	R	0.004	1.04521
MAPK	Trametinib	S008	R	0.02	0.954548
MAPK	Trametinib	S008	R	0.1	1.06957
MAPK	Trametinib	S008	R	0.5	0.90517
MAPK	Vemurafenib	S008	R	0.024	0.957746
MAPK	Vemurafenib	S008	R	0.12	0.982765
MAPK	Vemurafenib	S008	R	0.6	0.975282
MAPK	Vemurafenib	S008	R	3	0.997753
MAPK	Vemurafenib	S008	R	15	1.01978
Notch	LY3039478	S008	R	0.016	1.03905
Notch	LY3039478	S008	R	0.08	1.01663
Notch	LY3039478	S008	R	0.4	0.977438
Notch	LY3039478	S008	R	2	0.967987
Notch	LY3039478	S008	R	10	0.927977
Nuclear export	Selinexor	S008	R	0.008	1.02645
Nuclear export	Selinexor	S008	R	0.04	0.982812
Nuclear export	Selinexor	S008	R	0.2	0.878663
Nuclear export	Selinexor	S008	R	1	0.692546
Nuclear export	Selinexor	S008	R	5	0.580067
PI3K/AKT/mTOR	BEZ235	S008	R	0.024	0.968909
PI3K/AKT/mTOR	BEZ235	S008	R	0.12	0.966607
PI3K/AKT/mTOR	BEZ235	S008	R	0.6	0.927089
PI3K/AKT/mTOR	BEZ235	S008	R	3	0.941126
PI3K/AKT/mTOR	BEZ235	S008	R	15	0.307526
PI3K/AKT/mTOR	Duvelisib	S008	R	0.0016	0.993523
PI3K/AKT/mTOR	Duvelisib	S008	R	0.008	0.975907
PI3K/AKT/mTOR	Duvelisib	S008	R	0.04	1.01859
PI3K/AKT/mTOR	Duvelisib	S008	R	0.2	0.985002
PI3K/AKT/mTOR	Duvelisib	S008	R	1	1.02272
PI3K/AKT/mTOR	Everolimus	S008	R	0.0032	1.02821
PI3K/AKT/mTOR	Everolimus	S008	R	0.016	0.954148
PI3K/AKT/mTOR	Everolimus	S008	R	0.08	1.00589
PI3K/AKT/mTOR	Everolimus	S008	R	0.4	1.00137
PI3K/AKT/mTOR	Everolimus	S008	R	2	1.04188
PI3K/AKT/mTOR	Idelalisib	S008	R	0.0032	1.00223
PI3K/AKT/mTOR	Idelalisib	S008	R	0.016	0.96972
PI3K/AKT/mTOR	Idelalisib	S008	R	0.08	1.03043
PI3K/AKT/mTOR	Idelalisib	S008	R	0.4	0.99028
PI3K/AKT/mTOR	Idelalisib	S008	R	2	0.992082
PI3K/AKT/mTOR	Temsirolimus	S008	R	0.032	0.982041
PI3K/AKT/mTOR	Temsirolimus	S008	R	0.16	0.957524
PI3K/AKT/mTOR	Temsirolimus	S008	R	0.8	0.940638
PI3K/AKT/mTOR	Temsirolimus	S008	R	4	0.958515
PI3K/AKT/mTOR	Temsirolimus	S008	R	20	0.877558
PKC	Midostaurin hydrate	S008	R	0.024	1.00716
PKC	Midostaurin hydrate	S008	R	0.12	0.967863
PKC	Midostaurin hydrate	S008	R	0.6	1.00542
PKC	Midostaurin hydrate	S008	R	3	1.04287
PKC	Midostaurin hydrate	S008	R	15	0.957807
PLK	BI6727	S008	R	0.024	0.978941
PLK	BI6727	S008	R	0.12	0.921081
PLK	BI6727	S008	R	0.6	0.934259
PLK	BI6727	S008	R	3	0.899366
PLK	BI6727	S008	R	15	0.74595
PLK	Rigosertib	S008	R	0.008	1.0672
PLK	Rigosertib	S008	R	0.04	1.02482
PLK	Rigosertib	S008	R	0.2	1.06662
PLK	Rigosertib	S008	R	1	0.991108
PLK	Rigosertib	S008	R	5	0.980444
Other	Resveratrol	S008	R	0.024	1.00039
Other	Resveratrol	S008	R	0.12	1.01788
Other	Resveratrol	S008	R	0.6	0.915348
Other	Resveratrol	S008	R	3	0.966234
Other	Resveratrol	S008	R	15	0.897316
Proteasome	Bortezomib	S008	R	0.008	0.880141
Proteasome	Bortezomib	S008	R	0.04	1.01714
Proteasome	Bortezomib	S008	R	0.2	0.872137
Proteasome	Bortezomib	S008	R	1	0.920796
Proteasome	Bortezomib	S008	R	5	0.879461
Proteasome	Carfilzomib	S008	R	0.00016	0.996654
Proteasome	Carfilzomib	S008	R	0.0008	0.433891
Proteasome	Carfilzomib	S008	R	0.004	0.0160834
Proteasome	Carfilzomib	S008	R	0.02	0.0167692
Proteasome	Carfilzomib	S008	R	0.1	0.0205453
Proteasome	Ixazomib	S008	R	0.008	0.923558
Proteasome	Ixazomib	S008	R	0.04	1.00563
Proteasome	Ixazomib	S008	R	0.2	1.09048
Proteasome	Ixazomib	S008	R	1	1.00733
Proteasome	Ixazomib	S008	R	5	0.960857
Stress response	Ganetespib	S008	R	0.0032	0.9368
Stress response	Ganetespib	S008	R	0.016	1.00159
Stress response	Ganetespib	S008	R	0.08	0.938772
Stress response	Ganetespib	S008	R	0.4	0.987606
Stress response	Ganetespib	S008	R	2	0.961346
Stress response	Onalespib	S008	R	0.0032	1.09513
Stress response	Onalespib	S008	R	0.016	1.06058
Stress response	Onalespib	S008	R	0.08	1.05635
Stress response	Onalespib	S008	R	0.4	0.98921
Stress response	Onalespib	S008	R	2	0.993217
TLR	IRAK 4 Compound 26	S008	R	0.008	1.05297
TLR	IRAK 4 Compound 26	S008	R	0.04	1.12056
TLR	IRAK 4 Compound 26	S008	R	0.2	1.02524
TLR	IRAK 4 Compound 26	S008	R	1	1.08663
TLR	IRAK 4 Compound 26	S008	R	5	0.62909
TLR	IRAK-1/4 INHIBITOR I	S008	R	0.016	0.933307
TLR	IRAK-1/4 INHIBITOR I	S008	R	0.08	1.0037
TLR	IRAK-1/4 INHIBITOR I	S008	R	0.4	0.934678
TLR	IRAK-1/4 INHIBITOR I	S008	R	2	0.953737
TLR	IRAK-1/4 INHIBITOR I	S008	R	10	1.02508
TNF/NFKB	EVP4593	S008	R	0.008	0.996969
TNF/NFKB	EVP4593	S008	R	0.04	0.970611
TNF/NFKB	EVP4593	S008	R	0.2	0.893574
TNF/NFKB	EVP4593	S008	R	1	0.860848
TNF/NFKB	EVP4593	S008	R	5	0.868253
TNF/NFKB	Lenalidomide	S008	R	0.008	0.988395
TNF/NFKB	Lenalidomide	S008	R	0.04	0.995009
TNF/NFKB	Lenalidomide	S008	R	0.2	0.90741
TNF/NFKB	Lenalidomide	S008	R	1	0.835662
TNF/NFKB	Lenalidomide	S008	R	5	0.798311
TNF/NFKB	MLN-120B	S008	R	0.024	1.03072
TNF/NFKB	MLN-120B	S008	R	0.12	1.01268
TNF/NFKB	MLN-120B	S008	R	0.6	1.03324
TNF/NFKB	MLN-120B	S008	R	3	1.00493
TNF/NFKB	MLN-120B	S008	R	15	0.962511
TNF/NFKB	Pomalidomide	S008	R	0.0032	0.949479
TNF/NFKB	Pomalidomide	S008	R	0.016	1.06976
TNF/NFKB	Pomalidomide	S008	R	0.08	1.03402
TNF/NFKB	Pomalidomide	S008	R	0.4	0.90991
TNF/NFKB	Pomalidomide	S008	R	2	0.944072
TNF/NFKB	Thalidomide	S008	R	0.032	1.04038
TNF/NFKB	Thalidomide	S008	R	0.16	0.97949
TNF/NFKB	Thalidomide	S008	R	0.8	1.03512
TNF/NFKB	Thalidomide	S008	R	4	0.986622
TNF/NFKB	Thalidomide	S008	R	20	1.05189
BCR/ABL	Dasatinib	S009	R	0.0016	0.986831
BCR/ABL	Dasatinib	S009	R	0.008	0.964904
BCR/ABL	Dasatinib	S009	R	0.04	0.992896
BCR/ABL	Dasatinib	S009	R	0.2	0.971665
BCR/ABL	Dasatinib	S009	R	1	1.00012
BCR/ABL	Imatinib	S009	R	0.016	0.845156
BCR/ABL	Imatinib	S009	R	0.08	0.89584
BCR/ABL	Imatinib	S009	R	0.4	0.967874
BCR/ABL	Imatinib	S009	R	2	0.92597
BCR/ABL	Imatinib	S009	R	10	0.868802
BCR/ABL	Nilotinib	S009	R	0.016	1.04869
BCR/ABL	Nilotinib	S009	R	0.08	1.04989
BCR/ABL	Nilotinib	S009	R	0.4	1.08321
BCR/ABL	Nilotinib	S009	R	2	1.06106
BCR/ABL	Nilotinib	S009	R	10	1.02464
ALK	Ceritinib	S009	R	0.024	0.936561
ALK	Ceritinib	S009	R	0.12	0.903495
ALK	Ceritinib	S009	R	0.6	0.823422
ALK	Ceritinib	S009	R	3	0.754192
ALK	Ceritinib	S009	R	15	0.0292949
Apoptosis	Birinapant	S009	R	0.0008	0.901327
Apoptosis	Birinapant	S009	R	0.004	0.790582
Apoptosis	Birinapant	S009	R	0.02	0.748778
Apoptosis	Birinapant	S009	R	0.1	0.530679
Apoptosis	Birinapant	S009	R	0.5	0.456051
Apoptosis	Navitoclax	S009	R	0.0032	0.974005
Apoptosis	Navitoclax	S009	R	0.016	0.693178
Apoptosis	Navitoclax	S009	R	0.08	0.57546
Apoptosis	Navitoclax	S009	R	0.4	0.414641
Apoptosis	Navitoclax	S009	R	2	0.378207
Apoptosis	Obatoclax mesylate	S009	R	0.024	0.962623
Apoptosis	Obatoclax mesylate	S009	R	0.12	0.797385
Apoptosis	Obatoclax mesylate	S009	R	0.6	0.55668
Apoptosis	Obatoclax mesylate	S009	R	3	0.414882
Apoptosis	Obatoclax mesylate	S009	R	15	0.126891
Apoptosis	UMI-77	S009	R	0.024	0.913599
Apoptosis	UMI-77	S009	R	0.12	0.913698
Apoptosis	UMI-77	S009	R	0.6	0.801956
Apoptosis	UMI-77	S009	R	3	0.571386
Apoptosis	UMI-77	S009	R	15	0.054774
Apoptosis	Venetoclax	S009	R	0.00064	0.751931
Apoptosis	Venetoclax	S009	R	0.0032	0.692569
Apoptosis	Venetoclax	S009	R	0.016	0.644332
Apoptosis	Venetoclax	S009	R	0.08	0.547272
Apoptosis	Venetoclax	S009	R	0.4	0.56385
B cell receptor	Acalabrutinib (ACP-196)	S009	R	0.008	1.18601
B cell receptor	Acalabrutinib (ACP-196)	S009	R	0.04	1.10863
B cell receptor	Acalabrutinib (ACP-196)	S009	R	0.2	1.16284
B cell receptor	Acalabrutinib (ACP-196)	S009	R	1	1.09496
B cell receptor	Acalabrutinib (ACP-196)	S009	R	5	1.11603
B cell receptor	Entospletinib	S009	R	0.024	0.951781
B cell receptor	Entospletinib	S009	R	0.12	1.14183
B cell receptor	Entospletinib	S009	R	0.6	1.15159
B cell receptor	Entospletinib	S009	R	3	1.11523
B cell receptor	Entospletinib	S009	R	15	0.87649
B cell receptor	Ibrutinib	S009	R	0.0016	0.964509
B cell receptor	Ibrutinib	S009	R	0.008	1.04586
B cell receptor	Ibrutinib	S009	R	0.04	1.06357
B cell receptor	Ibrutinib	S009	R	0.2	0.989898
B cell receptor	Ibrutinib	S009	R	1	1.0097
B cell receptor	ONO-4059	S009	R	0.0016	1.10708
B cell receptor	ONO-4059	S009	R	0.008	1.04485
B cell receptor	ONO-4059	S009	R	0.04	1.0532
B cell receptor	ONO-4059	S009	R	0.2	1.08533
B cell receptor	ONO-4059	S009	R	1	1.13503
Bromodomain	I-BET-762	S009	R	0.008	0.988147
Bromodomain	I-BET-762	S009	R	0.04	0.935888
Bromodomain	I-BET-762	S009	R	0.2	0.829686
Bromodomain	I-BET-762	S009	R	1	0.655936
Bromodomain	I-BET-762	S009	R	5	0.480436
Bromodomain	OTX015	S009	R	0.016	0.858786
Bromodomain	OTX015	S009	R	0.08	0.751655
Bromodomain	OTX015	S009	R	0.4	0.600001
Bromodomain	OTX015	S009	R	2	0.48885
Bromodomain	OTX015	S009	R	10	0.456917
Cyclin dependent kinases	Abemaciclib (LY2835219)	S009	R	0.024	1.05098
Cyclin dependent kinases	Abemaciclib (LY2835219)	S009	R	0.12	0.954904
Cyclin dependent kinases	Abemaciclib (LY2835219)	S009	R	0.6	1.03193
Cyclin dependent kinases	Abemaciclib (LY2835219)	S009	R	3	0.450763
Cyclin dependent kinases	Abemaciclib (LY2835219)	S009	R	15	0.0338222
Cyclin dependent kinases	Dinaciclib	S009	R	0.0016	1.05946
Cyclin dependent kinases	Dinaciclib	S009	R	0.008	0.188965
Cyclin dependent kinases	Dinaciclib	S009	R	0.04	0.0815125
Cyclin dependent kinases	Dinaciclib	S009	R	0.2	0.0774219
Cyclin dependent kinases	Dinaciclib	S009	R	1	0.0863015
Cyclin dependent kinases	Flavopiridol	S009	R	0.0032	0.950414
Cyclin dependent kinases	Flavopiridol	S009	R	0.016	0.897536
Cyclin dependent kinases	Flavopiridol	S009	R	0.08	0.618577
Cyclin dependent kinases	Flavopiridol	S009	R	0.4	0.199142
Cyclin dependent kinases	Flavopiridol	S009	R	2	0.0898932
Cyclin dependent kinases	Palbociclib	S009	R	0.024	0.961675
Cyclin dependent kinases	Palbociclib	S009	R	0.12	0.990002
Cyclin dependent kinases	Palbociclib	S009	R	0.6	0.874938
Cyclin dependent kinases	Palbociclib	S009	R	3	0.813845
Cyclin dependent kinases	Palbociclib	S009	R	15	0.435911
Cyclin dependent kinases	Ribociclib	S009	R	0.024	0.93279
Cyclin dependent kinases	Ribociclib	S009	R	0.12	1.01895
Cyclin dependent kinases	Ribociclib	S009	R	0.6	1.02089
Cyclin dependent kinases	Ribociclib	S009	R	3	0.956286
Cyclin dependent kinases	Ribociclib	S009	R	15	0.80999
Cyclin dependent kinases	Roscovitine	S009	R	0.032	0.945725
Cyclin dependent kinases	Roscovitine	S009	R	0.16	1.02644
Cyclin dependent kinases	Roscovitine	S009	R	0.8	1.05408
Cyclin dependent kinases	Roscovitine	S009	R	4	1.01147
Cyclin dependent kinases	Roscovitine	S009	R	20	0.641524
Cell cycle control	10058-F4	S009	R	0.024	0.704761
Cell cycle control	10058-F4	S009	R	0.12	0.818439
Cell cycle control	10058-F4	S009	R	0.6	0.809684
Cell cycle control	10058-F4	S009	R	3	0.811974
Cell cycle control	10058-F4	S009	R	15	0.847532
Cell cycle control	Barasertib	S009	R	0.0008	1.05547
Cell cycle control	Barasertib	S009	R	0.004	0.985234
Cell cycle control	Barasertib	S009	R	0.02	0.93465
Cell cycle control	Barasertib	S009	R	0.1	0.917789
Cell cycle control	Barasertib	S009	R	0.5	0.855931
Cell cycle control	Tozasertib	S009	R	0.024	0.872892
Cell cycle control	Tozasertib	S009	R	0.12	0.804949
Cell cycle control	Tozasertib	S009	R	0.6	0.877981
Cell cycle control	Tozasertib	S009	R	3	0.998803
Cell cycle control	Tozasertib	S009	R	15	1.06495
Chemotherapy	8-Azaguanin	S009	R	0.032	1.09768
Chemotherapy	8-Azaguanin	S009	R	0.16	1.06046
Chemotherapy	8-Azaguanin	S009	R	0.8	0.877482
Chemotherapy	8-Azaguanin	S009	R	4	0.745984
Chemotherapy	8-Azaguanin	S009	R	20	0.63913
Chemotherapy	Azacytidine (Vidaza)	S009	R	0.032	0.94333
Chemotherapy	Azacytidine (Vidaza)	S009	R	0.16	0.90452
Chemotherapy	Azacytidine (Vidaza)	S009	R	0.8	0.915993
Chemotherapy	Azacytidine (Vidaza)	S009	R	4	0.695001
Chemotherapy	Azacytidine (Vidaza)	S009	R	20	0.467525
Chemotherapy	Bendamustine	S009	R	0.032	1.00222
Chemotherapy	Bendamustine	S009	R	0.16	0.966732
Chemotherapy	Bendamustine	S009	R	0.8	1.00896
Chemotherapy	Bendamustine	S009	R	4	0.775742
Chemotherapy	Bendamustine	S009	R	20	0.656004
Chemotherapy	Chlorambucil	S009	R	0.032	0.986868
Chemotherapy	Chlorambucil	S009	R	0.16	0.862886
Chemotherapy	Chlorambucil	S009	R	0.8	0.905583
Chemotherapy	Chlorambucil	S009	R	4	0.593979
Chemotherapy	Chlorambucil	S009	R	20	0.505152
Chemotherapy	Cladribine	S009	R	0.024	0.571486
Chemotherapy	Cladribine	S009	R	0.12	0.463196
Chemotherapy	Cladribine	S009	R	0.6	0.352549
Chemotherapy	Cladribine	S009	R	3	0.284127
Chemotherapy	Cladribine	S009	R	15	0.250859
Chemotherapy	Clofarabine	S009	R	0.024	0.584556
Chemotherapy	Clofarabine	S009	R	0.12	0.541355
Chemotherapy	Clofarabine	S009	R	0.6	0.390602
Chemotherapy	Clofarabine	S009	R	3	0.380525
Chemotherapy	Clofarabine	S009	R	15	0.257508
Chemotherapy	Cytarabine	S009	R	0.032	1.04237
Chemotherapy	Cytarabine	S009	R	0.16	0.959985
Chemotherapy	Cytarabine	S009	R	0.8	0.820134
Chemotherapy	Cytarabine	S009	R	4	0.520668
Chemotherapy	Cytarabine	S009	R	20	0.382571
Chemotherapy	Daunorubicin	S009	R	0.0016	1.09608
Chemotherapy	Daunorubicin	S009	R	0.008	0.832984
Chemotherapy	Daunorubicin	S009	R	0.04	0.72174
Chemotherapy	Daunorubicin	S009	R	0.2	0.377532
Chemotherapy	Daunorubicin	S009	R	1	0.0702385
Chemotherapy	Decitabine (Dacogen)	S009	R	0.024	0.914996
Chemotherapy	Decitabine (Dacogen)	S009	R	0.12	0.950514
Chemotherapy	Decitabine (Dacogen)	S009	R	0.6	0.854036
Chemotherapy	Decitabine (Dacogen)	S009	R	3	0.858525
Chemotherapy	Decitabine (Dacogen)	S009	R	15	0.702385
Chemotherapy	Doxorubicin	S009	R	0.0016	1.07448
Chemotherapy	Doxorubicin	S009	R	0.008	0.994006
Chemotherapy	Doxorubicin	S009	R	0.04	0.934406
Chemotherapy	Doxorubicin	S009	R	0.2	0.644286
Chemotherapy	Doxorubicin	S009	R	1	0.220621
Chemotherapy	Etoposide	S009	R	0.032	1.02076
Chemotherapy	Etoposide	S009	R	0.16	1.01699
Chemotherapy	Etoposide	S009	R	0.8	1.09909
Chemotherapy	Etoposide	S009	R	4	0.781274
Chemotherapy	Etoposide	S009	R	20	0.625303
Chemotherapy	Fludarabine	S009	R	0.016	0.952479
Chemotherapy	Fludarabine	S009	R	0.08	0.85977
Chemotherapy	Fludarabine	S009	R	0.4	0.5898
Chemotherapy	Fludarabine	S009	R	2	0.401562
Chemotherapy	Fludarabine	S009	R	10	0.358533
Chemotherapy	Idarubicin	S009	R	0.024	0.614886
Chemotherapy	Idarubicin	S009	R	0.12	0.447072
Chemotherapy	Idarubicin	S009	R	0.6	0.0923875
Chemotherapy	Idarubicin	S009	R	3	0.0580664
Chemotherapy	Idarubicin	S009	R	15	0.0709368
Chemotherapy	Mitoxantrone	S009	R	0.008	0.788087
Chemotherapy	Mitoxantrone	S009	R	0.04	0.650903
Chemotherapy	Mitoxantrone	S009	R	0.2	0.51741
Chemotherapy	Mitoxantrone	S009	R	1	0.155742
Chemotherapy	Mitoxantrone	S009	R	5	0.0503841
Chemotherapy	Nelarabine	S009	R	0.024	0.883767
Chemotherapy	Nelarabine	S009	R	0.12	0.815624
Chemotherapy	Nelarabine	S009	R	0.6	0.773222
Chemotherapy	Nelarabine	S009	R	3	0.692208
Chemotherapy	Nelarabine	S009	R	15	0.548838
Chemotherapy	Pentostatin	S009	R	0.03	0.99899
Chemotherapy	Pentostatin	S009	R	0.15	0.951377
Chemotherapy	Pentostatin	S009	R	0.75	0.885582
Chemotherapy	Pentostatin	S009	R	3.75	0.810829
Chemotherapy	Pentostatin	S009	R	18.76	0.701057
Chemotherapy	Pralatrexate	S009	R	0.024	0.972658
Chemotherapy	Pralatrexate	S009	R	0.12	0.99138
Chemotherapy	Pralatrexate	S009	R	0.6	0.974544
Chemotherapy	Pralatrexate	S009	R	3	1.02168
Chemotherapy	Pralatrexate	S009	R	15	0.940131
Chemotherapy	Thioguanin	S009	R	0.024	1.13629
Chemotherapy	Thioguanin	S009	R	0.12	1.09458
Chemotherapy	Thioguanin	S009	R	0.6	1.07473
Chemotherapy	Thioguanin	S009	R	3	0.696199
Chemotherapy	Thioguanin	S009	R	15	0.489075
Chemotherapy	Vincristine	S009	R	0.016	0.818975
Chemotherapy	Vincristine	S009	R	0.08	0.614135
Chemotherapy	Vincristine	S009	R	0.4	0.588272
Chemotherapy	Vincristine	S009	R	2	0.575271
Chemotherapy	Vincristine	S009	R	10	0.552985
Chemotherapy	Vindesine	S009	R	0.016	0.650005
Chemotherapy	Vindesine	S009	R	0.08	0.591639
Chemotherapy	Vindesine	S009	R	0.4	0.571186
Chemotherapy	Vindesine	S009	R	2	0.502744
Chemotherapy	Vindesine	S009	R	10	0.424424
DNA damage response	AZD7762	S009	R	0.024	0.968079
DNA damage response	AZD7762	S009	R	0.12	0.872113
DNA damage response	AZD7762	S009	R	0.6	0.898242
DNA damage response	AZD7762	S009	R	3	0.831369
DNA damage response	AZD7762	S009	R	15	0.831032
DNA damage response	Idasanutlin (RS7388)	S009	R	0.032	0.771326
DNA damage response	Idasanutlin (RS7388)	S009	R	0.16	0.667066
DNA damage response	Idasanutlin (RS7388)	S009	R	0.8	0.594433
DNA damage response	Idasanutlin (RS7388)	S009	R	4	0.564601
DNA damage response	Idasanutlin (RS7388)	S009	R	20	0.532974
DNA damage response	Iniparib	S009	R	0.024	0.918388
DNA damage response	Iniparib	S009	R	0.12	0.983638
DNA damage response	Iniparib	S009	R	0.6	0.999501
DNA damage response	Iniparib	S009	R	3	0.854535
DNA damage response	Iniparib	S009	R	15	0.672553
DNA damage response	MI-773	S009	R	0.008	0.893545
DNA damage response	MI-773	S009	R	0.04	0.754764
DNA damage response	MI-773	S009	R	0.2	0.697496
DNA damage response	MI-773	S009	R	1	0.560311
DNA damage response	MI-773	S009	R	5	0.523895
DNA damage response	NSC 652287	S009	R	0.024	0.732415
DNA damage response	NSC 652287	S009	R	0.12	0.555223
DNA damage response	NSC 652287	S009	R	0.6	0.454455
DNA damage response	NSC 652287	S009	R	3	0.391001
DNA damage response	NSC 652287	S009	R	15	0.205028
DNA damage response	Nutlin-3a	S009	R	0.032	0.874737
DNA damage response	Nutlin-3a	S009	R	0.16	0.890505
DNA damage response	Nutlin-3a	S009	R	0.8	0.743887
DNA damage response	Nutlin-3a	S009	R	4	0.621351
DNA damage response	Nutlin-3a	S009	R	20	0.492762
DNA damage response	Olaparib	S009	R	0.024	0.97717
DNA damage response	Olaparib	S009	R	0.12	0.987272
DNA damage response	Olaparib	S009	R	0.6	1.01562
DNA damage response	Olaparib	S009	R	3	0.930298
DNA damage response	Olaparib	S009	R	15	0.95764
FLT3	Crenolanib	S009	R	0.016	0.925671
FLT3	Crenolanib	S009	R	0.08	0.979148
FLT3	Crenolanib	S009	R	0.4	0.920982
FLT3	Crenolanib	S009	R	2	2.20184
FLT3	Crenolanib	S009	R	10	0.301207
FLT3	Gilteritinib	S009	R	0.024	0.945226
FLT3	Gilteritinib	S009	R	0.12	0.864512
FLT3	Gilteritinib	S009	R	0.6	0.899731
FLT3	Gilteritinib	S009	R	3	0.674648
FLT3	Gilteritinib	S009	R	15	0.986132
FLT3	Quizartinib	S009	R	0.016	0.937244
FLT3	Quizartinib	S009	R	0.08	0.91759
FLT3	Quizartinib	S009	R	0.4	0.848748
FLT3	Quizartinib	S009	R	2	0.897735
FLT3	Quizartinib	S009	R	10	0.896239
Hedgehog	Vismodegib	S009	R	0.024	0.913427
Hedgehog	Vismodegib	S009	R	0.12	0.917962
Hedgehog	Vismodegib	S009	R	0.6	0.944161
Hedgehog	Vismodegib	S009	R	3	0.941896
Hedgehog	Vismodegib	S009	R	15	0.938496
HGF	Crizotinib	S009	R	0.024	0.983501
HGF	Crizotinib	S009	R	0.12	0.89501
HGF	Crizotinib	S009	R	0.6	0.760792
HGF	Crizotinib	S009	R	3	0.569533
HGF	Crizotinib	S009	R	15	0.146542
Histone acetyltransferase	C646	S009	R	0.024	0.864368
Histone acetyltransferase	C646	S009	R	0.12	0.849013
Histone acetyltransferase	C646	S009	R	0.6	0.961546
Histone acetyltransferase	C646	S009	R	3	0.808741
Histone acetyltransferase	C646	S009	R	15	0.640919
Histone deacetylase	BRD73954	S009	R	0.024	0.959391
Histone deacetylase	BRD73954	S009	R	0.12	1.03145
Histone deacetylase	BRD73954	S009	R	0.6	1.09684
Histone deacetylase	BRD73954	S009	R	3	1.03394
Histone deacetylase	BRD73954	S009	R	15	0.99771
Histone deacetylase	CAY10603	S009	R	0.024	0.892114
Histone deacetylase	CAY10603	S009	R	0.12	0.856825
Histone deacetylase	CAY10603	S009	R	0.6	0.655061
Histone deacetylase	CAY10603	S009	R	3	0.293959
Histone deacetylase	CAY10603	S009	R	15	0.136238
Histone deacetylase	Panobinostat	S009	R	0.00064	0.844857
Histone deacetylase	Panobinostat	S009	R	0.0032	0.709878
Histone deacetylase	Panobinostat	S009	R	0.016	0.287658
Histone deacetylase	Panobinostat	S009	R	0.08	0.232859
Histone deacetylase	Panobinostat	S009	R	0.4	0.188556
Histone deacetylase	Romidepsin	S009	R	0.00032	1.01946
Histone deacetylase	Romidepsin	S009	R	0.0016	0.613846
Histone deacetylase	Romidepsin	S009	R	0.008	0.307765
Histone deacetylase	Romidepsin	S009	R	0.04	0.240286
Histone deacetylase	Romidepsin	S009	R	0.2	0.198936
Histone deacetylase	TMP269	S009	R	0.024	1.04431
Histone deacetylase	TMP269	S009	R	0.12	0.992996
Histone deacetylase	TMP269	S009	R	0.6	1.02512
Histone deacetylase	TMP269	S009	R	3	0.942555
Histone deacetylase	TMP269	S009	R	15	0.886188
Histone deacetylase	Vorinostat	S009	R	0.016	0.987395
Histone deacetylase	Vorinostat	S009	R	0.08	0.865067
Histone deacetylase	Vorinostat	S009	R	0.4	0.79937
Histone deacetylase	Vorinostat	S009	R	2	0.381148
Histone deacetylase	Vorinostat	S009	R	10	0.251659
Histone methyltransferase	CPI-169	S009	R	0.024	0.909152
Histone methyltransferase	CPI-169	S009	R	0.12	0.944643
Histone methyltransferase	CPI-169	S009	R	0.6	0.972456
Histone methyltransferase	CPI-169	S009	R	3	0.931376
Histone methyltransferase	CPI-169	S009	R	15	0.954138
Histone methyltransferase	EPZ-5676	S009	R	0.0032	0.964881
Histone methyltransferase	EPZ-5676	S009	R	0.016	0.949416
Histone methyltransferase	EPZ-5676	S009	R	0.08	1.07233
Histone methyltransferase	EPZ-5676	S009	R	0.4	0.978649
Histone methyltransferase	EPZ-5676	S009	R	2	0.92627
Histone methyltransferase	EPZ-6438	S009	R	0.024	1.03866
Histone methyltransferase	EPZ-6438	S009	R	0.12	1.07583
Histone methyltransferase	EPZ-6438	S009	R	0.6	1.11967
Histone methyltransferase	EPZ-6438	S009	R	3	1.05637
Histone methyltransferase	EPZ-6438	S009	R	15	0.959728
Histone methyltransferase	SGC 0946	S009	R	0.024	0.930433
Histone methyltransferase	SGC 0946	S009	R	0.12	0.94902
Histone methyltransferase	SGC 0946	S009	R	0.6	0.929153
Histone methyltransferase	SGC 0946	S009	R	3	0.833726
Histone methyltransferase	SGC 0946	S009	R	15	0.626776
IDH	AG-120	S009	R	0.024	0.974359
IDH	AG-120	S009	R	0.12	0.959992
IDH	AG-120	S009	R	0.6	1.04091
IDH	AG-120	S009	R	3	0.942931
IDH	AG-120	S009	R	15	0.914996
IDH	AG-221 (Enasidinib)	S009	R	0.024	0.861818
IDH	AG-221 (Enasidinib)	S009	R	0.12	0.902624
IDH	AG-221 (Enasidinib)	S009	R	0.6	0.961987
IDH	AG-221 (Enasidinib)	S009	R	3	1.02704
IDH	AG-221 (Enasidinib)	S009	R	15	0.957598
IDH	AGI-6780	S009	R	0.024	0.807243
IDH	AGI-6780	S009	R	0.12	0.795969
IDH	AGI-6780	S009	R	0.6	0.874788
IDH	AGI-6780	S009	R	3	0.833583
IDH	AGI-6780	S009	R	15	0.749277
IDH	BAY 1436032	S009	R	0.024	0.953307
IDH	BAY 1436032	S009	R	0.12	0.990222
IDH	BAY 1436032	S009	R	0.6	0.973561
IDH	BAY 1436032	S009	R	3	0.929762
IDH	BAY 1436032	S009	R	15	0.911304
JAK/STAT	Filgotinib	S009	R	0.024	1.04849
JAK/STAT	Filgotinib	S009	R	0.12	0.954408
JAK/STAT	Filgotinib	S009	R	0.6	1.0033
JAK/STAT	Filgotinib	S009	R	3	0.948953
JAK/STAT	Filgotinib	S009	R	15	4.75197
JAK/STAT	JAK3 Inhibitor I	S009	R	0.024	0.89544
JAK/STAT	JAK3 Inhibitor I	S009	R	0.12	0.887359
JAK/STAT	JAK3 Inhibitor I	S009	R	0.6	0.957198
JAK/STAT	JAK3 Inhibitor I	S009	R	3	0.846852
JAK/STAT	JAK3 Inhibitor I	S009	R	15	0.773222
JAK/STAT	Pacritinib	S009	R	0.024	1.02863
JAK/STAT	Pacritinib	S009	R	0.12	1.05088
JAK/STAT	Pacritinib	S009	R	0.6	0.923576
JAK/STAT	Pacritinib	S009	R	3	0.472912
JAK/STAT	Pacritinib	S009	R	15	0.0416043
JAK/STAT	Ruxolitinib	S009	R	0.024	1.09287
JAK/STAT	Ruxolitinib	S009	R	0.12	1.00796
JAK/STAT	Ruxolitinib	S009	R	0.6	0.979946
JAK/STAT	Ruxolitinib	S009	R	3	1.01591
JAK/STAT	Ruxolitinib	S009	R	15	0.927647
JAK/STAT	Tofacitinib	S009	R	0.024	0.942261
JAK/STAT	Tofacitinib	S009	R	0.12	0.880507
JAK/STAT	Tofacitinib	S009	R	0.6	0.868312
JAK/STAT	Tofacitinib	S009	R	3	0.944246
JAK/STAT	Tofacitinib	S009	R	15	1.02745
MAPK	ERK5-IN-1	S009	R	0.024	1.04431
MAPK	ERK5-IN-1	S009	R	0.12	0.838642
MAPK	ERK5-IN-1	S009	R	0.6	0.696882
MAPK	ERK5-IN-1	S009	R	3	0.619907
MAPK	ERK5-IN-1	S009	R	15	0.212809
MAPK	SCH772984	S009	R	0.008	0.939457
MAPK	SCH772984	S009	R	0.04	0.983837
MAPK	SCH772984	S009	R	0.2	0.973601
MAPK	SCH772984	S009	R	1	0.985117
MAPK	SCH772984	S009	R	5	0.864368
MAPK	Sorafenib	S009	R	0.024	0.946723
MAPK	Sorafenib	S009	R	0.12	0.827696
MAPK	Sorafenib	S009	R	0.6	0.869001
MAPK	Sorafenib	S009	R	3	0.985134
MAPK	Sorafenib	S009	R	15	0.905817
MAPK	Trametinib	S009	R	0.0008	1.0924
MAPK	Trametinib	S009	R	0.004	1.1726
MAPK	Trametinib	S009	R	0.02	1.24311
MAPK	Trametinib	S009	R	0.1	1.23739
MAPK	Trametinib	S009	R	0.5	1.03953
MAPK	Vemurafenib	S009	R	0.024	0.930837
MAPK	Vemurafenib	S009	R	0.12	0.996565
MAPK	Vemurafenib	S009	R	0.6	0.9404
MAPK	Vemurafenib	S009	R	3	1.05542
MAPK	Vemurafenib	S009	R	15	1.04856
Notch	LY3039478	S009	R	0.016	1.01397
Notch	LY3039478	S009	R	0.08	1.02155
Notch	LY3039478	S009	R	0.4	0.933054
Notch	LY3039478	S009	R	2	0.951611
Notch	LY3039478	S009	R	10	0.952709
Nuclear export	Selinexor	S009	R	0.008	0.911307
Nuclear export	Selinexor	S009	R	0.04	0.797629
Nuclear export	Selinexor	S009	R	0.2	0.709543
Nuclear export	Selinexor	S009	R	1	0.535322
Nuclear export	Selinexor	S009	R	5	0.498215
PI3K/AKT/mTOR	BEZ235	S009	R	0.024	1.03153
PI3K/AKT/mTOR	BEZ235	S009	R	0.12	0.916891
PI3K/AKT/mTOR	BEZ235	S009	R	0.6	0.890352
PI3K/AKT/mTOR	BEZ235	S009	R	3	0.555223
PI3K/AKT/mTOR	BEZ235	S009	R	15	0.21321
PI3K/AKT/mTOR	Duvelisib	S009	R	0.0016	0.879318
PI3K/AKT/mTOR	Duvelisib	S009	R	0.008	0.928345
PI3K/AKT/mTOR	Duvelisib	S009	R	0.04	0.92949
PI3K/AKT/mTOR	Duvelisib	S009	R	0.2	0.89474
PI3K/AKT/mTOR	Duvelisib	S009	R	1	0.829147
PI3K/AKT/mTOR	Everolimus	S009	R	0.0032	0.820325
PI3K/AKT/mTOR	Everolimus	S009	R	0.016	0.871439
PI3K/AKT/mTOR	Everolimus	S009	R	0.08	0.792377
PI3K/AKT/mTOR	Everolimus	S009	R	0.4	0.779446
PI3K/AKT/mTOR	Everolimus	S009	R	2	0.812311
PI3K/AKT/mTOR	Idelalisib	S009	R	0.0032	0.985454
PI3K/AKT/mTOR	Idelalisib	S009	R	0.016	1.02296
PI3K/AKT/mTOR	Idelalisib	S009	R	0.08	1.04391
PI3K/AKT/mTOR	Idelalisib	S009	R	0.4	0.998182
PI3K/AKT/mTOR	Idelalisib	S009	R	2	0.904505
PI3K/AKT/mTOR	Temsirolimus	S009	R	0.032	0.920466
PI3K/AKT/mTOR	Temsirolimus	S009	R	0.16	0.774194
PI3K/AKT/mTOR	Temsirolimus	S009	R	0.8	0.845983
PI3K/AKT/mTOR	Temsirolimus	S009	R	4	0.768537
[truncated: 18,676 more rows]

## Sheet: Fig_3A_Data Boxplot
name	patientID	diagnosis	response	Pathway	AUC	IC50	IC75	IC90	metric	pval	n_drugs_pathway	n_sign_drugs_pathway	prop_sig_pathway
C646	S002	AML	PD	Histone acetyltransferase	0.857747	2.89104	3.42184	4.05011	0.857747	0.0355551	1	1	1
C646	S005	BL	PD	Histone acetyltransferase	1.00975	2.6943	3.26386	3.95384	1.00975	0.0355551	1	1	1
C646	S006	AML	R	Histone acetyltransferase	0.906475	2.83983	3.33961	3.92733	0.906475	0.0355551	1	1	1
C646	S007	AML	R	Histone acetyltransferase	0.783039	10.9911	18.2462	30.2901	0.783039	0.0355551	1	1	1
C646	S008	T-PLL	R	Histone acetyltransferase	0.97208	3.9297	5.85414	8.72102	0.97208	0.0355551	1	1	1
C646	S009	AML	R	Histone acetyltransferase	0.842986	3.37599	4.05729	4.87607	0.842986	0.0355551	1	1	1
C646	S011	AML	R	Histone acetyltransferase	0.871115	3.14096	3.80319	4.60506	0.871115	0.0355551	1	1	1
C646	S012	AML	PD	Histone acetyltransferase	0.993936	2.76891	3.35567	4.06678	0.993936	0.0355551	1	1	1
C646	S016	B-PLL	R	Histone acetyltransferase	0.926978	3.85626	10.0663	26.2769	0.926978	0.0355551	1	1	1
C646	S017	AML	R	Histone acetyltransferase	0.942808	22386.3	1.99674e+29	1.781e+54	0.942808	0.0355551	1	1	1
C646	S019	AML	R	Histone acetyltransferase	0.963836	3.12463	3.89787	4.86245	0.963836	0.0355551	1	1	1
C646	S021	AML	R	Histone acetyltransferase	0.768686	13.6681	237.162	4115.12	0.768686	0.0355551	1	1	1
C646	S022	FL	R	Histone acetyltransferase	0.916218	0.237568	0.282719	0.336452	0.916218	0.0355551	1	1	1
C646	S025	AML	R	Histone acetyltransferase	0.803633	0.292808	0.40071	0.548376	0.803633	0.0355551	1	1	1
C646	S027	AML	R	Histone acetyltransferase	0.944421	1.30921	1.50776	1.73641	0.944421	0.0355551	1	1	1
C646	S031	CLL	R	Histone acetyltransferase	0.798517	2.48816	2.9462	3.48857	0.798517	0.0355551	1	1	1
C646	S037	AML	PD	Histone acetyltransferase	0.901521	1.10802	2.14853	4.16617	0.901521	0.0355551	1	1	1
C646	S041	MCL	R	Histone acetyltransferase	0.876518	24.8497	91.2274	334.91	0.876518	0.0355551	1	1	1
C646	S043	CLL	R	Histone acetyltransferase	0.832735	24.1265	2.68457e+25	2.98715e+49	0.832735	0.0355551	1	1	1
C646	S044	AML	R	Histone acetyltransferase	0.902185	0.0157319	0.0206502	0.0271061	0.902185	0.0355551	1	1	1
C646	S048	ALL	R	Histone acetyltransferase	0.700193	0.346507	0.823689	1.95801	0.700193	0.0355551	1	1	1
C646	S049	DLBCL	PD	Histone acetyltransferase	0.898619	6.07614	11.4003	21.3897	0.898619	0.0355551	1	1	1
C646	S053	MCL	R	Histone acetyltransferase	0.771664	41.4228	109.258	288.18	0.771664	0.0355551	1	1	1
C646	S054	AML	R	Histone acetyltransferase	0.924837	40.5627	505.765	6306.25	0.924837	0.0355551	1	1	1
C646	S055	AML	R	Histone acetyltransferase	0.96015	0.00688762	0.333461	16.1443	0.96015	0.0355551	1	1	1
C646	S056	AML	R	Histone acetyltransferase	0.803957	0.472336	0.545551	0.630115	0.803957	0.0355551	1	1	1
C646	S058	T-NHL	PD	Histone acetyltransferase	0.983914	9.03115	17.7154	34.7505	0.983914	0.0355551	1	1	1
C646	S060	AML	R	Histone acetyltransferase	1.01837				1.01837	0.0355551	1	1	1
C646	S063	MCL	R	Histone acetyltransferase	0.940612	16.2187	19.6361	23.7736	0.940612	0.0355551	1	1	1
C646	S068	MCL	R	Histone acetyltransferase	0.78779	0.0988505	0.123026	0.153113	0.78779	0.0355551	1	1	1
C646	S071	AML	R	Histone acetyltransferase	0.748138	53.0109	176.564	588.085	0.748138	0.0355551	1	1	1
C646	S072	AML	R	Histone acetyltransferase	0.824397	3.25694	3.93388	4.75152	0.824397	0.0355551	1	1	1
C646	S076	DLBCL	R	Histone acetyltransferase	0.958904	2.91324	3.58074	4.40117	0.958904	0.0355551	1	1	1
C646	S079	AML	R	Histone acetyltransferase	0.8618	1.18647	5.05783e+12	2.15611e+25	0.8618	0.0355551	1	1	1
C646	S081	AML	R	Histone acetyltransferase	0.897777	1.50282	1.77965	2.10748	0.897777	0.0355551	1	1	1
C646	S082	DLBCL	PD	Histone acetyltransferase	0.916137	8.16447	11.0995	15.0897	0.916137	0.0355551	1	1	1
C646	S085	AML	R	Histone acetyltransferase	0.870563	0.118763	5.74488e+08	2.77895e+18	0.870563	0.0355551	1	1	1
C646	S087	FL	R	Histone acetyltransferase	0.891021	0.60729	0.728975	0.875042	0.891021	0.0355551	1	1	1
C646	S088	ALL	R	Histone acetyltransferase	0.550663	0.135376	0.161613	0.192935	0.550663	0.0355551	1	1	1
C646	S089	AML	R	Histone acetyltransferase	0.712362	3.28937	3.95955	4.76628	0.712362	0.0355551	1	1	1
C646	S091	AML	R	Histone acetyltransferase	0.768308	31.875	117.496	433.108	0.768308	0.0355551	1	1	1
Resveratrol	S002	AML	PD	Other	0.840034	4.16539	7.01864	11.8263	0.840034	0.048602	1	1	1
Resveratrol	S005	BL	PD	Other	0.914883	22.7776	103.134	466.974	0.914883	0.048602	1	1	1
Resveratrol	S006	AML	R	Other	0.854221	30.3722	38.0029	47.5508	0.854221	0.048602	1	1	1
Resveratrol	S007	AML	R	Other	0.575775	12.573	42.7579	145.41	0.575775	0.048602	1	1	1
Resveratrol	S008	T-PLL	R	Other	0.962079	0.267854	0.303951	0.344913	0.962079	0.048602	1	1	1
Resveratrol	S009	AML	R	Other	0.78778	5.01365	6.69114	8.9299	0.78778	0.048602	1	1	1
Resveratrol	S011	AML	R	Other	0.759366	19.7428	261.687	3468.63	0.759366	0.048602	1	1	1
Resveratrol	S012	AML	PD	Other	0.982847	0.353103	0.447174	0.566306	0.982847	0.048602	1	1	1
Resveratrol	S016	B-PLL	R	Other	0.860339	12.7414	15.115	17.9307	0.860339	0.048602	1	1	1
Resveratrol	S017	AML	R	Other	0.908171	1.22977	1.43781	1.68105	0.908171	0.048602	1	1	1
Resveratrol	S019	AML	R	Other	0.937424	0.0989776	0.124133	0.155682	0.937424	0.048602	1	1	1
Resveratrol	S021	AML	R	Other	0.751222	11.4629	64.6285	364.38	0.751222	0.048602	1	1	1
Resveratrol	S022	FL	R	Other	0.81901	0.0146296	0.0350102	0.0837834	0.81901	0.048602	1	1	1
Resveratrol	S025	AML	R	Other	0.885113	31.7977	87.632	241.507	0.885113	0.048602	1	1	1
Resveratrol	S027	AML	R	Other	0.907299	56.8754	184.99	601.686	0.907299	0.048602	1	1	1
Resveratrol	S031	CLL	R	Other	0.709346	4.88776	12.0209	29.5643	0.709346	0.048602	1	1	1
Resveratrol	S037	AML	PD	Other	0.897747	0.339365	3035734292752674	2.71556e+31	0.897747	0.048602	1	1	1
Resveratrol	S041	MCL	R	Other	0.89062	5.20009	7.40967	10.5581	0.89062	0.048602	1	1	1
Resveratrol	S043	CLL	R	Other	0.813092	12.4088	35.7628	103.07	0.813092	0.048602	1	1	1
Resveratrol	S044	AML	R	Other	0.897055	4.88413	7.15219	10.4735	0.897055	0.048602	1	1	1
Resveratrol	S048	ALL	R	Other	0.585144	2.6998	3.29279	4.01602	0.585144	0.048602	1	1	1
Resveratrol	S049	DLBCL	PD	Other	0.795938	1.34187	2.29017	3.90864	0.795938	0.048602	1	1	1
Resveratrol	S053	MCL	R	Other	0.678177	4.76453	6.2273	8.13915	0.678177	0.048602	1	1	1
Resveratrol	S054	AML	R	Other	0.829829	0.274213	0.31425	0.360133	0.829829	0.048602	1	1	1
Resveratrol	S055	AML	R	Other	0.877129	0.835252	1.0765	1.38743	0.877129	0.048602	1	1	1
Resveratrol	S056	AML	R	Other	0.699318	0.547914	0.660083	0.795216	0.699318	0.048602	1	1	1
Resveratrol	S058	T-NHL	PD	Other	0.945701	0.952452	1.20682	1.52912	0.945701	0.048602	1	1	1
Resveratrol	S060	AML	R	Other	0.945607	1.33241	3.22328	7.79754	0.945607	0.048602	1	1	1
Resveratrol	S063	MCL	R	Other	0.8546	7.7009	13.4273	23.4119	0.8546	0.048602	1	1	1
Resveratrol	S068	MCL	R	Other	0.713896	33.2122	74.7604	168.285	0.713896	0.048602	1	1	1
Resveratrol	S071	AML	R	Other	0.709271	22.2666	114.112	584.804	0.709271	0.048602	1	1	1
Resveratrol	S072	AML	R	Other	0.821934	0.00606399	0.0157318	0.0408129	0.821934	0.048602	1	1	1
Resveratrol	S076	DLBCL	R	Other	0.944827	8.71827	19.6449	44.266	0.944827	0.048602	1	1	1
Resveratrol	S079	AML	R	Other	0.766173	0.00465871	0.0690286	1.0228	0.766173	0.048602	1	1	1
Resveratrol	S081	AML	R	Other	0.804822	0.618957	0.757571	0.927229	0.804822	0.048602	1	1	1
Resveratrol	S082	DLBCL	PD	Other	0.836785	7.79319	37.1538	177.13	0.836785	0.048602	1	1	1
Resveratrol	S085	AML	R	Other	0.752549	3.34164	4.15037	5.15483	0.752549	0.048602	1	1	1
Resveratrol	S087	FL	R	Other	0.836591	0.00963997	0.0150186	0.0233983	0.836591	0.048602	1	1	1
Resveratrol	S088	ALL	R	Other	0.462746	0.00457682	0.00828723	0.0150057	0.462746	0.048602	1	1	1
Resveratrol	S089	AML	R	Other	0.634304	0.00447368	0.0581459	0.755741	0.634304	0.048602	1	1	1
Resveratrol	S091	AML	R	Other	0.779228	3.02556	3.57843	4.23232	0.779228	0.048602	1	1	1
Ganetespib	S002	AML	PD	Stress response	0.427151	0.00579162	0.00984754	0.0167438	0.427151	0.00586035	2	2	1
Ganetespib	S005	BL	PD	Stress response	0.756873	0.0284182	0.0318374	0.0356681	0.756873	0.00586035	2	2	1
Ganetespib	S006	AML	R	Stress response	0.25035	0.00366303	0.00451711	0.00557033	0.25035	0.00586035	2	2	1
Ganetespib	S007	AML	R	Stress response	0.164459	0.00541963	0.00701895	0.00909021	0.164459	0.00586035	2	2	1
Ganetespib	S008	T-PLL	R	Stress response	0.96926	0.190509	3.07796e+17	4.97291e+35	0.96926	0.00586035	2	2	1
Ganetespib	S009	AML	R	Stress response	0.651095	0.0157124	0.0186934	0.0222399	0.651095	0.00586035	2	2	1
Ganetespib	S011	AML	R	Stress response	0.742761	0.0133642	0.016279	0.0198294	0.742761	0.00586035	2	2	1
Ganetespib	S012	AML	PD	Stress response	0.444325	0.0314737	0.0390864	0.0485405	0.444325	0.00586035	2	2	1
Ganetespib	S016	B-PLL	R	Stress response	0.715526	0.0317118	0.0474347	0.0709529	0.715526	0.00586035	2	2	1
Ganetespib	S017	AML	R	Stress response	0.595312	0.0338313	0.0488033	0.0704011	0.595312	0.00586035	2	2	1
Ganetespib	S019	AML	R	Stress response	0.560403	0.0159987	0.0186173	0.0216645	0.560403	0.00586035	2	2	1
Ganetespib	S021	AML	R	Stress response	0.66862	0.0155533	0.0185816	0.0221995	0.66862	0.00586035	2	2	1
Ganetespib	S022	FL	R	Stress response	0.821138	0.0973648	3.1879	104.378	0.821138	0.00586035	2	2	1
Ganetespib	S025	AML	R	Stress response	0.469022	0.0119466	0.0231478	0.044851	0.469022	0.00586035	2	2	1
Ganetespib	S027	AML	R	Stress response	0.4746	0.0160339	0.0187979	0.0220384	0.4746	0.00586035	2	2	1
Ganetespib	S031	CLL	R	Stress response	0.522935	0.0304109	0.0476889	0.0747834	0.522935	0.00586035	2	2	1
Ganetespib	S037	AML	PD	Stress response	0.96756	0.0926322	23645.7	6.03588e+09	0.96756	0.00586035	2	2	1
Ganetespib	S041	MCL	R	Stress response	0.619235	0.0338915	0.0722273	0.153926	0.619235	0.00586035	2	2	1
Ganetespib	S043	CLL	R	Stress response	0.70327	0.0559883	0.0836342	0.124931	0.70327	0.00586035	2	2	1
Ganetespib	S044	AML	R	Stress response	0.445554	0.0163592	0.0214486	0.0281212	0.445554	0.00586035	2	2	1
Ganetespib	S048	ALL	R	Stress response	0.576413	0.00138939	0.00621298	0.0277828	0.576413	0.00586035	2	2	1
Ganetespib	S049	DLBCL	PD	Stress response	0.790772	0.107856	0.135934	0.171323	0.790772	0.00586035	2	2	1
Ganetespib	S053	MCL	R	Stress response	0.525077	0.0195926	0.0232683	0.0276334	0.525077	0.00586035	2	2	1
Ganetespib	S054	AML	R	Stress response	0.419054	0.0214271	0.0340752	0.0541895	0.419054	0.00586035	2	2	1
Ganetespib	S055	AML	R	Stress response	0.588855	0.0360826	0.0518499	0.0745073	0.588855	0.00586035	2	2	1
Ganetespib	S056	AML	R	Stress response	0.238343	0.0100495	0.0123562	0.0151924	0.238343	0.00586035	2	2	1
Ganetespib	S058	T-NHL	PD	Stress response	1.03116	0.190826	0.221178	0.256358	1.03116	0.00586035	2	2	1
Ganetespib	S060	AML	R	Stress response	0.46416	0.0579021	0.0651107	0.0732168	0.46416	0.00586035	2	2	1
Ganetespib	S063	MCL	R	Stress response	0.454775	0.0585473	0.0659322	0.0742487	0.454775	0.00586035	2	2	1
Ganetespib	S068	MCL	R	Stress response	0.74525	0.0407619	0.0450966	0.0498924	0.74525	0.00586035	2	2	1
Ganetespib	S071	AML	R	Stress response	0.298595	0.0137358	0.0162862	0.0193102	0.298595	0.00586035	2	2	1
Ganetespib	S072	AML	R	Stress response	0.595451	0.0260795	0.0390522	0.0584779	0.595451	0.00586035	2	2	1
Ganetespib	S076	DLBCL	R	Stress response	0.634438	0.0238791	0.0426607	0.0762147	0.634438	0.00586035	2	2	1
Ganetespib	S079	AML	R	Stress response	0.558044	0.0265321	0.0446209	0.0750421	0.558044	0.00586035	2	2	1
Ganetespib	S081	AML	R	Stress response	0.34132	0.0197114	0.0278743	0.0394175	0.34132	0.00586035	2	2	1
Ganetespib	S082	DLBCL	PD	Stress response	1.06549	0.327898	0.45927	0.643277	1.06549	0.00586035	2	2	1
Ganetespib	S085	AML	R	Stress response	0.428083	0.0164997	0.0190212	0.0219279	0.428083	0.00586035	2	2	1
Ganetespib	S087	FL	R	Stress response	0.918382	0.0248815	0.028582	0.0328327	0.918382	0.00586035	2	2	1
Ganetespib	S088	ALL	R	Stress response	0.375525	0.00902782	0.0161621	0.0289343	0.375525	0.00586035	2	2	1
Ganetespib	S089	AML	R	Stress response	0.31509	0.0142701	0.016942	0.0201143	0.31509	0.00586035	2	2	1
Ganetespib	S091	AML	R	Stress response	0.529161	0.0463154	0.0662851	0.0948649	0.529161	0.00586035	2	2	1
Onalespib	S002	AML	PD	Stress response	0.471213	0.0245087	0.0400399	0.0654134	0.471213	0.0163202	2	2	1
Onalespib	S005	BL	PD	Stress response	1.16802	0.138642	0.162235	0.189844	1.16802	0.0163202	2	2	1
Onalespib	S006	AML	R	Stress response	0.29038	0.012706	0.0152786	0.018372	0.29038	0.0163202	2	2	1
Onalespib	S007	AML	R	Stress response	0.158065	0.00721838	0.00939653	0.0122319	0.158065	0.0163202	2	2	1
Onalespib	S008	T-PLL	R	Stress response	1.03758	0.110724	0.153583	0.213032	1.03758	0.0163202	2	2	1
Onalespib	S009	AML	R	Stress response	0.751397	0.00882805	0.024149	0.0660593	0.751397	0.0163202	2	2	1
Onalespib	S011	AML	R	Stress response	0.671316	0.0348634	0.0384518	0.0424095	0.671316	0.0163202	2	2	1
Onalespib	S012	AML	PD	Stress response	0.593447	0.0845653	0.0978422	0.113204	0.593447	0.0163202	2	2	1
Onalespib	S016	B-PLL	R	Stress response	0.864876	0.0506189	0.0573905	0.0650681	0.864876	0.0163202	2	2	1
Onalespib	S017	AML	R	Stress response	0.679565	0.0807407	0.0933973	0.108038	0.679565	0.0163202	2	2	1
Onalespib	S019	AML	R	Stress response	0.603299	0.0378426	0.0417161	0.045986	0.603299	0.0163202	2	2	1
Onalespib	S021	AML	R	Stress response	0.60808	0.0165386	0.0199873	0.0241551	0.60808	0.0163202	2	2	1
Onalespib	S022	FL	R	Stress response	0.810504	0.0356962	0.0395476	0.0438144	0.810504	0.0163202	2	2	1
Onalespib	S025	AML	R	Stress response	0.492547	0.0231587	0.0373079	0.0601018	0.492547	0.0163202	2	2	1
Onalespib	S027	AML	R	Stress response	0.579088	0.0592972	0.0670698	0.0758613	0.579088	0.0163202	2	2	1
Onalespib	S031	CLL	R	Stress response	0.541719	0.0709755	0.0819178	0.0945471	0.541719	0.0163202	2	2	1
Onalespib	S037	AML	PD	Stress response	0.939149	0.0364583	0.0425225	0.0495954	0.939149	0.0163202	2	2	1
Onalespib	S041	MCL	R	Stress response	0.750371	0.0780732	0.0930457	0.110889	0.750371	0.0163202	2	2	1
Onalespib	S043	CLL	R	Stress response	0.796173	0.178613	0.470938	1.2417	0.796173	0.0163202	2	2	1
Onalespib	S044	AML	R	Stress response	0.486884	0.0417118	0.0584063	0.0817825	0.486884	0.0163202	2	2	1
Onalespib	S048	ALL	R	Stress response	0.638036	0.022241	0.025776	0.0298727	0.638036	0.0163202	2	2	1
Onalespib	S053	MCL	R	Stress response	0.597404	0.0575008	0.0648748	0.0731944	0.597404	0.0163202	2	2	1
Onalespib	S054	AML	R	Stress response	0.569151	0.0786916	0.0908673	0.104927	0.569151	0.0163202	2	2	1
Onalespib	S055	AML	R	Stress response	0.67226	0.0698246	0.0810081	0.0939826	0.67226	0.0163202	2	2	1
Onalespib	S056	AML	R	Stress response	0.263662	0.0129903	0.0156008	0.0187359	0.263662	0.0163202	2	2	1
Onalespib	S060	AML	R	Stress response	0.615798	0.0805972	0.0944612	0.11071	0.615798	0.0163202	2	2	1
Onalespib	S063	MCL	R	Stress response	0.577693	0.0741092	0.0853904	0.0983889	0.577693	0.0163202	2	2	1
Onalespib	S068	MCL	R	Stress response	0.870322	0.0780775	0.0905998	0.105131	0.870322	0.0163202	2	2	1
Onalespib	S071	AML	R	Stress response	0.301145	0.0141645	0.0168634	0.0200766	0.301145	0.0163202	2	2	1
Onalespib	S072	AML	R	Stress response	0.643412	0.0645628	0.0739606	0.0847264	0.643412	0.0163202	2	2	1
Onalespib	S079	AML	R	Stress response	0.605359	0.0685194	0.0995194	0.144545	0.605359	0.0163202	2	2	1
Onalespib	S081	AML	R	Stress response	0.508693	0.0689456	0.0791564	0.0908795	0.508693	0.0163202	2	2	1
Onalespib	S082	DLBCL	PD	Stress response	1.11448	0.00161996	0.00222811	0.00306458	1.11448	0.0163202	2	2	1
Onalespib	S085	AML	R	Stress response	0.52289	0.0645369	0.0735783	0.0838863	0.52289	0.0163202	2	2	1
Onalespib	S087	FL	R	Stress response	0.907114	0.0422188	0.0481326	0.0548747	0.907114	0.0163202	2	2	1
Onalespib	S088	ALL	R	Stress response	0.391215	0.0195655	0.022832	0.0266439	0.391215	0.0163202	2	2	1
Onalespib	S089	AML	R	Stress response	0.503311	0.0216581	0.0330597	0.0504635	0.503311	0.0163202	2	2	1
Onalespib	S091	AML	R	Stress response	0.67228	0.0928708	0.251012	0.678437	0.67228	0.0163202	2	2	1
Palbociclib	S002	AML	PD	Cyclin dependent kinases	0.919508	5.8501	7.47741	9.55737	0.919508	0.0101453	6	4	0.666667
Palbociclib	S005	BL	PD	Cyclin dependent kinases	0.994255	0.289085	0.32064	0.355639	0.994255	0.0101453	6	4	0.666667
Palbociclib	S006	AML	R	Cyclin dependent kinases	0.715696	0.840508	1.45559	2.52078	0.715696	0.0101453	6	4	0.666667
Palbociclib	S007	AML	R	Cyclin dependent kinases	0.393847	0.247504	0.62267	1.56651	0.393847	0.0101453	6	4	0.666667
Palbociclib	S008	T-PLL	R	Cyclin dependent kinases	0.991061	4.793	5.92117	7.31489	0.991061	0.0101453	6	4	0.666667
Palbociclib	S009	AML	R	Cyclin dependent kinases	0.844394	53.4078	202.733	769.562	0.844394	0.0101453	6	4	0.666667
Palbociclib	S011	AML	R	Cyclin dependent kinases	0.827377	3.13361	3.66199	4.27947	0.827377	0.0101453	6	4	0.666667
Palbociclib	S012	AML	PD	Cyclin dependent kinases	0.977067	36.8862	110.025	328.187	0.977067	0.0101453	6	4	0.666667
Palbociclib	S016	B-PLL	R	Cyclin dependent kinases	0.78004	2.21297	4.54498	9.33443	0.78004	0.0101453	6	4	0.666667
Palbociclib	S017	AML	R	Cyclin dependent kinases	0.954417	4.58731	5.7522	7.21288	0.954417	0.0101453	6	4	0.666667
Palbociclib	S019	AML	R	Cyclin dependent kinases	0.759526	3.11136	3.79488	4.62856	0.759526	0.0101453	6	4	0.666667
Palbociclib	S021	AML	R	Cyclin dependent kinases	0.790411	17.8493	286.258	4590.87	0.790411	0.0101453	6	4	0.666667
Palbociclib	S022	FL	R	Cyclin dependent kinases	0.880559	40.0386	114.469	327.264	0.880559	0.0101453	6	4	0.666667
Palbociclib	S025	AML	R	Cyclin dependent kinases	0.916213	1.16863	5.97645	30.564	0.916213	0.0101453	6	4	0.666667
Palbociclib	S027	AML	R	Cyclin dependent kinases	0.897058	4.89865	6.19597	7.83687	0.897058	0.0101453	6	4	0.666667
Palbociclib	S031	CLL	R	Cyclin dependent kinases	0.618643	0.563482	2.11639	7.94896	0.618643	0.0101453	6	4	0.666667
Palbociclib	S037	AML	PD	Cyclin dependent kinases	0.907677	45.2776	130.988	378.95	0.907677	0.0101453	6	4	0.666667
Palbociclib	S041	MCL	R	Cyclin dependent kinases	0.817979	5.70042	13.9316	34.0485	0.817979	0.0101453	6	4	0.666667
Palbociclib	S043	CLL	R	Cyclin dependent kinases	0.81457	37.8972	231.338	1412.17	0.81457	0.0101453	6	4	0.666667
Palbociclib	S044	AML	R	Cyclin dependent kinases	0.868719	24.1848	42.1937	73.6128	0.868719	0.0101453	6	4	0.666667
Palbociclib	S048	ALL	R	Cyclin dependent kinases	0.640287	2.78369	10.7586	41.5807	0.640287	0.0101453	6	4	0.666667
Palbociclib	S049	DLBCL	PD	Cyclin dependent kinases	0.722569	3.19316	7.82069	19.1545	0.722569	0.0101453	6	4	0.666667
Palbociclib	S053	MCL	R	Cyclin dependent kinases	0.690224	4.45404	13.1558	38.858	0.690224	0.0101453	6	4	0.666667
Palbociclib	S054	AML	R	Cyclin dependent kinases	0.820556	32.1673	69.2237	148.968	0.820556	0.0101453	6	4	0.666667
Palbociclib	S055	AML	R	Cyclin dependent kinases	0.888432	16.9242	43.9143	113.947	0.888432	0.0101453	6	4	0.666667
Palbociclib	S056	AML	R	Cyclin dependent kinases	0.645491	11.5165	564.39	27659.1	0.645491	0.0101453	6	4	0.666667
Palbociclib	S058	T-NHL	PD	Cyclin dependent kinases	1.0364	5.08195	15.4357	46.884	1.0364	0.0101453	6	4	0.666667
Palbociclib	S060	AML	R	Cyclin dependent kinases	0.941585	4.51047	6.0445	8.10025	0.941585	0.0101453	6	4	0.666667
Palbociclib	S063	MCL	R	Cyclin dependent kinases	0.76725	2.68296	7.39969	20.4086	0.76725	0.0101453	6	4	0.666667
Palbociclib	S068	MCL	R	Cyclin dependent kinases	0.58583	0.489948	1.33783	3.653	0.58583	0.0101453	6	4	0.666667
Palbociclib	S071	AML	R	Cyclin dependent kinases	0.517164	1.38453	9.98046	71.9445	0.517164	0.0101453	6	4	0.666667
Palbociclib	S072	AML	R	Cyclin dependent kinases	0.81932	4.77351	8.55586	15.3352	0.81932	0.0101453	6	4	0.666667
Palbociclib	S076	DLBCL	R	Cyclin dependent kinases	0.864165	4.02372	12.4705	38.6491	0.864165	0.0101453	6	4	0.666667
Palbociclib	S079	AML	R	Cyclin dependent kinases	0.827404	50.6052	162.073	519.069	0.827404	0.0101453	6	4	0.666667
Palbociclib	S081	AML	R	Cyclin dependent kinases	0.871842	4.12194	5.06948	6.23484	0.871842	0.0101453	6	4	0.666667
Palbociclib	S082	DLBCL	PD	Cyclin dependent kinases	0.864595	5.54126	233.766	9861.79	0.864595	0.0101453	6	4	0.666667
Palbociclib	S085	AML	R	Cyclin dependent kinases	0.746648	22.6075	74.3194	244.316	0.746648	0.0101453	6	4	0.666667
Palbociclib	S087	FL	R	Cyclin dependent kinases	0.800901	5.96089	9.66706	15.6775	0.800901	0.0101453	6	4	0.666667
Palbociclib	S088	ALL	R	Cyclin dependent kinases	0.598537	32.3071	292.529	2648.75	0.598537	0.0101453	6	4	0.666667
Palbociclib	S089	AML	R	Cyclin dependent kinases	0.658141	11.3465	18.1957	29.1794	0.658141	0.0101453	6	4	0.666667
Palbociclib	S091	AML	R	Cyclin dependent kinases	0.759557	16.0736	1600.91	159449	0.759557	0.0101453	6	4	0.666667
Dinaciclib	S002	AML	PD	Cyclin dependent kinases	0.384711	0.00184374	0.00235003	0.00299534	0.384711	0.0120568	6	4	0.666667
Dinaciclib	S005	BL	PD	Cyclin dependent kinases	0.86112	0.660932	1.31298	2.60831	0.86112	0.0120568	6	4	0.666667
Dinaciclib	S006	AML	R	Cyclin dependent kinases	0.171952	0.00316067	0.00426332	0.00575066	0.171952	0.0120568	6	4	0.666667
Dinaciclib	S007	AML	R	Cyclin dependent kinases	0.200653	0.00516753	0.00639766	0.00792061	0.200653	0.0120568	6	4	0.666667
Dinaciclib	S008	T-PLL	R	Cyclin dependent kinases	0.38693	0.0091279	0.0106477	0.0124205	0.38693	0.0120568	6	4	0.666667
Dinaciclib	S009	AML	R	Cyclin dependent kinases	0.230196	0.00475123	0.00623418	0.00818	0.230196	0.0120568	6	4	0.666667
Dinaciclib	S011	AML	R	Cyclin dependent kinases	0.213866	0.0019257	0.00341619	0.00606033	0.213866	0.0120568	6	4	0.666667
Dinaciclib	S012	AML	PD	Cyclin dependent kinases	0.296021	0.00695467	0.00988228	0.0140423	0.296021	0.0120568	6	4	0.666667
Dinaciclib	S016	B-PLL	R	Cyclin dependent kinases	0.167357	0.00248688	0.00328306	0.00433414	0.167357	0.0120568	6	4	0.666667
Dinaciclib	S017	AML	R	Cyclin dependent kinases	0.255359	0.00687706	0.00940549	0.0128635	0.255359	0.0120568	6	4	0.666667
Dinaciclib	S019	AML	R	Cyclin dependent kinases	0.371517	0.00730355	0.00863451	0.010208	0.371517	0.0120568	6	4	0.666667
Dinaciclib	S021	AML	R	Cyclin dependent kinases	0.374004	0.00362826	0.0065349	0.0117701	0.374004	0.0120568	6	4	0.666667
Dinaciclib	S022	FL	R	Cyclin dependent kinases	0.318906	0.0022437	0.00279786	0.00348889	0.318906	0.0120568	6	4	0.666667
Dinaciclib	S025	AML	R	Cyclin dependent kinases	0.231699	0.00523746	0.0078122	0.0116527	0.231699	0.0120568	6	4	0.666667
Dinaciclib	S027	AML	R	Cyclin dependent kinases	0.1864	0.00273067	0.0042254	0.00653832	0.1864	0.0120568	6	4	0.666667
Dinaciclib	S031	CLL	R	Cyclin dependent kinases	0.109008	0.00226754	0.00283763	0.00355104	0.109008	0.0120568	6	4	0.666667
Dinaciclib	S037	AML	PD	Cyclin dependent kinases	0.595325	0.0120361	0.0168783	0.0236686	0.595325	0.0120568	6	4	0.666667
Dinaciclib	S041	MCL	R	Cyclin dependent kinases	0.158571	0.00316742	0.00426049	0.0057308	0.158571	0.0120568	6	4	0.666667
Dinaciclib	S043	CLL	R	Cyclin dependent kinases	0.177737	0.00402195	0.00502408	0.00627589	0.177737	0.0120568	6	4	0.666667
Dinaciclib	S044	AML	R	Cyclin dependent kinases	0.167036	0.00374911	0.005252	0.00735735	0.167036	0.0120568	6	4	0.666667
Dinaciclib	S048	ALL	R	Cyclin dependent kinases	0.154323	0.00204904	0.00372639	0.0067768	0.154323	0.0120568	6	4	0.666667
Dinaciclib	S053	MCL	R	Cyclin dependent kinases	0.792267	0.20633	0.377326	0.690032	0.792267	0.0120568	6	4	0.666667
Dinaciclib	S054	AML	R	Cyclin dependent kinases	0.162296	0.0025508	0.00349249	0.00478183	0.162296	0.0120568	6	4	0.666667
Dinaciclib	S055	AML	R	Cyclin dependent kinases	0.309821	0.0049078	0.00934885	0.0178086	0.309821	0.0120568	6	4	0.666667
Dinaciclib	S056	AML	R	Cyclin dependent kinases	0.194558	0.00256361	0.00306132	0.00365567	0.194558	0.0120568	6	4	0.666667
Dinaciclib	S060	AML	R	Cyclin dependent kinases	0.17402	0.0034461	0.00475131	0.00655086	0.17402	0.0120568	6	4	0.666667
Dinaciclib	S063	MCL	R	Cyclin dependent kinases	0.141742	0.00237035	0.00306069	0.00395209	0.141742	0.0120568	6	4	0.666667
Dinaciclib	S068	MCL	R	Cyclin dependent kinases	0.1238	0.00431541	0.0053186	0.00655498	0.1238	0.0120568	6	4	0.666667
Dinaciclib	S071	AML	R	Cyclin dependent kinases	0.210171	0.00236875	0.00304372	0.00391103	0.210171	0.0120568	6	4	0.666667
Dinaciclib	S072	AML	R	Cyclin dependent kinases	0.205481	0.00238972	0.00411554	0.00708774	0.205481	0.0120568	6	4	0.666667
Dinaciclib	S079	AML	R	Cyclin dependent kinases	0.181387	0.00529757	0.00669758	0.00846758	0.181387	0.0120568	6	4	0.666667
Dinaciclib	S081	AML	R	Cyclin dependent kinases	0.155655	0.00317232	0.0042537	0.00570369	0.155655	0.0120568	6	4	0.666667
Dinaciclib	S082	DLBCL	PD	Cyclin dependent kinases	0.167083	0.00491131	0.00607437	0.00751287	0.167083	0.0120568	6	4	0.666667
Dinaciclib	S085	AML	R	Cyclin dependent kinases	0.189495	0.00234886	0.00359131	0.00549097	0.189495	0.0120568	6	4	0.666667
Dinaciclib	S087	FL	R	Cyclin dependent kinases	0.762984	0.00104753	0.0013756	0.00180643	0.762984	0.0120568	6	4	0.666667
Dinaciclib	S088	ALL	R	Cyclin dependent kinases	0.124283	0.0024369	0.00407173	0.00680331	0.124283	0.0120568	6	4	0.666667
Dinaciclib	S089	AML	R	Cyclin dependent kinases	0.157516	0.00459836	0.00520463	0.00589083	0.157516	0.0120568	6	4	0.666667
Dinaciclib	S091	AML	R	Cyclin dependent kinases	0.22515	0.00445842	0.00590029	0.00780847	0.22515	0.0120568	6	4	0.666667
Abemaciclib (LY2835219)	S002	AML	PD	Cyclin dependent kinases	0.657558	2.67262	3.11882	3.63951	0.657558	0.0125803	6	4	0.666667
Abemaciclib (LY2835219)	S005	BL	PD	Cyclin dependent kinases	0.986937	1.83637	4.69404	11.9987	0.986937	0.0125803	6	4	0.666667
Abemaciclib (LY2835219)	S006	AML	R	Cyclin dependent kinases	0.587688	1.84992	3.01731	4.92139	0.587688	0.0125803	6	4	0.666667
Abemaciclib (LY2835219)	S007	AML	R	Cyclin dependent kinases	0.642165	4.24266	5.1398	6.22665	0.642165	0.0125803	6	4	0.666667
Abemaciclib (LY2835219)	S008	T-PLL	R	Cyclin dependent kinases	0.753164	2.79494	3.27617	3.84026	0.753164	0.0125803	6	4	0.666667
Abemaciclib (LY2835219)	S009	AML	R	Cyclin dependent kinases	0.744999	2.86645	3.38906	4.00695	0.744999	0.0125803	6	4	0.666667
Abemaciclib (LY2835219)	S011	AML	R	Cyclin dependent kinases	0.774528	0.971234	1.61889	2.69841	0.774528	0.0125803	6	4	0.666667
Abemaciclib (LY2835219)	S012	AML	PD	Cyclin dependent kinases	1.02555	2.98424	4.29165	6.17184	1.02555	0.0125803	6	4	0.666667
Abemaciclib (LY2835219)	S016	B-PLL	R	Cyclin dependent kinases	0.77072	3.03357	5.51752	10.0354	0.77072	0.0125803	6	4	0.666667
Abemaciclib (LY2835219)	S017	AML	R	Cyclin dependent kinases	0.891849	3.34098	4.36047	5.69104	0.891849	0.0125803	6	4	0.666667
Abemaciclib (LY2835219)	S019	AML	R	Cyclin dependent kinases	0.729316	2.4585	2.81407	3.22106	0.729316	0.0125803	6	4	0.666667
Abemaciclib (LY2835219)	S021	AML	R	Cyclin dependent kinases	0.775801	2.70501	3.10424	3.5624	0.775801	0.0125803	6	4	0.666667
Abemaciclib (LY2835219)	S022	FL	R	Cyclin dependent kinases	0.811528	3.24897	4.30135	5.69461	0.811528	0.0125803	6	4	0.666667
Abemaciclib (LY2835219)	S025	AML	R	Cyclin dependent kinases	0.764228	2.68665	3.20104	3.81392	0.764228	0.0125803	6	4	0.666667
Abemaciclib (LY2835219)	S027	AML	R	Cyclin dependent kinases	0.711341	1.93658	3.39907	5.966	0.711341	0.0125803	6	4	0.666667
Abemaciclib (LY2835219)	S031	CLL	R	Cyclin dependent kinases	0.54592	2.153	3.28966	5.02641	0.54592	0.0125803	6	4	0.666667
Abemaciclib (LY2835219)	S037	AML	PD	Cyclin dependent kinases	0.818658	3.24025	3.77249	4.39215	0.818658	0.0125803	6	4	0.666667
Abemaciclib (LY2835219)	S041	MCL	R	Cyclin dependent kinases	0.529632	1.21427	1.86159	2.854	0.529632	0.0125803	6	4	0.666667
Abemaciclib (LY2835219)	S043	CLL	R	Cyclin dependent kinases	0.783344	2.89997	4.92647	8.36909	0.783344	0.0125803	6	4	0.666667
Abemaciclib (LY2835219)	S044	AML	R	Cyclin dependent kinases	0.633899	2.102	3.6357	6.28843	0.633899	0.0125803	6	4	0.666667
Abemaciclib (LY2835219)	S048	ALL	R	Cyclin dependent kinases	0.255361	0.522397	1.48582	4.226	0.255361	0.0125803	6	4	0.666667
Abemaciclib (LY2835219)	S053	MCL	R	Cyclin dependent kinases	0.474906	0.972096	2.83379	8.2609	0.474906	0.0125803	6	4	0.666667
Abemaciclib (LY2835219)	S054	AML	R	Cyclin dependent kinases	0.736005	18.3399	43.5719	103.518	0.736005	0.0125803	6	4	0.666667
Abemaciclib (LY2835219)	S055	AML	R	Cyclin dependent kinases	0.802265	18.923	38.8843	79.9021	0.802265	0.0125803	6	4	0.666667
Abemaciclib (LY2835219)	S056	AML	R	Cyclin dependent kinases	0.373569	0.956203	4.01631	16.8696	0.373569	0.0125803	6	4	0.666667
Abemaciclib (LY2835219)	S060	AML	R	Cyclin dependent kinases	0.770985	3.17181	7.60148	18.2175	0.770985	0.0125803	6	4	0.666667
Abemaciclib (LY2835219)	S063	MCL	R	Cyclin dependent kinases	0.772237	7.71131	23.3994	71.0035	0.772237	0.0125803	6	4	0.666667
Abemaciclib (LY2835219)	S068	MCL	R	Cyclin dependent kinases	0.631877	2.24414	2.53362	2.86045	0.631877	0.0125803	6	4	0.666667
Abemaciclib (LY2835219)	S071	AML	R	Cyclin dependent kinases	0.352511	0.426358	2.03697	9.73182	0.352511	0.0125803	6	4	0.666667
Abemaciclib (LY2835219)	S072	AML	R	Cyclin dependent kinases	0.616185	1.44925	3.08089	6.54955	0.616185	0.0125803	6	4	0.666667
Abemaciclib (LY2835219)	S079	AML	R	Cyclin dependent kinases	0.797724	3.15758	3.76905	4.49894	0.797724	0.0125803	6	4	0.666667
Abemaciclib (LY2835219)	S081	AML	R	Cyclin dependent kinases	0.697458	3.99897	10.1776	25.9027	0.697458	0.0125803	6	4	0.666667
Abemaciclib (LY2835219)	S082	DLBCL	PD	Cyclin dependent kinases	0.802545	3.02363	3.43623	3.90514	0.802545	0.0125803	6	4	0.666667
Abemaciclib (LY2835219)	S085	AML	R	Cyclin dependent kinases	0.738323	2.6156	2.99152	3.42146	0.738323	0.0125803	6	4	0.666667
Abemaciclib (LY2835219)	S087	FL	R	Cyclin dependent kinases	0.7921	4.20056	5.57727	7.40519	0.7921	0.0125803	6	4	0.666667
Abemaciclib (LY2835219)	S088	ALL	R	Cyclin dependent kinases	0.40617	1.63369	3.25206	6.4736	0.40617	0.0125803	6	4	0.666667
Abemaciclib (LY2835219)	S089	AML	R	Cyclin dependent kinases	0.472783	0.702558	0.835556	0.993731	0.472783	0.0125803	6	4	0.666667
Abemaciclib (LY2835219)	S091	AML	R	Cyclin dependent kinases	0.727208	2.83819	3.99638	5.62719	0.727208	0.0125803	6	4	0.666667
Ribociclib	S002	AML	PD	Cyclin dependent kinases	1.01097	6.41996	7.25566	8.20015	1.01097	0.0243326	6	4	0.666667
Ribociclib	S005	BL	PD	Cyclin dependent kinases	1.14798	0.37589	0.461082	0.565582	1.14798	0.0243326	6	4	0.666667
Ribociclib	S006	AML	R	Cyclin dependent kinases	0.834094	2.19043	5.16112	12.1607	0.834094	0.0243326	6	4	0.666667
Ribociclib	S007	AML	R	Cyclin dependent kinases	0.628091	1.47652	3.09461	6.48594	0.628091	0.0243326	6	4	0.666667
Ribociclib	S008	T-PLL	R	Cyclin dependent kinases	1.01684	4.5046	6.28715	8.7751	1.01684	0.0243326	6	4	0.666667
Ribociclib	S009	AML	R	Cyclin dependent kinases	0.96688	3.99535	4.95811	6.15287	0.96688	0.0243326	6	4	0.666667
Ribociclib	S011	AML	R	Cyclin dependent kinases	0.990543	37.8686	672.303	11935.8	0.990543	0.0243326	6	4	0.666667
Ribociclib	S012	AML	PD	Cyclin dependent kinases	1.06998	3.89161	5.21113	6.97807	1.06998	0.0243326	6	4	0.666667
Ribociclib	S016	B-PLL	R	Cyclin dependent kinases	1.02359	8.65747	10.7635	13.3817	1.02359	0.0243326	6	4	0.666667
Ribociclib	S017	AML	R	Cyclin dependent kinases	1.02719	16.4215	20.4782	25.5371	1.02719	0.0243326	6	4	0.666667
Ribociclib	S019	AML	R	Cyclin dependent kinases	0.979369	7.84825	22.0976	62.218	0.979369	0.0243326	6	4	0.666667
Ribociclib	S021	AML	R	Cyclin dependent kinases	0.847507	3.40349	4.22449	5.24353	0.847507	0.0243326	6	4	0.666667
Ribociclib	S022	FL	R	Cyclin dependent kinases	0.961691	4.27554	6.17046	8.90522	0.961691	0.0243326	6	4	0.666667
Ribociclib	S025	AML	R	Cyclin dependent kinases	1.02685	0.823213	1.07614	1.40679	1.02685	0.0243326	6	4	0.666667
Ribociclib	S027	AML	R	Cyclin dependent kinases	0.980847	3.1646	4.31655	5.88783	0.980847	0.0243326	6	4	0.666667
Ribociclib	S031	CLL	R	Cyclin dependent kinases	0.744164	8.77781	36.6226	152.796	0.744164	0.0243326	6	4	0.666667
Ribociclib	S037	AML	PD	Cyclin dependent kinases	0.967846	2.10958	4.77258	10.7972	0.967846	0.0243326	6	4	0.666667
Ribociclib	S041	MCL	R	Cyclin dependent kinases	0.886223	5.98044	12.9967	28.2446	0.886223	0.0243326	6	4	0.666667
Ribociclib	S043	CLL	R	Cyclin dependent kinases	0.966334	4.60513	7.47477	12.1326	0.966334	0.0243326	6	4	0.666667
Ribociclib	S044	AML	R	Cyclin dependent kinases	0.96824	5.39014	7.12541	9.41932	0.96824	0.0243326	6	4	0.666667
Ribociclib	S048	ALL	R	Cyclin dependent kinases	0.67456	8.16048	10.994	14.8114	0.67456	0.0243326	6	4	0.666667
Ribociclib	S049	DLBCL	PD	Cyclin dependent kinases	0.848365	5.4278	11.4365	24.0969	0.848365	0.0243326	6	4	0.666667
Ribociclib	S053	MCL	R	Cyclin dependent kinases	0.759767	6.89076	21.4852	66.9903	0.759767	0.0243326	6	4	0.666667
Ribociclib	S054	AML	R	Cyclin dependent kinases	0.919431	10.142	31.5057	97.8705	0.919431	0.0243326	6	4	0.666667
Ribociclib	S055	AML	R	Cyclin dependent kinases	0.946971	2.50809	3.74808	5.60112	0.946971	0.0243326	6	4	0.666667
Ribociclib	S056	AML	R	Cyclin dependent kinases	0.817236	16.2124	18.9962	22.258	0.817236	0.0243326	6	4	0.666667
Ribociclib	S058	T-NHL	PD	Cyclin dependent kinases	1.06759	0.630977	0.833574	1.10122	1.06759	0.0243326	6	4	0.666667
Ribociclib	S060	AML	R	Cyclin dependent kinases	1.01464	2.7055	4.27539	6.75624	1.01464	0.0243326	6	4	0.666667
Ribociclib	S063	MCL	R	Cyclin dependent kinases	0.949867	3.5473	4.28242	5.16989	0.949867	0.0243326	6	4	0.666667
Ribociclib	S068	MCL	R	Cyclin dependent kinases	0.651104	0.904302	2.53917	7.1297	0.651104	0.0243326	6	4	0.666667
Ribociclib	S071	AML	R	Cyclin dependent kinases	0.580807	5.81422	100.998	1754.43	0.580807	0.0243326	6	4	0.666667
Ribociclib	S072	AML	R	Cyclin dependent kinases	0.844854	43.3396	180.561	752.253	0.844854	0.0243326	6	4	0.666667
Ribociclib	S076	DLBCL	R	Cyclin dependent kinases	1.05368	11.26	39.255	136.852	1.05368	0.0243326	6	4	0.666667
Ribociclib	S079	AML	R	Cyclin dependent kinases	0.840351	2.83275	8.01557	22.6809	0.840351	0.0243326	6	4	0.666667
Ribociclib	S081	AML	R	Cyclin dependent kinases	0.939699	4.8627	14.0035	40.327	0.939699	0.0243326	6	4	0.666667
Ribociclib	S082	DLBCL	PD	Cyclin dependent kinases	0.947616	5.35931	6.4912	7.86214	0.947616	0.0243326	6	4	0.666667
Ribociclib	S085	AML	R	Cyclin dependent kinases	1.0096	0.378422	1.42834e+09	5.39124e+18	1.0096	0.0243326	6	4	0.666667
Ribociclib	S087	FL	R	Cyclin dependent kinases	0.909903	5.42817	7.82965	11.2936	0.909903	0.0243326	6	4	0.666667
Ribociclib	S088	ALL	R	Cyclin dependent kinases	0.580413	3.18557	13.3854	56.2442	0.580413	0.0243326	6	4	0.666667
Ribociclib	S089	AML	R	Cyclin dependent kinases	0.660124	50.173	226.648	1023.85	0.660124	0.0243326	6	4	0.666667
Ribociclib	S091	AML	R	Cyclin dependent kinases	0.81542	1.71964	4.78695	13.3254	0.81542	0.0243326	6	4	0.666667
Flavopiridol	S002	AML	PD	Cyclin dependent kinases	0.622945	0.0970587	0.161961	0.270264	0.622945	0.0601235	6	4	0.666667
Flavopiridol	S005	BL	PD	Cyclin dependent kinases	0.832358	0.0388226	0.0428158	0.0472197	0.832358	0.0601235	6	4	0.666667
Flavopiridol	S006	AML	R	Cyclin dependent kinases	0.465353	0.0943025	0.178057	0.336197	0.465353	0.0601235	6	4	0.666667
Flavopiridol	S007	AML	R	Cyclin dependent kinases	0.485938	0.125973	0.292446	0.678913	0.485938	0.0601235	6	4	0.666667
Flavopiridol	S008	T-PLL	R	Cyclin dependent kinases	0.814968	3.37704	8.33958	20.5946	0.814968	0.0601235	6	4	0.666667
Flavopiridol	S009	AML	R	Cyclin dependent kinases	0.558852	0.112446	0.245801	0.537307	0.558852	0.0601235	6	4	0.666667
Flavopiridol	S011	AML	R	Cyclin dependent kinases	0.493312	0.15532	0.223774	0.322398	0.493312	0.0601235	6	4	0.666667
Flavopiridol	S012	AML	PD	Cyclin dependent kinases	0.608529	0.19418	0.291276	0.436925	0.608529	0.0601235	6	4	0.666667
Flavopiridol	S016	B-PLL	R	Cyclin dependent kinases	0.628796	0.337263	0.39031	0.451701	0.628796	0.0601235	6	4	0.666667
Flavopiridol	S017	AML	R	Cyclin dependent kinases	0.661828	0.228362	0.324324	0.460611	0.661828	0.0601235	6	4	0.666667
Flavopiridol	S019	AML	R	Cyclin dependent kinases	0.62749	0.315896	0.364247	0.419999	0.62749	0.0601235	6	4	0.666667
Flavopiridol	S021	AML	R	Cyclin dependent kinases	0.592141	0.151078	0.458828	1.39347	0.592141	0.0601235	6	4	0.666667
Flavopiridol	S022	FL	R	Cyclin dependent kinases	0.698402	0.231541	0.283634	0.347446	0.698402	0.0601235	6	4	0.666667
Flavopiridol	S025	AML	R	Cyclin dependent kinases	0.546097	0.136021	0.242416	0.432033	0.546097	0.0601235	6	4	0.666667
Flavopiridol	S027	AML	R	Cyclin dependent kinases	0.604955	0.146221	0.21902	0.328064	0.604955	0.0601235	6	4	0.666667
Flavopiridol	S031	CLL	R	Cyclin dependent kinases	0.610967	0.193045	0.241432	0.301947	0.610967	0.0601235	6	4	0.666667
Flavopiridol	S037	AML	PD	Cyclin dependent kinases	0.787055	0.433781	0.929176	1.99033	0.787055	0.0601235	6	4	0.666667
Flavopiridol	S041	MCL	R	Cyclin dependent kinases	0.600714	0.16103	0.219517	0.299247	0.600714	0.0601235	6	4	0.666667
Flavopiridol	S043	CLL	R	Cyclin dependent kinases	0.670052	0.250937	0.401173	0.641356	0.670052	0.0601235	6	4	0.666667
Flavopiridol	S044	AML	R	Cyclin dependent kinases	0.589467	0.139122	0.208877	0.313608	0.589467	0.0601235	6	4	0.666667
Flavopiridol	S048	ALL	R	Cyclin dependent kinases	0.787346	0.401693	0.470826	0.551858	0.787346	0.0601235	6	4	0.666667
Flavopiridol	S053	MCL	R	Cyclin dependent kinases	0.795344	0.10919	0.124065	0.140967	0.795344	0.0601235	6	4	0.666667
Flavopiridol	S054	AML	R	Cyclin dependent kinases	0.591983	0.161518	0.245425	0.372922	0.591983	0.0601235	6	4	0.666667
Flavopiridol	S055	AML	R	Cyclin dependent kinases	0.738739	0.382152	0.45084	0.531873	0.738739	0.0601235	6	4	0.666667
Flavopiridol	S056	AML	R	Cyclin dependent kinases	0.421552	0.0462433	0.110847	0.265703	0.421552	0.0601235	6	4	0.666667
Flavopiridol	S060	AML	R	Cyclin dependent kinases	0.599245	0.182537	0.278397	0.424596	0.599245	0.0601235	6	4	0.666667
Flavopiridol	S063	MCL	R	Cyclin dependent kinases	0.648295	0.252303	0.425952	0.719117	0.648295	0.0601235	6	4	0.666667
Flavopiridol	S068	MCL	R	Cyclin dependent kinases	0.594237	0.137697	0.200643	0.292362	0.594237	0.0601235	6	4	0.666667
Flavopiridol	S071	AML	R	Cyclin dependent kinases	0.49248	0.0907237	0.154401	0.262773	0.49248	0.0601235	6	4	0.666667
Flavopiridol	S072	AML	R	Cyclin dependent kinases	0.643319	0.114759	0.22927	0.458045	0.643319	0.0601235	6	4	0.666667
Flavopiridol	S079	AML	R	Cyclin dependent kinases	0.622327	0.167461	0.253227	0.382918	0.622327	0.0601235	6	4	0.666667
Flavopiridol	S081	AML	R	Cyclin dependent kinases	0.561956	0.147349	0.237448	0.38264	0.561956	0.0601235	6	4	0.666667
Flavopiridol	S082	DLBCL	PD	Cyclin dependent kinases	0.680954	0.297325	0.338855	0.386186	0.680954	0.0601235	6	4	0.666667
Flavopiridol	S085	AML	R	Cyclin dependent kinases	0.513793	0.128563	0.209191	0.340386	0.513793	0.0601235	6	4	0.666667
Flavopiridol	S087	FL	R	Cyclin dependent kinases	0.839215	0.239328	0.274603	0.315077	0.839215	0.0601235	6	4	0.666667
Flavopiridol	S088	ALL	R	Cyclin dependent kinases	0.644784	0.297751	0.336422	0.380115	0.644784	0.0601235	6	4	0.666667
Flavopiridol	S089	AML	R	Cyclin dependent kinases	0.450093	0.0755707	0.0864641	0.0989278	0.450093	0.0601235	6	4	0.666667
Flavopiridol	S091	AML	R	Cyclin dependent kinases	0.536198	0.0945047	0.13982	0.206865	0.536198	0.0601235	6	4	0.666667
Roscovitine	S002	AML	PD	Cyclin dependent kinases	0.841798	20.7862	24.8178	29.6312	0.841798	0.0747976	6	4	0.666667
Roscovitine	S005	BL	PD	Cyclin dependent kinases	1.34241	1.84918	2.10085	2.38676	1.34241	0.0747976	6	4	0.666667
Roscovitine	S006	AML	R	Cyclin dependent kinases	0.990083	7.56298	9.56179	12.0889	0.990083	0.0747976	6	4	0.666667
Roscovitine	S007	AML	R	Cyclin dependent kinases	0.898424	11.6757	13.2522	15.0416	0.898424	0.0747976	6	4	0.666667
Roscovitine	S008	T-PLL	R	Cyclin dependent kinases	1.01134	11.7588	13.2915	15.024	1.01134	0.0747976	6	4	0.666667
Roscovitine	S009	AML	R	Cyclin dependent kinases	0.971403	12.3399	15.6305	19.7986	0.971403	0.0747976	6	4	0.666667
Roscovitine	S011	AML	R	Cyclin dependent kinases	1.10502	6.45909	7.7153	9.21582	1.10502	0.0747976	6	4	0.666667
Roscovitine	S012	AML	PD	Cyclin dependent kinases	1.06927	5.33024	6.94977	9.06137	1.06927	0.0747976	6	4	0.666667
Roscovitine	S016	B-PLL	R	Cyclin dependent kinases	1.07634	1.05675	1.30541	1.61259	1.07634	0.0747976	6	4	0.666667
Roscovitine	S017	AML	R	Cyclin dependent kinases	0.97862	20.6834	25.1366	30.5486	0.97862	0.0747976	6	4	0.666667
Roscovitine	S019	AML	R	Cyclin dependent kinases	1.04832	4.03025	5.13377	6.53945	1.04832	0.0747976	6	4	0.666667
Roscovitine	S021	AML	R	Cyclin dependent kinases	0.855993	4.83321	5.85881	7.10206	0.855993	0.0747976	6	4	0.666667
Roscovitine	S022	FL	R	Cyclin dependent kinases	0.99502	8.00656	12.5554	19.6886	0.99502	0.0747976	6	4	0.666667
Roscovitine	S025	AML	R	Cyclin dependent kinases	0.950667	7.7654	10.451	14.0653	0.950667	0.0747976	6	4	0.666667
Roscovitine	S027	AML	R	Cyclin dependent kinases	0.932484	5.72315	7.04958	8.68344	0.932484	0.0747976	6	4	0.666667
Roscovitine	S031	CLL	R	Cyclin dependent kinases	0.789856	4.50421	5.37399	6.41173	0.789856	0.0747976	6	4	0.666667
Roscovitine	S037	AML	PD	Cyclin dependent kinases	0.91403	4.73206	5.85177	7.23642	0.91403	0.0747976	6	4	0.666667
Roscovitine	S041	MCL	R	Cyclin dependent kinases	0.956355	10.3671	14.0241	18.971	0.956355	0.0747976	6	4	0.666667
Roscovitine	S043	CLL	R	Cyclin dependent kinases	0.972028	0.0314228	0.0533133	0.0904535	0.972028	0.0747976	6	4	0.666667
Roscovitine	S044	AML	R	Cyclin dependent kinases	0.864775	7.68682	10.3952	14.058	0.864775	0.0747976	6	4	0.666667
Roscovitine	S048	ALL	R	Cyclin dependent kinases	0.606037	0.0217043	0.0986432	0.44832	0.606037	0.0747976	6	4	0.666667
Roscovitine	S053	MCL	R	Cyclin dependent kinases	0.794348	6.69632	8.28327	10.2463	0.794348	0.0747976	6	4	0.666667
Roscovitine	S054	AML	R	Cyclin dependent kinases	0.926118	19.6607	23.2707	27.5436	0.926118	0.0747976	6	4	0.666667
Roscovitine	S055	AML	R	Cyclin dependent kinases	0.969866	0.712087	0.940874	1.24317	0.969866	0.0747976	6	4	0.666667
Roscovitine	S056	AML	R	Cyclin dependent kinases	0.663234	27.077	80.6225	240.056	0.663234	0.0747976	6	4	0.666667
Roscovitine	S060	AML	R	Cyclin dependent kinases	1.02012	12.14	13.9897	16.1213	1.02012	0.0747976	6	4	0.666667
Roscovitine	S063	MCL	R	Cyclin dependent kinases	0.976074	4.76667	6.16127	7.96391	0.976074	0.0747976	6	4	0.666667
Roscovitine	S068	MCL	R	Cyclin dependent kinases	0.74877	63.8703	230.363	830.859	0.74877	0.0747976	6	4	0.666667
Roscovitine	S071	AML	R	Cyclin dependent kinases	0.791241	46.153	108.883	256.874	0.791241	0.0747976	6	4	0.666667
Roscovitine	S072	AML	R	Cyclin dependent kinases	0.812879	48.524	119.636	294.961	0.812879	0.0747976	6	4	0.666667
Roscovitine	S079	AML	R	Cyclin dependent kinases	0.921571	8.15711	10.8037	14.3089	0.921571	0.0747976	6	4	0.666667
Roscovitine	S081	AML	R	Cyclin dependent kinases	0.859738	5.35157	6.57922	8.08848	0.859738	0.0747976	6	4	0.666667
Roscovitine	S082	DLBCL	PD	Cyclin dependent kinases	0.90789	0.392248	0.453132	0.523467	0.90789	0.0747976	6	4	0.666667
Roscovitine	S085	AML	R	Cyclin dependent kinases	0.827605	24.4731	35.255	50.787	0.827605	0.0747976	6	4	0.666667
Roscovitine	S087	FL	R	Cyclin dependent kinases	0.89542	7.67684	11.0573	15.9262	0.89542	0.0747976	6	4	0.666667
Roscovitine	S088	ALL	R	Cyclin dependent kinases	0.590162	15.3988	26.3374	45.0463	0.590162	0.0747976	6	4	0.666667
Roscovitine	S089	AML	R	Cyclin dependent kinases	0.806517	20.617	24.3117	28.6686	0.806517	0.0747976	6	4	0.666667
Roscovitine	S091	AML	R	Cyclin dependent kinases	0.953401	0.376463	0.413991	0.455261	0.953401	0.0747976	6	4	0.666667
Duvelisib	S002	AML	PD	PI3K/AKT/mTOR	0.799657	0.28864	4106.82	5.84326e+07	0.799657	0.0298792	5	2	0.4
Duvelisib	S005	BL	PD	PI3K/AKT/mTOR	0.966075	0.457243	0.645495	0.911252	0.966075	0.0298792	5	2	0.4
Duvelisib	S006	AML	R	PI3K/AKT/mTOR	0.854703	1.13975	22.4439	441.964	0.854703	0.0298792	5	2	0.4
Duvelisib	S007	AML	R	PI3K/AKT/mTOR	0.284451	0.21346	3.97335e+07	7395997241585515	0.284451	0.0298792	5	2	0.4
Duvelisib	S008	T-PLL	R	PI3K/AKT/mTOR	0.996906	0.0179526	0.0208569	0.0242309	0.996906	0.0298792	5	2	0.4
Duvelisib	S009	AML	R	PI3K/AKT/mTOR	0.901702	0.282153	0.373598	0.49468	0.901702	0.0298792	5	2	0.4
Duvelisib	S011	AML	R	PI3K/AKT/mTOR	0.843343	0.0491056	6.3156e+09	8.12265e+20	0.843343	0.0298792	5	2	0.4
Duvelisib	S012	AML	PD	PI3K/AKT/mTOR	0.98601	1.17827	1.42337	1.71945	0.98601	0.0298792	5	2	0.4
Duvelisib	S016	B-PLL	R	PI3K/AKT/mTOR	0.733932	0.0342334	0.0403258	0.0475024	0.733932	0.0298792	5	2	0.4
Duvelisib	S017	AML	R	PI3K/AKT/mTOR	0.887425	0.0681793	0.141512	0.293718	0.887425	0.0298792	5	2	0.4
Duvelisib	S019	AML	R	PI3K/AKT/mTOR	1.10189	0.000270468	0.000483085	0.00086284	1.10189	0.0298792	5	2	0.4
Duvelisib	S021	AML	R	PI3K/AKT/mTOR	0.718652	0.000464122	0.00646759	0.0901264	0.718652	0.0298792	5	2	0.4
Duvelisib	S022	FL	R	PI3K/AKT/mTOR	0.912912	0.0915612	0.10432	0.118857	0.912912	0.0298792	5	2	0.4
Duvelisib	S025	AML	R	PI3K/AKT/mTOR	0.936662	0.0714411	0.359776	1.81182	0.936662	0.0298792	5	2	0.4
Duvelisib	S027	AML	R	PI3K/AKT/mTOR	0.944536	0.0376202	0.0447095	0.0531348	0.944536	0.0298792	5	2	0.4
Duvelisib	S031	CLL	R	PI3K/AKT/mTOR	0.608516	0.00116681	1.73579	2582.23	0.608516	0.0298792	5	2	0.4
Duvelisib	S037	AML	PD	PI3K/AKT/mTOR	1.24581	0.0103463	0.0123122	0.0146516	1.24581	0.0298792	5	2	0.4
Duvelisib	S041	MCL	R	PI3K/AKT/mTOR	0.862124	0.000532875	0.0449536	3.79231	0.862124	0.0298792	5	2	0.4
Duvelisib	S043	CLL	R	PI3K/AKT/mTOR	0.730896	0.0357342	1.21209e+06	4.11135e+13	0.730896	0.0298792	5	2	0.4
Duvelisib	S044	AML	R	PI3K/AKT/mTOR	0.814479	0.0237895	0.0274328	0.031634	0.814479	0.0298792	5	2	0.4
Duvelisib	S048	ALL	R	PI3K/AKT/mTOR	0.714949	0.924365	34.2779	1271.11	0.714949	0.0298792	5	2	0.4
Duvelisib	S049	DLBCL	PD	PI3K/AKT/mTOR	0.94341	0.783893	0.902395	1.03881	0.94341	0.0298792	5	2	0.4
Duvelisib	S053	MCL	R	PI3K/AKT/mTOR	0.851638	2.08943	12.4454	74.1296	0.851638	0.0298792	5	2	0.4
Duvelisib	S054	AML	R	PI3K/AKT/mTOR	0.843414	0.0472942	0.0550173	0.0640015	0.843414	0.0298792	5	2	0.4
Duvelisib	S055	AML	R	PI3K/AKT/mTOR	0.89054	1.17744	7.32481	45.5672	0.89054	0.0298792	5	2	0.4
Duvelisib	S056	AML	R	PI3K/AKT/mTOR	0.784531	0.0012638	0.00154997	0.00190095	0.784531	0.0298792	5	2	0.4
Duvelisib	S058	T-NHL	PD	PI3K/AKT/mTOR	1.00005	0.00884263	0.0112366	0.0142788	1.00005	0.0298792	5	2	0.4
Duvelisib	S060	AML	R	PI3K/AKT/mTOR	1.00019	0.0172907	0.0215433	0.0268418	1.00019	0.0298792	5	2	0.4
Duvelisib	S063	MCL	R	PI3K/AKT/mTOR	0.643397	1.44084	15.7642	172.477	0.643397	0.0298792	5	2	0.4
Duvelisib	S068	MCL	R	PI3K/AKT/mTOR	0.595714	0.0285925	1.86315e+06	1.21406e+14	0.595714	0.0298792	5	2	0.4
Duvelisib	S071	AML	R	PI3K/AKT/mTOR	0.68948	0.0634176	3.52989e+30	1.96477e+62	0.68948	0.0298792	5	2	0.4
Duvelisib	S072	AML	R	PI3K/AKT/mTOR	0.764283	0.570399	9.19978	148.38	0.764283	0.0298792	5	2	0.4
Duvelisib	S076	DLBCL	R	PI3K/AKT/mTOR	0.759295	0.19112	138.353	100154	0.759295	0.0298792	5	2	0.4
Duvelisib	S079	AML	R	PI3K/AKT/mTOR	0.796814	0.574152	29.2911	1494.32	0.796814	0.0298792	5	2	0.4
Duvelisib	S081	AML	R	PI3K/AKT/mTOR	1.00216	0.0553692	0.251217	1.13981	1.00216	0.0298792	5	2	0.4
Duvelisib	S082	DLBCL	PD	PI3K/AKT/mTOR	0.676491	0.000336955	0.00955307	0.27084	0.676491	0.0298792	5	2	0.4
Duvelisib	S085	AML	R	PI3K/AKT/mTOR	0.735737	1.78534	11.8673	78.8834	0.735737	0.0298792	5	2	0.4
Duvelisib	S087	FL	R	PI3K/AKT/mTOR	0.788671	0.00799723	0.00965574	0.0116582	0.788671	0.0298792	5	2	0.4
Duvelisib	S088	ALL	R	PI3K/AKT/mTOR	0.881595	1.53977	7.09544	32.6966	0.881595	0.0298792	5	2	0.4
Duvelisib	S089	AML	R	PI3K/AKT/mTOR	0.599814	0.0553064	0.0747669	0.101075	0.599814	0.0298792	5	2	0.4
Duvelisib	S091	AML	R	PI3K/AKT/mTOR	0.611444	0.311407	0.552457	0.980095	0.611444	0.0298792	5	2	0.4
Idelalisib	S002	AML	PD	PI3K/AKT/mTOR	0.944538	2.23509	7.04563	22.2098	0.944538	0.0306894	5	2	0.4
Idelalisib	S005	BL	PD	PI3K/AKT/mTOR	0.967932	2.58325	3.14188	3.82133	0.967932	0.0306894	5	2	0.4
Idelalisib	S006	AML	R	PI3K/AKT/mTOR	0.937398	0.0181867	0.145551	1.16487	0.937398	0.0306894	5	2	0.4
Idelalisib	S007	AML	R	PI3K/AKT/mTOR	0.417895	0.019221	0.148374	1.14535	0.417895	0.0306894	5	2	0.4
Idelalisib	S008	T-PLL	R	PI3K/AKT/mTOR	0.996897	0.161179	5.30764	174.781	0.996897	0.0306894	5	2	0.4
Idelalisib	S009	AML	R	PI3K/AKT/mTOR	1.00251	0.649943	0.898093	1.24099	1.00251	0.0306894	5	2	0.4
Idelalisib	S011	AML	R	PI3K/AKT/mTOR	0.893791	0.173722	1.21822e+09	8.54277e+18	0.893791	0.0306894	5	2	0.4
Idelalisib	S012	AML	PD	PI3K/AKT/mTOR	1.06178	0.0304291	0.0385858	0.0489289	1.06178	0.0306894	5	2	0.4
Idelalisib	S016	B-PLL	R	PI3K/AKT/mTOR	0.875822	0.000572402	0.0107728	0.202747	0.875822	0.0306894	5	2	0.4
Idelalisib	S017	AML	R	PI3K/AKT/mTOR	1.04948	0.430115	0.544965	0.690484	1.04948	0.0306894	5	2	0.4
Idelalisib	S019	AML	R	PI3K/AKT/mTOR	1.02149	0.0865895	0.113479	0.148718	1.02149	0.0306894	5	2	0.4
Idelalisib	S021	AML	R	PI3K/AKT/mTOR	0.870322	0.00109424	0.0639253	3.73451	0.870322	0.0306894	5	2	0.4
Idelalisib	S022	FL	R	PI3K/AKT/mTOR	0.992866	0.0642331	0.0742475	0.0858232	0.992866	0.0306894	5	2	0.4
Idelalisib	S025	AML	R	PI3K/AKT/mTOR	0.989379	0.0896875	0.104299	0.12129	0.989379	0.0306894	5	2	0.4
Idelalisib	S027	AML	R	PI3K/AKT/mTOR	0.955494	0.0311068	0.117696	0.445313	0.955494	0.0306894	5	2	0.4
Idelalisib	S031	CLL	R	PI3K/AKT/mTOR	0.754458	0.00848893	0.26483	8.2619	0.754458	0.0306894	5	2	0.4
Idelalisib	S037	AML	PD	PI3K/AKT/mTOR	1.21147	0.119697	0.141202	0.166571	1.21147	0.0306894	5	2	0.4
Idelalisib	S041	MCL	R	PI3K/AKT/mTOR	0.901205	0.0138595	0.0172256	0.0214091	0.901205	0.0306894	5	2	0.4
Idelalisib	S043	CLL	R	PI3K/AKT/mTOR	0.767159	0.0149419	0.0218562	0.0319701	0.767159	0.0306894	5	2	0.4
Idelalisib	S044	AML	R	PI3K/AKT/mTOR	0.939839	0.357195	0.425605	0.507118	0.939839	0.0306894	5	2	0.4
Idelalisib	S048	ALL	R	PI3K/AKT/mTOR	0.856245	0.0471051	0.163388	0.566726	0.856245	0.0306894	5	2	0.4
Idelalisib	S049	DLBCL	PD	PI3K/AKT/mTOR	0.996891	1.36811	1.73132	2.19095	0.996891	0.0306894	5	2	0.4
Idelalisib	S053	MCL	R	PI3K/AKT/mTOR	0.924657	1.10535	29.405	782.242	0.924657	0.0306894	5	2	0.4
Idelalisib	S054	AML	R	PI3K/AKT/mTOR	0.921703	0.0142448	0.0175343	0.0215835	0.921703	0.0306894	5	2	0.4
Idelalisib	S055	AML	R	PI3K/AKT/mTOR	0.945233	0.00784905	9.51512e+08	1.15348e+20	0.945233	0.0306894	5	2	0.4
Idelalisib	S056	AML	R	PI3K/AKT/mTOR	0.958976	0.0767126	0.0913654	0.108817	0.958976	0.0306894	5	2	0.4
Idelalisib	S058	T-NHL	PD	PI3K/AKT/mTOR	0.986822	0.114477	0.13812	0.166647	0.986822	0.0306894	5	2	0.4
Idelalisib	S060	AML	R	PI3K/AKT/mTOR	1.0417	0.109121	0.147226	0.198637	1.0417	0.0306894	5	2	0.4
Idelalisib	S063	MCL	R	PI3K/AKT/mTOR	0.742755	0.000963602	0.119524	14.8256	0.742755	0.0306894	5	2	0.4
Idelalisib	S068	MCL	R	PI3K/AKT/mTOR	0.688201	0.00133087	0.0214717	0.346416	0.688201	0.0306894	5	2	0.4
Idelalisib	S071	AML	R	PI3K/AKT/mTOR	0.806073	0.00420798	109.533	2.85114e+06	0.806073	0.0306894	5	2	0.4
Idelalisib	S072	AML	R	PI3K/AKT/mTOR	0.880845	0.0008978	0.124638	17.3029	0.880845	0.0306894	5	2	0.4
Idelalisib	S076	DLBCL	R	PI3K/AKT/mTOR	0.842776	0.141704	6.83457e+14	3.29639e+30	0.842776	0.0306894	5	2	0.4
Idelalisib	S079	AML	R	PI3K/AKT/mTOR	0.901204	0.121973	13.3587	1463.06	0.901204	0.0306894	5	2	0.4
Idelalisib	S081	AML	R	PI3K/AKT/mTOR	1.05369	1.28829	1.66747	2.15824	1.05369	0.0306894	5	2	0.4
Idelalisib	S082	DLBCL	PD	PI3K/AKT/mTOR	0.833008	0.000921484	0.0312681	1.061	0.833008	0.0306894	5	2	0.4
Idelalisib	S085	AML	R	PI3K/AKT/mTOR	0.837603	0.00170649	0.00463665	0.0125981	0.837603	0.0306894	5	2	0.4
Idelalisib	S087	FL	R	PI3K/AKT/mTOR	0.859821	0.0301745	0.0872813	0.252466	0.859821	0.0306894	5	2	0.4
Idelalisib	S088	ALL	R	PI3K/AKT/mTOR	0.920868	0.000752559	0.0331676	1.4618	0.920868	0.0306894	5	2	0.4
Idelalisib	S089	AML	R	PI3K/AKT/mTOR	0.776608	0.354723	0.417764	0.49201	0.776608	0.0306894	5	2	0.4
Idelalisib	S091	AML	R	PI3K/AKT/mTOR	0.763004	2.30448	132.781	7650.62	0.763004	0.0306894	5	2	0.4
Everolimus	S002	AML	PD	PI3K/AKT/mTOR	0.848794	0.0670608	0.0789684	0.0929902	0.848794	0.0640801	5	2	0.4
Everolimus	S005	BL	PD	PI3K/AKT/mTOR	0.820406	0.0616595	3.00977e+06	146914687467100	0.820406	0.0640801	5	2	0.4
Everolimus	S006	AML	R	PI3K/AKT/mTOR	0.801173	0.606636	2.80723	12.9906	0.801173	0.0640801	5	2	0.4
Everolimus	S007	AML	R	PI3K/AKT/mTOR	0.41263	0.165549	1.42216	12.2171	0.41263	0.0640801	5	2	0.4
Everolimus	S008	T-PLL	R	PI3K/AKT/mTOR	0.999112	0.561904	0.747763	0.9951	0.999112	0.0640801	5	2	0.4
Everolimus	S009	AML	R	PI3K/AKT/mTOR	0.814895	0.0416933	0.0485581	0.0565533	0.814895	0.0640801	5	2	0.4
Everolimus	S011	AML	R	PI3K/AKT/mTOR	0.924411	0.0373905	0.0431337	0.0497592	0.924411	0.0640801	5	2	0.4
Everolimus	S012	AML	PD	PI3K/AKT/mTOR	0.860227	0.806105	1.38712	2.38693	0.860227	0.0640801	5	2	0.4
Everolimus	S016	B-PLL	R	PI3K/AKT/mTOR	0.671576	0.00140648	0.00190412	0.00257785	0.671576	0.0640801	5	2	0.4
Everolimus	S017	AML	R	PI3K/AKT/mTOR	0.774698	0.77101	1.0018	1.30166	0.774698	0.0640801	5	2	0.4
Everolimus	S019	AML	R	PI3K/AKT/mTOR	0.945995	0.00507905	3.71435e+16	2.71634e+35	0.945995	0.0640801	5	2	0.4
Everolimus	S021	AML	R	PI3K/AKT/mTOR	0.876088	0.646762	0.850611	1.11871	0.876088	0.0640801	5	2	0.4
Everolimus	S022	FL	R	PI3K/AKT/mTOR	0.920037	0.0161746	0.0248219	0.0380922	0.920037	0.0640801	5	2	0.4
Everolimus	S025	AML	R	PI3K/AKT/mTOR	1.00121	0.454125	0.643422	0.911625	1.00121	0.0640801	5	2	0.4
Everolimus	S027	AML	R	PI3K/AKT/mTOR	0.923018	0.101927	1.95376	37.4502	0.923018	0.0640801	5	2	0.4
Everolimus	S031	CLL	R	PI3K/AKT/mTOR	0.841591	0.309837	0.377961	0.461065	0.841591	0.0640801	5	2	0.4
Everolimus	S037	AML	PD	PI3K/AKT/mTOR	1.24372	0.00169478	0.0021654	0.00276669	1.24372	0.0640801	5	2	0.4
Everolimus	S041	MCL	R	PI3K/AKT/mTOR	0.874473	0.00129554	0.00196258	0.00297306	0.874473	0.0640801	5	2	0.4
Everolimus	S043	CLL	R	PI3K/AKT/mTOR	0.820225	0.0366017	0.0429533	0.0504071	0.820225	0.0640801	5	2	0.4
Everolimus	S044	AML	R	PI3K/AKT/mTOR	1.04064	0.00076867	0.00129057	0.00216682	1.04064	0.0640801	5	2	0.4
Everolimus	S048	ALL	R	PI3K/AKT/mTOR	0.765322	0.00307789	0.0049183	0.00785919	0.765322	0.0640801	5	2	0.4
Everolimus	S049	DLBCL	PD	PI3K/AKT/mTOR	1.05879	0.127303	4.30929e+06	1.45872e+14	1.05879	0.0640801	5	2	0.4
Everolimus	S053	MCL	R	PI3K/AKT/mTOR	0.933099	1.46325	1.69733	1.96885	0.933099	0.0640801	5	2	0.4
Everolimus	S054	AML	R	PI3K/AKT/mTOR	0.848991	0.0170405	0.0207055	0.0251589	0.848991	0.0640801	5	2	0.4
Everolimus	S055	AML	R	PI3K/AKT/mTOR	0.927569	8.24815e-05	0.00256481	0.0797544	0.927569	0.0640801	5	2	0.4
Everolimus	S056	AML	R	PI3K/AKT/mTOR	0.832368	0.0974955	0.112737	0.130361	0.832368	0.0640801	5	2	0.4
Everolimus	S058	T-NHL	PD	PI3K/AKT/mTOR	0.997699	2.54035	3.28047	4.23623	0.997699	0.0640801	5	2	0.4
Everolimus	S060	AML	R	PI3K/AKT/mTOR	1.03318	0.157195	0.228525	0.332221	1.03318	0.0640801	5	2	0.4
Everolimus	S063	MCL	R	PI3K/AKT/mTOR	0.957423	0.00158493	0.00402395	0.0102163	0.957423	0.0640801	5	2	0.4
Everolimus	S068	MCL	R	PI3K/AKT/mTOR	0.653489	0.644227	0.946799	1.39148	0.653489	0.0640801	5	2	0.4
Everolimus	S071	AML	R	PI3K/AKT/mTOR	0.817566	2.20462	16.4379	122.562	0.817566	0.0640801	5	2	0.4
Everolimus	S072	AML	R	PI3K/AKT/mTOR	0.767634				0.767634	0.0640801	5	2	0.4
Everolimus	S076	DLBCL	R	PI3K/AKT/mTOR	0.890579	0.00510631	8.79586e+10	1.51513e+24	0.890579	0.0640801	5	2	0.4
Everolimus	S079	AML	R	PI3K/AKT/mTOR	0.80032	0.0304007	0.0400013	0.0526338	0.80032	0.0640801	5	2	0.4
Everolimus	S081	AML	R	PI3K/AKT/mTOR	0.979985	0.214287	0.248746	0.288746	0.979985	0.0640801	5	2	0.4
Everolimus	S082	DLBCL	PD	PI3K/AKT/mTOR	0.822138	0.000630015	0.00199241	0.00630093	0.822138	0.0640801	5	2	0.4
Everolimus	S085	AML	R	PI3K/AKT/mTOR	0.822143	0.166674	0.189982	0.216549	0.822143	0.0640801	5	2	0.4
Everolimus	S087	FL	R	PI3K/AKT/mTOR	0.857585	0.00116329	0.00184569	0.00292838	0.857585	0.0640801	5	2	0.4
Everolimus	S088	ALL	R	PI3K/AKT/mTOR	0.771694	0.00074904	0.00309591	0.0127959	0.771694	0.0640801	5	2	0.4
Everolimus	S089	AML	R	PI3K/AKT/mTOR	0.821891	0.6685	0.907198	1.23113	0.821891	0.0640801	5	2	0.4
Everolimus	S091	AML	R	PI3K/AKT/mTOR	0.69128	0.124989	1.91807e+14	2.94343e+29	0.69128	0.0640801	5	2	0.4
BEZ235	S002	AML	PD	PI3K/AKT/mTOR	0.844404	49.6636	140.576	397.91	0.844404	0.113389	5	2	0.4
BEZ235	S005	BL	PD	PI3K/AKT/mTOR	0.939595	25.1636	396.001	6231.89	0.939595	0.113389	5	2	0.4
BEZ235	S006	AML	R	PI3K/AKT/mTOR	0.748672	52.1908	182.4	637.462	0.748672	0.113389	5	2	0.4
BEZ235	S007	AML	R	PI3K/AKT/mTOR	0.61309	2.34344	8.25021	29.0453	0.61309	0.113389	5	2	0.4
BEZ235	S008	T-PLL	R	PI3K/AKT/mTOR	0.86826	6.49971	8.08404	10.0546	0.86826	0.113389	5	2	0.4
BEZ235	S009	AML	R	PI3K/AKT/mTOR	0.746209	3.65159	10.7235	31.4913	0.746209	0.113389	5	2	0.4
BEZ235	S011	AML	R	PI3K/AKT/mTOR	0.73214	16.9783	20.8568	25.6214	0.73214	0.113389	5	2	0.4
BEZ235	S012	AML	PD	PI3K/AKT/mTOR	0.887921	7.28124	9.02947	11.1974	0.887921	0.113389	5	2	0.4
BEZ235	S016	B-PLL	R	PI3K/AKT/mTOR	0.779681	15.552	18.217	21.3387	0.779681	0.113389	5	2	0.4
BEZ235	S017	AML	R	PI3K/AKT/mTOR	0.92109	9.436	10.7842	12.325	0.92109	0.113389	5	2	0.4
BEZ235	S019	AML	R	PI3K/AKT/mTOR	0.967969	5.30777	6.90982	8.99543	0.967969	0.113389	5	2	0.4
BEZ235	S021	AML	R	PI3K/AKT/mTOR	0.83968	17.3765	20.3968	23.942	0.83968	0.113389	5	2	0.4
BEZ235	S022	FL	R	PI3K/AKT/mTOR	0.80247	36.288	78.6087	170.285	0.80247	0.113389	5	2	0.4
BEZ235	S025	AML	R	PI3K/AKT/mTOR	0.923398	10.267	11.6551	13.2309	0.923398	0.113389	5	2	0.4
BEZ235	S027	AML	R	PI3K/AKT/mTOR	0.892407	8.99505	10.2173	11.6057	0.892407	0.113389	5	2	0.4
BEZ235	S031	CLL	R	PI3K/AKT/mTOR	0.649193	35.5168	172.458	837.399	0.649193	0.113389	5	2	0.4
BEZ235	S037	AML	PD	PI3K/AKT/mTOR	0.965526	9.70716	11.1294	12.76	0.965526	0.113389	5	2	0.4
BEZ235	S041	MCL	R	PI3K/AKT/mTOR	0.816399	29.8991	61.5953	126.893	0.816399	0.113389	5	2	0.4
BEZ235	S043	CLL	R	PI3K/AKT/mTOR	0.955538	13.6373	17.2048	21.7056	0.955538	0.113389	5	2	0.4
BEZ235	S044	AML	R	PI3K/AKT/mTOR	0.896888	6.88134	9.72552	13.7453	0.896888	0.113389	5	2	0.4
BEZ235	S048	ALL	R	PI3K/AKT/mTOR	0.644944	29.6654	478.235	7709.61	0.644944	0.113389	5	2	0.4
BEZ235	S053	MCL	R	PI3K/AKT/mTOR	0.983213	8.91134	10.1422	11.5431	0.983213	0.113389	5	2	0.4
BEZ235	S054	AML	R	PI3K/AKT/mTOR	0.878609	3.06713	8.69764	24.6644	0.878609	0.113389	5	2	0.4
BEZ235	S055	AML	R	PI3K/AKT/mTOR	0.682317	0.112375	0.136253	0.165204	0.682317	0.113389	5	2	0.4
BEZ235	S056	AML	R	PI3K/AKT/mTOR	0.684449	0.535128	1.08533	2.20123	0.684449	0.113389	5	2	0.4
BEZ235	S060	AML	R	PI3K/AKT/mTOR	0.968161	9.79561	11.2445	12.9076	0.968161	0.113389	5	2	0.4
BEZ235	S063	MCL	R	PI3K/AKT/mTOR	0.936506	6.5611	8.4685	10.9304	0.936506	0.113389	5	2	0.4
BEZ235	S068	MCL	R	PI3K/AKT/mTOR	1.22588	0.249724	12.2909	604.937	1.22588	0.113389	5	2	0.4
BEZ235	S071	AML	R	PI3K/AKT/mTOR	0.589629	0.129508	0.161916	0.202434	0.589629	0.113389	5	2	0.4
BEZ235	S072	AML	R	PI3K/AKT/mTOR	0.761101	60.1005	415.232	2868.82	0.761101	0.113389	5	2	0.4
BEZ235	S079	AML	R	PI3K/AKT/mTOR	0.807178	50.9923	238.485	1115.37	0.807178	0.113389	5	2	0.4
BEZ235	S081	AML	R	PI3K/AKT/mTOR	0.968996	11.2773	12.9048	14.7672	0.968996	0.113389	5	2	0.4
BEZ235	S082	DLBCL	PD	PI3K/AKT/mTOR	0.977375	16.1681	19.2571	22.9363	0.977375	0.113389	5	2	0.4
BEZ235	S085	AML	R	PI3K/AKT/mTOR	0.623063	36.1936	1063.03	31222.2	0.623063	0.113389	5	2	0.4
BEZ235	S087	FL	R	PI3K/AKT/mTOR	0.865531	39.1997	139.098	493.583	0.865531	0.113389	5	2	0.4
BEZ235	S088	ALL	R	PI3K/AKT/mTOR	0.525634	8.62671	578.892	38846.3	0.525634	0.113389	5	2	0.4
BEZ235	S089	AML	R	PI3K/AKT/mTOR	0.815429	0.734355	1.37633	2.57951	0.815429	0.113389	5	2	0.4
BEZ235	S091	AML	R	PI3K/AKT/mTOR	0.410182	0.0500455	0.307521	1.88967	0.410182	0.113389	5	2	0.4
Temsirolimus	S002	AML	PD	PI3K/AKT/mTOR	0.656215	29.308	122.006	507.894	0.656215	0.605296	5	2	0.4
Temsirolimus	S005	BL	PD	PI3K/AKT/mTOR	0.744862	19.0969	23.0618	27.8498	0.744862	0.605296	5	2	0.4
Temsirolimus	S006	AML	R	PI3K/AKT/mTOR	0.681109	83.6901	519.639	3226.49	0.681109	0.605296	5	2	0.4
Temsirolimus	S007	AML	R	PI3K/AKT/mTOR	0.230172	0.262536	1.21015	5.57813	0.230172	0.605296	5	2	0.4
Temsirolimus	S008	T-PLL	R	PI3K/AKT/mTOR	0.946619	10.8589	14.3198	18.8838	0.946619	0.605296	5	2	0.4
Temsirolimus	S009	AML	R	PI3K/AKT/mTOR	0.778807	26.1639	73.8975	208.717	0.778807	0.605296	5	2	0.4
Temsirolimus	S011	AML	R	PI3K/AKT/mTOR	0.806621	9.37012	12.7936	17.4678	0.806621	0.605296	5	2	0.4
Temsirolimus	S012	AML	PD	PI3K/AKT/mTOR	0.796229	18.3335	21.799	25.9195	0.796229	0.605296	5	2	0.4
Temsirolimus	S016	B-PLL	R	PI3K/AKT/mTOR	0.613797	10.8945	17.566	28.323	0.613797	0.605296	5	2	0.4
Temsirolimus	S017	AML	R	PI3K/AKT/mTOR	0.727423	8.99583	14.194	22.3958	0.727423	0.605296	5	2	0.4
Temsirolimus	S019	AML	R	PI3K/AKT/mTOR	0.861605	9.38406	13.5553	19.5806	0.861605	0.605296	5	2	0.4
Temsirolimus	S021	AML	R	PI3K/AKT/mTOR	0.771091	4.51973	5.64832	7.05871	0.771091	0.605296	5	2	0.4
Temsirolimus	S022	FL	R	PI3K/AKT/mTOR	0.867414	12.1208	14.6168	17.6269	0.867414	0.605296	5	2	0.4
Temsirolimus	S025	AML	R	PI3K/AKT/mTOR	0.892834	43.9698	129.22	379.756	0.892834	0.605296	5	2	0.4
Temsirolimus	S027	AML	R	PI3K/AKT/mTOR	0.943665	21.3419	25.9289	31.5019	0.943665	0.605296	5	2	0.4
Temsirolimus	S031	CLL	R	PI3K/AKT/mTOR	0.771485	0.63487	2.16698e+18	7.39651e+36	0.771485	0.605296	5	2	0.4
Temsirolimus	S037	AML	PD	PI3K/AKT/mTOR	0.919359	7.58966	10.1117	13.4717	0.919359	0.605296	5	2	0.4
Temsirolimus	S041	MCL	R	PI3K/AKT/mTOR	0.836125	14.1297	16.2021	18.5783	0.836125	0.605296	5	2	0.4
Temsirolimus	S043	CLL	R	PI3K/AKT/mTOR	0.733885	11.2101	24.0097	51.4237	0.733885	0.605296	5	2	0.4
Temsirolimus	S044	AML	R	PI3K/AKT/mTOR	0.973488	7.38213	9.67426	12.6781	0.973488	0.605296	5	2	0.4
Temsirolimus	S048	ALL	R	PI3K/AKT/mTOR	0.69365	18.804	22.0374	25.8268	0.69365	0.605296	5	2	0.4
Temsirolimus	S049	DLBCL	PD	PI3K/AKT/mTOR	0.961189	29.3944	66.3759	149.884	0.961189	0.605296	5	2	0.4
Temsirolimus	S053	MCL	R	PI3K/AKT/mTOR	0.881005	12.57	15.0879	18.1101	0.881005	0.605296	5	2	0.4
Temsirolimus	S054	AML	R	PI3K/AKT/mTOR	0.837309	40.0801	110.833	306.485	0.837309	0.605296	5	2	0.4
Temsirolimus	S055	AML	R	PI3K/AKT/mTOR	0.934223	17.1862	20.4996	24.4518	0.934223	0.605296	5	2	0.4
Temsirolimus	S056	AML	R	PI3K/AKT/mTOR	0.721816	9.52954	12.6637	16.8286	0.721816	0.605296	5	2	0.4
Temsirolimus	S058	T-NHL	PD	PI3K/AKT/mTOR	0.846263	12.3543	14.8974	17.964	0.846263	0.605296	5	2	0.4
Temsirolimus	S060	AML	R	PI3K/AKT/mTOR	1.04178	14.49	18.5831	23.8325	1.04178	0.605296	5	2	0.4
Temsirolimus	S063	MCL	R	PI3K/AKT/mTOR	0.904185	14.5673	17.3533	20.672	0.904185	0.605296	5	2	0.4
Temsirolimus	S068	MCL	R	PI3K/AKT/mTOR	0.691438	4.61523	5.70448	7.05079	0.691438	0.605296	5	2	0.4
Temsirolimus	S071	AML	R	PI3K/AKT/mTOR	0.687694	99.0023	689.293	4799.13	0.687694	0.605296	5	2	0.4
Temsirolimus	S072	AML	R	PI3K/AKT/mTOR	0.746568	16.5868	64.3751	249.847	0.746568	0.605296	5	2	0.4
Temsirolimus	S076	DLBCL	R	PI3K/AKT/mTOR	0.760224	6.00243	7.81086	10.1641	0.760224	0.605296	5	2	0.4
Temsirolimus	S079	AML	R	PI3K/AKT/mTOR	0.753592	9.76523	15.7334	25.3492	0.753592	0.605296	5	2	0.4
Temsirolimus	S081	AML	R	PI3K/AKT/mTOR	0.913828	0.00246529	0.0132624	0.0713467	0.913828	0.605296	5	2	0.4
Temsirolimus	S082	DLBCL	PD	PI3K/AKT/mTOR	0.777517	0.966902	1.81544e+17	3.40866e+34	0.777517	0.605296	5	2	0.4
Temsirolimus	S085	AML	R	PI3K/AKT/mTOR	0.794045	5.21785	6.40036	7.85085	0.794045	0.605296	5	2	0.4
Temsirolimus	S087	FL	R	PI3K/AKT/mTOR	0.811491	9.20743	13.1665	18.828	0.811491	0.605296	5	2	0.4
Temsirolimus	S088	ALL	R	PI3K/AKT/mTOR	0.685122	7.28238	8.76281	10.5442	0.685122	0.605296	5	2	0.4
Temsirolimus	S089	AML	R	PI3K/AKT/mTOR	0.730722	0.378284	0.433951	0.497809	0.730722	0.605296	5	2	0.4
Temsirolimus	S091	AML	R	PI3K/AKT/mTOR	0.665539	12.2511	98.261	788.111	0.665539	0.605296	5	2	0.4
Carfilzomib	S002	AML	PD	Proteasome	0.35779	0.00107478	0.00233403	0.00506866	0.35779	0.0010021	3	1	0.333333
Carfilzomib	S005	BL	PD	Proteasome	0.806251	7.89407e-05	0.010717	1.45494	0.806251	0.0010021	3	1	0.333333
Carfilzomib	S006	AML	R	Proteasome	0.345624	0.00137008	0.00270356	0.00533491	0.345624	0.0010021	3	1	0.333333
Carfilzomib	S007	AML	R	Proteasome	0.159631	0.000391743	0.000625959	0.00100021	0.159631	0.0010021	3	1	0.333333
Carfilzomib	S008	T-PLL	R	Proteasome	0.243836	0.000768839	0.000888403	0.00102656	0.243836	0.0010021	3	1	0.333333
Carfilzomib	S009	AML	R	Proteasome	0.279719	0.000508213	0.000935948	0.00172368	0.279719	0.0010021	3	1	0.333333
Carfilzomib	S011	AML	R	Proteasome	0.164517	0.000576407	0.000712839	0.000881563	0.164517	0.0010021	3	1	0.333333
Carfilzomib	S012	AML	PD	Proteasome	0.771084	0.0187906	0.0238321	0.0302262	0.771084	0.0010021	3	1	0.333333
Carfilzomib	S016	B-PLL	R	Proteasome	0.22776	0.000659528	0.00102906	0.00160564	0.22776	0.0010021	3	1	0.333333
Carfilzomib	S017	AML	R	Proteasome	0.568604	0.0031421	0.0068839	0.0150817	0.568604	0.0010021	3	1	0.333333
Carfilzomib	S019	AML	R	Proteasome	0.342668	0.00284608	0.00314586	0.00347722	0.342668	0.0010021	3	1	0.333333
Carfilzomib	S021	AML	R	Proteasome	0.41061	0.00124195	0.0018684	0.00281085	0.41061	0.0010021	3	1	0.333333
Carfilzomib	S022	FL	R	Proteasome	0.16822	0.000243285	0.000392851	0.000634366	0.16822	0.0010021	3	1	0.333333
Carfilzomib	S025	AML	R	Proteasome	0.353179	0.00123359	0.0019338	0.00303145	0.353179	0.0010021	3	1	0.333333
Carfilzomib	S027	AML	R	Proteasome	0.540885	0.00417274	0.00486264	0.00566661	0.540885	0.0010021	3	1	0.333333
Carfilzomib	S031	CLL	R	Proteasome	0.170341	0.000497584	0.00064419	0.00083399	0.170341	0.0010021	3	1	0.333333
Carfilzomib	S037	AML	PD	Proteasome	0.493585	0.000663579	0.00128896	0.00250371	0.493585	0.0010021	3	1	0.333333
Carfilzomib	S041	MCL	R	Proteasome	0.223058	0.000662144	0.000883707	0.00117941	0.223058	0.0010021	3	1	0.333333
Carfilzomib	S043	CLL	R	Proteasome	0.291132	0.000791082	0.00111828	0.00158081	0.291132	0.0010021	3	1	0.333333
Carfilzomib	S044	AML	R	Proteasome	0.44409	0.00303114	0.00403684	0.00537622	0.44409	0.0010021	3	1	0.333333
Carfilzomib	S048	ALL	R	Proteasome	0.111835	0.000461933	0.000563987	0.000688587	0.111835	0.0010021	3	1	0.333333
Carfilzomib	S053	MCL	R	Proteasome	0.187882	0.000595753	0.000772904	0.00100273	0.187882	0.0010021	3	1	0.333333
Carfilzomib	S054	AML	R	Proteasome	0.376964	0.00174099	0.00281898	0.00456444	0.376964	0.0010021	3	1	0.333333
Carfilzomib	S055	AML	R	Proteasome	0.401541	0.00248975	0.0033944	0.00462776	0.401541	0.0010021	3	1	0.333333
Carfilzomib	S056	AML	R	Proteasome	0.392261	0.00314662	0.00356434	0.00403752	0.392261	0.0010021	3	1	0.333333
Carfilzomib	S060	AML	R	Proteasome	0.575451	0.0054279	0.00951601	0.0166831	0.575451	0.0010021	3	1	0.333333
Carfilzomib	S063	MCL	R	Proteasome	0.171859	0.000636827	0.000782137	0.000960605	0.171859	0.0010021	3	1	0.333333
Carfilzomib	S068	MCL	R	Proteasome	0.199538	0.000362633	0.000698354	0.00134488	0.199538	0.0010021	3	1	0.333333
Carfilzomib	S071	AML	R	Proteasome	0.426891	0.00191294	0.00250485	0.0032799	0.426891	0.0010021	3	1	0.333333
Carfilzomib	S072	AML	R	Proteasome	0.30056	0.00117884	0.00171024	0.0024812	0.30056	0.0010021	3	1	0.333333
Carfilzomib	S079	AML	R	Proteasome	0.384905	0.00320898	0.00365929	0.00417279	0.384905	0.0010021	3	1	0.333333
Carfilzomib	S081	AML	R	Proteasome	0.516458	0.00428021	0.00605473	0.00856495	0.516458	0.0010021	3	1	0.333333
Carfilzomib	S082	DLBCL	PD	Proteasome	0.381139	0.00275121	0.00303263	0.00334284	0.381139	0.0010021	3	1	0.333333
Carfilzomib	S085	AML	R	Proteasome	0.205407	0.000674373	0.00121226	0.00217915	0.205407	0.0010021	3	1	0.333333
Carfilzomib	S087	FL	R	Proteasome	0.381251	0.000503394	0.00140428	0.0039174	0.381251	0.0010021	3	1	0.333333
Carfilzomib	S088	ALL	R	Proteasome	0.212408	0.000646291	0.00103396	0.00165418	0.212408	0.0010021	3	1	0.333333
Carfilzomib	S089	AML	R	Proteasome	0.422459	0.00135481	0.00459111	0.0155581	0.422459	0.0010021	3	1	0.333333
Carfilzomib	S091	AML	R	Proteasome	0.360179	0.000791168	0.00150791	0.00287397	0.360179	0.0010021	3	1	0.333333
Bortezomib	S002	AML	PD	Proteasome	0.977939	0.0979278	0.112268	0.128709	0.977939	0.106264	3	1	0.333333
Bortezomib	S005	BL	PD	Proteasome	1.24264	0.00411746	0.00540175	0.00708663	1.24264	0.106264	3	1	0.333333
Bortezomib	S006	AML	R	Proteasome	0.952957	4.41519	5.30947	6.38487	0.952957	0.106264	3	1	0.333333
Bortezomib	S007	AML	R	Proteasome	0.897949	0.00328268	0.00431062	0.00566043	0.897949	0.106264	3	1	0.333333
Bortezomib	S008	T-PLL	R	Proteasome	0.922469	0.0191991	5.67419e+16	1.67698e+35	0.922469	0.106264	3	1	0.333333
Bortezomib	S009	AML	R	Proteasome	1.04566	0.012325	0.0285265	0.066025	1.04566	0.106264	3	1	0.333333
Bortezomib	S011	AML	R	Proteasome	1.02202	0.697504	3.25313	15.1725	1.02202	0.106264	3	1	0.333333
Bortezomib	S012	AML	PD	Proteasome	1.03686	1.52632	7.71021	38.9481	1.03686	0.106264	3	1	0.333333
Bortezomib	S016	B-PLL	R	Proteasome	1.06964	0.398422	0.469503	0.553266	1.06964	0.106264	3	1	0.333333
Bortezomib	S017	AML	R	Proteasome	1.03517	0.00310935	0.00455704	0.00667877	1.03517	0.106264	3	1	0.333333
Bortezomib	S019	AML	R	Proteasome	0.933269	3.36074	3.88938	4.50117	0.933269	0.106264	3	1	0.333333
Bortezomib	S021	AML	R	Proteasome	0.962114	3.87165	4.62482	5.52449	0.962114	0.106264	3	1	0.333333
Bortezomib	S022	FL	R	Proteasome	0.969458	0.360442	0.951726	2.51298	0.969458	0.106264	3	1	0.333333
Bortezomib	S025	AML	R	Proteasome	0.978063	4.37239	5.41296	6.70118	0.978063	0.106264	3	1	0.333333
Bortezomib	S027	AML	R	Proteasome	0.966269	0.0369529	2.99071e+17	2.42047e+36	0.966269	0.106264	3	1	0.333333
Bortezomib	S031	CLL	R	Proteasome	0.989081				0.989081	0.106264	3	1	0.333333
Bortezomib	S037	AML	PD	Proteasome	0.941065	0.0100472	0.0696885	0.483366	0.941065	0.106264	3	1	0.333333
Bortezomib	S041	MCL	R	Proteasome	0.993473	0.0853926	9065651244307668	9.62449e+32	0.993473	0.106264	3	1	0.333333
Bortezomib	S043	CLL	R	Proteasome	1.07499	0.0710531	238694	8.01865e+11	1.07499	0.106264	3	1	0.333333
Bortezomib	S044	AML	R	Proteasome	0.944521	0.0562898	0.0665604	0.078705	0.944521	0.106264	3	1	0.333333
Bortezomib	S048	ALL	R	Proteasome	0.925711	0.00298327	0.00449729	0.00677967	0.925711	0.106264	3	1	0.333333
Bortezomib	S053	MCL	R	Proteasome	1.00238	2.33877	2.59975	2.88986	1.00238	0.106264	3	1	0.333333
Bortezomib	S054	AML	R	Proteasome	0.955044				0.955044	0.106264	3	1	0.333333
Bortezomib	S055	AML	R	Proteasome	0.990791	0.00266459	0.00706977	0.0187577	0.990791	0.106264	3	1	0.333333
Bortezomib	S056	AML	R	Proteasome	0.916587	0.00350169	0.00483676	0.00668084	0.916587	0.106264	3	1	0.333333
Bortezomib	S060	AML	R	Proteasome	0.990826	0.227847	1.29945e+08	7.41098e+16	0.990826	0.106264	3	1	0.333333
Bortezomib	S063	MCL	R	Proteasome	0.947761	0.828308	3.86271e+13	1.80133e+27	0.947761	0.106264	3	1	0.333333
Bortezomib	S068	MCL	R	Proteasome	0.956954	0.138912	0.176122	0.223299	0.956954	0.106264	3	1	0.333333
Bortezomib	S071	AML	R	Proteasome	0.938503	3.50084	4.14547	4.90879	0.938503	0.106264	3	1	0.333333
Bortezomib	S072	AML	R	Proteasome	0.925011	3.91757	4.66114	5.54584	0.925011	0.106264	3	1	0.333333
Bortezomib	S079	AML	R	Proteasome	0.992116	0.00395072	0.00581503	0.00855907	0.992116	0.106264	3	1	0.333333
Bortezomib	S081	AML	R	Proteasome	1.01544	0.00837262	0.0107049	0.0136869	1.01544	0.106264	3	1	0.333333
Bortezomib	S082	DLBCL	PD	Proteasome	0.897709	0.000364992	1.12406e+25	3.46176e+53	0.897709	0.106264	3	1	0.333333
Bortezomib	S085	AML	R	Proteasome	0.960022	0.363273	0.415534	0.475313	0.960022	0.106264	3	1	0.333333
Bortezomib	S087	FL	R	Proteasome	0.946102	0.00459333	0.00659983	0.00948285	0.946102	0.106264	3	1	0.333333
Bortezomib	S088	ALL	R	Proteasome	0.935973	0.0343591	0.0428113	0.0533428	0.935973	0.106264	3	1	0.333333
Bortezomib	S089	AML	R	Proteasome	0.815889	3.06145	3.48731	3.97241	0.815889	0.106264	3	1	0.333333
Bortezomib	S091	AML	R	Proteasome	0.927881	0.00445673	0.0058748	0.00774408	0.927881	0.106264	3	1	0.333333
Ixazomib	S002	AML	PD	Proteasome	0.942912	0.00489249	0.00636533	0.00828156	0.942912	0.153935	3	1	0.333333
Ixazomib	S005	BL	PD	Proteasome	1.18012	0.00212356	693.199	2.26283e+08	1.18012	0.153935	3	1	0.333333
Ixazomib	S006	AML	R	Proteasome	0.984091	0.474971	0.556893	0.652944	0.984091	0.153935	3	1	0.333333
Ixazomib	S007	AML	R	Proteasome	1.05675	4.65421	5.9147	7.51656	1.05675	0.153935	3	1	0.333333
Ixazomib	S008	T-PLL	R	Proteasome	1.01141	0.00247042	0.00482472	0.00942264	1.01141	0.153935	3	1	0.333333
Ixazomib	S009	AML	R	Proteasome	1.04351	0.0280958	9.0028e+10	2.88479e+23	1.04351	0.153935	3	1	0.333333
Ixazomib	S011	AML	R	Proteasome	1.02432	0.174162	13292.6	1.01454e+09	1.02432	0.153935	3	1	0.333333
Ixazomib	S012	AML	PD	Proteasome	1.01346	9.93761	16.7015	28.0691	1.01346	0.153935	3	1	0.333333
Ixazomib	S016	B-PLL	R	Proteasome	0.964349	0.00197062	0.00551167	0.0154157	0.964349	0.153935	3	1	0.333333
Ixazomib	S017	AML	R	Proteasome	0.922497	0.128638	3.45765e+18	9.29375e+37	0.922497	0.153935	3	1	0.333333
Ixazomib	S019	AML	R	Proteasome	0.726632	1.10318	8.9376e+09	7.24097e+19	0.726632	0.153935	3	1	0.333333
Ixazomib	S021	AML	R	Proteasome	1.03477	0.287651	0.352469	0.431893	1.03477	0.153935	3	1	0.333333
Ixazomib	S022	FL	R	Proteasome	0.972764	0.00440533	0.00577889	0.0075807	0.972764	0.153935	3	1	0.333333
Ixazomib	S025	AML	R	Proteasome	0.983132	0.81793	1.6343	3.2655	0.983132	0.153935	3	1	0.333333
Ixazomib	S027	AML	R	Proteasome	0.997687	0.306754	3.89027e+08	4.93367e+17	0.997687	0.153935	3	1	0.333333
Ixazomib	S031	CLL	R	Proteasome	1.01216	0.00490751	0.00652907	0.00868642	1.01216	0.153935	3	1	0.333333
Ixazomib	S037	AML	PD	Proteasome	0.949784	0.0319105	0.0417325	0.0545778	0.949784	0.153935	3	1	0.333333
Ixazomib	S041	MCL	R	Proteasome	0.97571	0.236707	5.23158e+06	1.15626e+14	0.97571	0.153935	3	1	0.333333
Ixazomib	S043	CLL	R	Proteasome	0.826354				0.826354	0.153935	3	1	0.333333
Ixazomib	S044	AML	R	Proteasome	0.93342	0.00787459	0.0122074	0.0189242	0.93342	0.153935	3	1	0.333333
Ixazomib	S048	ALL	R	Proteasome	0.98483	1.5188	2.08539	2.86335	0.98483	0.153935	3	1	0.333333
Ixazomib	S053	MCL	R	Proteasome	0.937277	0.00415107	0.00593769	0.00849329	0.937277	0.153935	3	1	0.333333
Ixazomib	S054	AML	R	Proteasome	0.90956	0.277895	0.353068	0.448575	0.90956	0.153935	3	1	0.333333
Ixazomib	S055	AML	R	Proteasome	0.967087	0.00262469	0.00417418	0.00663843	0.967087	0.153935	3	1	0.333333
Ixazomib	S056	AML	R	Proteasome	0.93098	0.035736	0.043252	0.0523487	0.93098	0.153935	3	1	0.333333
Ixazomib	S060	AML	R	Proteasome	1.0169	1.54331e+80	5.86457e+168	2.22852e+257	1.0169	0.153935	3	1	0.333333
Ixazomib	S063	MCL	R	Proteasome	0.968299	1.00527	2.49693e+19	6.20198e+38	0.968299	0.153935	3	1	0.333333
Ixazomib	S068	MCL	R	Proteasome	1.00044	0.112827	0.133176	0.157196	1.00044	0.153935	3	1	0.333333
Ixazomib	S071	AML	R	Proteasome	0.98439	0.0572419	26662.4	1.2419e+10	0.98439	0.153935	3	1	0.333333
Ixazomib	S072	AML	R	Proteasome	0.938303	0.0390156	0.0462573	0.0548431	0.938303	0.153935	3	1	0.333333
Ixazomib	S079	AML	R	Proteasome	0.952736	0.744316	0.911632	1.11656	0.952736	0.153935	3	1	0.333333
Ixazomib	S081	AML	R	Proteasome	0.948653	3.20355	4.46068	6.21114	0.948653	0.153935	3	1	0.333333
Ixazomib	S082	DLBCL	PD	Proteasome	0.944736	0.471103	0.528131	0.592062	0.944736	0.153935	3	1	0.333333
Ixazomib	S085	AML	R	Proteasome	0.913946	1.59059	2.14635	2.89628	0.913946	0.153935	3	1	0.333333
Ixazomib	S087	FL	R	Proteasome	0.964898	0.0044662	0.00640954	0.00919846	0.964898	0.153935	3	1	0.333333
Ixazomib	S088	ALL	R	Proteasome	0.837727	5.69241	17.8155	55.7568	0.837727	0.153935	3	1	0.333333
Ixazomib	S089	AML	R	Proteasome	0.772959	0.0010907	0.0319772	0.937512	0.772959	0.153935	3	1	0.333333
Ixazomib	S091	AML	R	Proteasome	0.937697	0.644954	0.772824	0.926048	0.937697	0.153935	3	1	0.333333
Idarubicin	S002	AML	PD	Chemotherapy	0.258958	3.56539	48.6736	664.477	0.258958	0.00155095	20	6	0.3
Idarubicin	S005	BL	PD	Chemotherapy	1.00541	0.797911	0.961442	1.15849	1.00541	0.00155095	20	6	0.3
Idarubicin	S006	AML	R	Chemotherapy	0.0531316	0.0296136	0.0904522	0.276279	0.0531316	0.00155095	20	6	0.3
Idarubicin	S007	AML	R	Chemotherapy	0.044439	0.0317345	0.0373209	0.0438907	0.044439	0.00155095	20	6	0.3
Idarubicin	S008	T-PLL	R	Chemotherapy	0.308854	0.154902	0.308692	0.615168	0.308854	0.00155095	20	6	0.3
Idarubicin	S009	AML	R	Chemotherapy	0.235109	0.168622	0.270586	0.434206	0.235109	0.00155095	20	6	0.3
Idarubicin	S011	AML	R	Chemotherapy	0.0764665	0.0555069	0.102991	0.191095	0.0764665	0.00155095	20	6	0.3
Idarubicin	S012	AML	PD	Chemotherapy	0.539699	0.867147	1.14983	1.52465	0.539699	0.00155095	20	6	0.3
Idarubicin	S016	B-PLL	R	Chemotherapy	0.0494867	0.021985	0.0637823	0.185044	0.0494867	0.00155095	20	6	0.3
Idarubicin	S017	AML	R	Chemotherapy	0.333582	0.172455	0.318705	0.588983	0.333582	0.00155095	20	6	0.3
Idarubicin	S019	AML	R	Chemotherapy	0.143043	0.0139999	0.0380425	0.103375	0.143043	0.00155095	20	6	0.3
Idarubicin	S021	AML	R	Chemotherapy	0.177108	0.0137605	0.157423	1.80094	0.177108	0.00155095	20	6	0.3
Idarubicin	S022	FL	R	Chemotherapy	0.336767	0.0199863	0.109675	0.601837	0.336767	0.00155095	20	6	0.3
Idarubicin	S025	AML	R	Chemotherapy	0.205058	0.386499	0.432856	0.484772	0.205058	0.00155095	20	6	0.3
Idarubicin	S027	AML	R	Chemotherapy	0.346447	0.178424	0.333302	0.622619	0.346447	0.00155095	20	6	0.3
Idarubicin	S031	CLL	R	Chemotherapy	0.097544	0.0802126	0.189336	0.446915	0.097544	0.00155095	20	6	0.3
Idarubicin	S037	AML	PD	Chemotherapy	0.370121	0.00516843	0.0277954	0.149481	0.370121	0.00155095	20	6	0.3
Idarubicin	S041	MCL	R	Chemotherapy	0.251638	0.117255	0.136239	0.158296	0.251638	0.00155095	20	6	0.3
Idarubicin	S043	CLL	R	Chemotherapy	0.189034	0.0362617	0.0803332	0.177968	0.189034	0.00155095	20	6	0.3
Idarubicin	S044	AML	R	Chemotherapy	0.259433	0.135153	0.208514	0.321696	0.259433	0.00155095	20	6	0.3
Idarubicin	S048	ALL	R	Chemotherapy	0.0468931	0.06644	0.129344	0.251802	0.0468931	0.00155095	20	6	0.3
Idarubicin	S053	MCL	R	Chemotherapy	0.362713	2.01282	2.99336e+12	4.45156e+24	0.362713	0.00155095	20	6	0.3
Idarubicin	S054	AML	R	Chemotherapy	0.32883	0.2073	0.383711	0.710247	0.32883	0.00155095	20	6	0.3
Idarubicin	S055	AML	R	Chemotherapy	0.327673	0.159827	0.228591	0.32694	0.327673	0.00155095	20	6	0.3
Idarubicin	S056	AML	R	Chemotherapy	0.0799186	0.0167817	0.0708025	0.298718	0.0799186	0.00155095	20	6	0.3
Idarubicin	S060	AML	R	Chemotherapy	0.523734	0.478093	0.900483	1.69605	0.523734	0.00155095	20	6	0.3
Idarubicin	S063	MCL	R	Chemotherapy	0.267513	0.105725	0.158395	0.237306	0.267513	0.00155095	20	6	0.3
Idarubicin	S068	MCL	R	Chemotherapy	0.26394	0.0902828	0.277613	0.853637	0.26394	0.00155095	20	6	0.3
Idarubicin	S071	AML	R	Chemotherapy	0.086805	11.6803	499.659	21374.4	0.086805	0.00155095	20	6	0.3
Idarubicin	S072	AML	R	Chemotherapy	0.27241	0.149603	0.245988	0.404472	0.27241	0.00155095	20	6	0.3
Idarubicin	S079	AML	R	Chemotherapy	0.280744	0.234219	0.413938	0.73156	0.280744	0.00155095	20	6	0.3
Idarubicin	S081	AML	R	Chemotherapy	0.569318	0.537663	0.621751	0.718989	0.569318	0.00155095	20	6	0.3
Idarubicin	S082	DLBCL	PD	Chemotherapy	0.36739	0.132217	0.614797	2.85875	0.36739	0.00155095	20	6	0.3
Idarubicin	S085	AML	R	Chemotherapy	0.10038	0.132963	0.221584	0.369271	0.10038	0.00155095	20	6	0.3
Idarubicin	S087	FL	R	Chemotherapy	0.557005	26.6368	113.333	482.2	0.557005	0.00155095	20	6	0.3
Idarubicin	S088	ALL	R	Chemotherapy	0.0763441	0.0169024	0.0406353	0.0976921	0.0763441	0.00155095	20	6	0.3
Idarubicin	S089	AML	R	Chemotherapy	0.107522	0.0801347	0.114358	0.163197	0.107522	0.00155095	20	6	0.3
Idarubicin	S091	AML	R	Chemotherapy	0.24549	0.326639	0.529807	0.859345	0.24549	0.00155095	20	6	0.3
Cladribine	S002	AML	PD	Chemotherapy	0.38446	0.129022	0.19243	0.287	0.38446	0.0104845	20	6	0.3
Cladribine	S005	BL	PD	Chemotherapy	0.955463	2.38274	7.32129	22.4956	0.955463	0.0104845	20	6	0.3
Cladribine	S006	AML	R	Chemotherapy	0.152715	0.0244166	0.0312013	0.0398714	0.152715	0.0104845	20	6	0.3
Cladribine	S007	AML	R	Chemotherapy	0.188812	0.0206937	0.0291162	0.0409668	0.188812	0.0104845	20	6	0.3
Cladribine	S008	T-PLL	R	Chemotherapy	0.578591	0.21624	0.502631	1.16832	0.578591	0.0104845	20	6	0.3
Cladribine	S009	AML	R	Chemotherapy	0.377761	0.124118	0.682895	3.75729	0.377761	0.0104845	20	6	0.3
Cladribine	S011	AML	R	Chemotherapy	0.43758	0.234527	1.36852	7.98568	0.43758	0.0104845	20	6	0.3
Cladribine	S012	AML	PD	Chemotherapy	0.219345	0.103785	0.205842	0.408257	0.219345	0.0104845	20	6	0.3
Cladribine	S016	B-PLL	R	Chemotherapy	0.364329	0.229665	0.558754	1.3594	0.364329	0.0104845	20	6	0.3
Cladribine	S017	AML	R	Chemotherapy	0.381985	0.0745317	0.20246	0.549966	0.381985	0.0104845	20	6	0.3
Cladribine	S019	AML	R	Chemotherapy	0.238887	0.00697629	0.0293915	0.123828	0.238887	0.0104845	20	6	0.3
Cladribine	S021	AML	R	Chemotherapy	0.254713	0.0224958	0.0765331	0.260373	0.254713	0.0104845	20	6	0.3
Cladribine	S022	FL	R	Chemotherapy	0.599303	0.494358	0.964632	1.88227	0.599303	0.0104845	20	6	0.3
Cladribine	S025	AML	R	Chemotherapy	0.313582	0.267357	0.308919	0.356942	0.313582	0.0104845	20	6	0.3
Cladribine	S027	AML	R	Chemotherapy	0.254085	0.049999	0.164776	0.543034	0.254085	0.0104845	20	6	0.3
Cladribine	S031	CLL	R	Chemotherapy	0.110362	0.0139237	0.0341623	0.0838186	0.110362	0.0104845	20	6	0.3
Cladribine	S037	AML	PD	Chemotherapy	0.712024	0.113838	0.144375	0.183102	0.712024	0.0104845	20	6	0.3
Cladribine	S041	MCL	R	Chemotherapy	0.202406	0.0164768	0.0421594	0.107874	0.202406	0.0104845	20	6	0.3
Cladribine	S043	CLL	R	Chemotherapy	0.548162	0.0096181	0.1641	2.79981	0.548162	0.0104845	20	6	0.3
Cladribine	S044	AML	R	Chemotherapy	0.388508	0.0043166	0.0171693	0.0682909	0.388508	0.0104845	20	6	0.3
Cladribine	S048	ALL	R	Chemotherapy	0.0912218	0.0101967	0.0253124	0.0628355	0.0912218	0.0104845	20	6	0.3
Cladribine	S049	DLBCL	PD	Chemotherapy	0.593961	0.363032	0.742649	1.51923	0.593961	0.0104845	20	6	0.3
Cladribine	S053	MCL	R	Chemotherapy	0.222603	0.0240743	0.029791	0.0368652	0.222603	0.0104845	20	6	0.3
Cladribine	S054	AML	R	Chemotherapy	0.459155	0.179217	1.68353	15.8149	0.459155	0.0104845	20	6	0.3
Cladribine	S055	AML	R	Chemotherapy	0.512183	0.0372127	0.089979	0.217566	0.512183	0.0104845	20	6	0.3
Cladribine	S056	AML	R	Chemotherapy	0.303489	0.083478	5.15759e+08	3.18656e+18	0.303489	0.0104845	20	6	0.3
Cladribine	S058	T-NHL	PD	Chemotherapy	0.291094	0.0827292	0.194808	0.458729	0.291094	0.0104845	20	6	0.3
Cladribine	S060	AML	R	Chemotherapy	0.392701	0.186383	0.467786	1.17405	0.392701	0.0104845	20	6	0.3
Cladribine	S063	MCL	R	Chemotherapy	0.387704	0.167714	0.474636	1.34323	0.387704	0.0104845	20	6	0.3
Cladribine	S068	MCL	R	Chemotherapy	0.307183	0.0164226	0.0604597	0.222581	0.307183	0.0104845	20	6	0.3
Cladribine	S071	AML	R	Chemotherapy	0.236771	0.0153175	0.0326931	0.069779	0.236771	0.0104845	20	6	0.3
Cladribine	S072	AML	R	Chemotherapy	0.444693	0.443184	1.73091	6.76031	0.444693	0.0104845	20	6	0.3
Cladribine	S076	DLBCL	R	Chemotherapy	0.209044	0.157098	0.353969	0.797556	0.209044	0.0104845	20	6	0.3
Cladribine	S079	AML	R	Chemotherapy	0.18388	0.0193854	0.0597596	0.184221	0.18388	0.0104845	20	6	0.3
Cladribine	S081	AML	R	Chemotherapy	0.610609	0.918311	3.54555	13.6892	0.610609	0.0104845	20	6	0.3
Cladribine	S082	DLBCL	PD	Chemotherapy	0.540116	0.012914	0.0685233	0.363594	0.540116	0.0104845	20	6	0.3
Cladribine	S085	AML	R	Chemotherapy	0.229023	0.187884	0.399122	0.847855	0.229023	0.0104845	20	6	0.3
Cladribine	S087	FL	R	Chemotherapy	0.64669	0.00686858	0.0314477	0.143983	0.64669	0.0104845	20	6	0.3
Cladribine	S088	ALL	R	Chemotherapy	0.158724	0.00709237	0.0262325	0.0970264	0.158724	0.0104845	20	6	0.3
Cladribine	S089	AML	R	Chemotherapy	0.383925	0.00746515	0.0331214	0.146953	0.383925	0.0104845	20	6	0.3
Cladribine	S091	AML	R	Chemotherapy	0.303085	0.00797266	0.0389737	0.190519	0.303085	0.0104845	20	6	0.3
Mitoxantrone	S002	AML	PD	Chemotherapy	0.397673	0.00199351	0.0103521	0.0537578	0.397673	0.0110028	20	6	0.3
Mitoxantrone	S005	BL	PD	Chemotherapy	0.977003	0.176793	0.204166	0.235778	0.977003	0.0110028	20	6	0.3
Mitoxantrone	S006	AML	R	Chemotherapy	0.128907	0.00356137	0.0116986	0.038428	0.128907	0.0110028	20	6	0.3
Mitoxantrone	S007	AML	R	Chemotherapy	0.121453	0.00298594	0.0086965	0.0253284	0.121453	0.0110028	20	6	0.3
Mitoxantrone	S008	T-PLL	R	Chemotherapy	0.512111	0.191046	0.331652	0.575744	0.512111	0.0110028	20	6	0.3
Mitoxantrone	S009	AML	R	Chemotherapy	0.435823	0.32769	0.910529	2.53002	0.435823	0.0110028	20	6	0.3
Mitoxantrone	S011	AML	R	Chemotherapy	0.261546	0.00242822	0.0171881	0.121666	0.261546	0.0110028	20	6	0.3
Mitoxantrone	S012	AML	PD	Chemotherapy	0.838045	5.10693	10.0981	19.9672	0.838045	0.0110028	20	6	0.3
Mitoxantrone	S016	B-PLL	R	Chemotherapy	0.0800743	0.00226773	0.00676229	0.0201649	0.0800743	0.0110028	20	6	0.3
Mitoxantrone	S017	AML	R	Chemotherapy	0.508797	0.301633	0.677679	1.52254	0.508797	0.0110028	20	6	0.3
Mitoxantrone	S019	AML	R	Chemotherapy	0.25644	0.00198913	0.0107451	0.0580437	0.25644	0.0110028	20	6	0.3
Mitoxantrone	S021	AML	R	Chemotherapy	0.297048	0.00159128	0.00914607	0.0525681	0.297048	0.0110028	20	6	0.3
Mitoxantrone	S022	FL	R	Chemotherapy	0.669065	0.639857	1.43503	3.21839	0.669065	0.0110028	20	6	0.3
Mitoxantrone	S025	AML	R	Chemotherapy	0.3203	0.731608	0.842335	0.969821	0.3203	0.0110028	20	6	0.3
Mitoxantrone	S027	AML	R	Chemotherapy	0.602238	0.46458	0.725099	1.13171	0.602238	0.0110028	20	6	0.3
Mitoxantrone	S031	CLL	R	Chemotherapy	0.281844	0.0440389	1.12974	28.9816	0.281844	0.0110028	20	6	0.3
Mitoxantrone	S037	AML	PD	Chemotherapy	0.474942	0.0023037	0.065302	1.85108	0.474942	0.0110028	20	6	0.3
Mitoxantrone	S041	MCL	R	Chemotherapy	0.501047	0.247839	0.516643	1.07699	0.501047	0.0110028	20	6	0.3
Mitoxantrone	S043	CLL	R	Chemotherapy	0.443111	0.213262	0.256237	0.307873	0.443111	0.0110028	20	6	0.3
Mitoxantrone	S044	AML	R	Chemotherapy	0.430768	0.228488	0.386867	0.655027	0.430768	0.0110028	20	6	0.3
Mitoxantrone	S048	ALL	R	Chemotherapy	0.111013	0.00194873	0.00420517	0.00907435	0.111013	0.0110028	20	6	0.3
Mitoxantrone	S053	MCL	R	Chemotherapy	0.308919	1.93026	691.982	248070	0.308919	0.0110028	20	6	0.3
Mitoxantrone	S054	AML	R	Chemotherapy	0.572646	0.624875	2.00126	6.40933	0.572646	0.0110028	20	6	0.3
Mitoxantrone	S055	AML	R	Chemotherapy	0.756388	16.9621	63.7794	239.818	0.756388	0.0110028	20	6	0.3
Mitoxantrone	S056	AML	R	Chemotherapy	0.150635	0.00177768	0.00789965	0.0351043	0.150635	0.0110028	20	6	0.3
Mitoxantrone	S060	AML	R	Chemotherapy	0.714193	0.898995	1.05051	1.22757	0.714193	0.0110028	20	6	0.3
Mitoxantrone	S063	MCL	R	Chemotherapy	0.542855	0.402048	3.31477	27.3292	0.542855	0.0110028	20	6	0.3
Mitoxantrone	S068	MCL	R	Chemotherapy	0.376676	0.172343	0.660782	2.53351	0.376676	0.0110028	20	6	0.3
Mitoxantrone	S071	AML	R	Chemotherapy	0.113535	2.49037	9.55421	36.6544	0.113535	0.0110028	20	6	0.3
Mitoxantrone	S072	AML	R	Chemotherapy	0.492378	0.436781	0.755435	1.30656	0.492378	0.0110028	20	6	0.3
Mitoxantrone	S079	AML	R	Chemotherapy	0.430811	0.34769	0.921939	2.44463	0.430811	0.0110028	20	6	0.3
Mitoxantrone	S081	AML	R	Chemotherapy	0.691148	0.773147	0.90977	1.07053	0.691148	0.0110028	20	6	0.3
Mitoxantrone	S082	DLBCL	PD	Chemotherapy	0.554923	12.0728	91.613	695.194	0.554923	0.0110028	20	6	0.3
Mitoxantrone	S085	AML	R	Chemotherapy	0.229203	0.00283998	0.0975588	3.35133	0.229203	0.0110028	20	6	0.3
Mitoxantrone	S087	FL	R	Chemotherapy	0.637892	16.2452	102.166	642.517	0.637892	0.0110028	20	6	0.3
Mitoxantrone	S088	ALL	R	Chemotherapy	0.206458	0.00186844	0.0258282	0.357035	0.206458	0.0110028	20	6	0.3
Mitoxantrone	S089	AML	R	Chemotherapy	0.31869	0.153501	0.176252	0.202375	0.31869	0.0110028	20	6	0.3
Mitoxantrone	S091	AML	R	Chemotherapy	0.355549	0.416665	0.654685	1.02867	0.355549	0.0110028	20	6	0.3
Fludarabine	S002	AML	PD	Chemotherapy	0.805351	0.626694	2.13207	7.2535	0.805351	0.0248131	20	6	0.3
Fludarabine	S005	BL	PD	Chemotherapy	1.00978	0.195255	0.221673	0.251667	1.00978	0.0248131	20	6	0.3
Fludarabine	S006	AML	R	Chemotherapy	0.527375	0.393005	0.816926	1.69812	0.527375	0.0248131	20	6	0.3
Fludarabine	S007	AML	R	Chemotherapy	0.387063	0.14713	0.319828	0.695235	0.387063	0.0248131	20	6	0.3
Fludarabine	S008	T-PLL	R	Chemotherapy	0.850381	5.42684	15.1322	42.1947	0.850381	0.0248131	20	6	0.3
Fludarabine	S009	AML	R	Chemotherapy	0.62666	0.273735	0.667215	1.6263	0.62666	0.0248131	20	6	0.3
Fludarabine	S011	AML	R	Chemotherapy	0.519186	0.550998	3.5376	22.7127	0.519186	0.0248131	20	6	0.3
Fludarabine	S012	AML	PD	Chemotherapy	0.943146	13.6362	44.811	147.257	0.943146	0.0248131	20	6	0.3
Fludarabine	S016	B-PLL	R	Chemotherapy	0.766317	2.41013	6.65089	18.3535	0.766317	0.0248131	20	6	0.3
Fludarabine	S017	AML	R	Chemotherapy	0.936841	2.22251	2.81853	3.57438	0.936841	0.0248131	20	6	0.3
Fludarabine	S019	AML	R	Chemotherapy	0.637082	0.273838	0.973638	3.46179	0.637082	0.0248131	20	6	0.3
Fludarabine	S021	AML	R	Chemotherapy	0.587314	0.32872	1.0502	3.35518	0.587314	0.0248131	20	6	0.3
Fludarabine	S022	FL	R	Chemotherapy	0.86907	19.3019	223.787	2594.59	0.86907	0.0248131	20	6	0.3
Fludarabine	S025	AML	R	Chemotherapy	0.577674	0.22431	0.680917	2.067	0.577674	0.0248131	20	6	0.3
Fludarabine	S027	AML	R	Chemotherapy	0.80395	1.35452	3.33651	8.21864	0.80395	0.0248131	20	6	0.3
Fludarabine	S031	CLL	R	Chemotherapy	0.658904	0.834929	1.88545	4.25774	0.658904	0.0248131	20	6	0.3
Fludarabine	S037	AML	PD	Chemotherapy	0.917182	1.75443	2.03313	2.3561	0.917182	0.0248131	20	6	0.3
Fludarabine	S041	MCL	R	Chemotherapy	0.81098	2.55835	4.85167	9.20075	0.81098	0.0248131	20	6	0.3
Fludarabine	S043	CLL	R	Chemotherapy	0.775984	4.19044	15.6801	58.6727	0.775984	0.0248131	20	6	0.3
Fludarabine	S044	AML	R	Chemotherapy	0.885675	2.80822	7.43377	19.6783	0.885675	0.0248131	20	6	0.3
Fludarabine	S048	ALL	R	Chemotherapy	0.445866	0.255612	0.489684	0.938105	0.445866	0.0248131	20	6	0.3
Fludarabine	S049	DLBCL	PD	Chemotherapy	0.919347	3.20406	8.29558	21.4779	0.919347	0.0248131	20	6	0.3
Fludarabine	S053	MCL	R	Chemotherapy	0.597327	0.482192	1.08945	2.46149	0.597327	0.0248131	20	6	0.3
Fludarabine	S054	AML	R	Chemotherapy	0.890232	2.22868	2.63124	3.1065	0.890232	0.0248131	20	6	0.3
Fludarabine	S055	AML	R	Chemotherapy	0.797128	2.61429	6.91578	18.2948	0.797128	0.0248131	20	6	0.3
Fludarabine	S056	AML	R	Chemotherapy	0.626748	0.12893	2.99228	69.4462	0.626748	0.0248131	20	6	0.3
Fludarabine	S058	T-NHL	PD	Chemotherapy	0.702171	0.715027	1.55597	3.38595	0.702171	0.0248131	20	6	0.3
Fludarabine	S060	AML	R	Chemotherapy	1.01399	4.53984	5.75543	7.2965	1.01399	0.0248131	20	6	0.3
Fludarabine	S063	MCL	R	Chemotherapy	0.860298	22.7841	59.9078	157.519	0.860298	0.0248131	20	6	0.3
Fludarabine	S068	MCL	R	Chemotherapy	0.707075	1.38861	4.26161	13.0788	0.707075	0.0248131	20	6	0.3
Fludarabine	S071	AML	R	Chemotherapy	0.556452	0.328601	0.560299	0.955369	0.556452	0.0248131	20	6	0.3
Fludarabine	S072	AML	R	Chemotherapy	0.850579	1.20174	5.05969	21.3029	0.850579	0.0248131	20	6	0.3
Fludarabine	S076	DLBCL	R	Chemotherapy	0.710427	0.686365	1.57911	3.63304	0.710427	0.0248131	20	6	0.3
Fludarabine	S079	AML	R	Chemotherapy	0.72605	1.18051	3.44888	10.0759	0.72605	0.0248131	20	6	0.3
Fludarabine	S081	AML	R	Chemotherapy	1.04228	2.45218	3.27162	4.36489	1.04228	0.0248131	20	6	0.3
Fludarabine	S082	DLBCL	PD	Chemotherapy	0.790994	1.20412	2.50792	5.22347	0.790994	0.0248131	20	6	0.3
Fludarabine	S085	AML	R	Chemotherapy	0.587482	0.384158	0.572613	0.85352	0.587482	0.0248131	20	6	0.3
Fludarabine	S087	FL	R	Chemotherapy	0.810842	1.74022	5.89865	19.994	0.810842	0.0248131	20	6	0.3
Fludarabine	S088	ALL	R	Chemotherapy	0.643787	0.569681	1.10292	2.1353	0.643787	0.0248131	20	6	0.3
Fludarabine	S089	AML	R	Chemotherapy	0.833228	1.05143	2.3232	5.13324	0.833228	0.0248131	20	6	0.3
Fludarabine	S091	AML	R	Chemotherapy	0.701348	0.47677	0.760913	1.2144	0.701348	0.0248131	20	6	0.3
Vindesine	S002	AML	PD	Chemotherapy	1.04776	1.33672	5.50812	22.6968	1.04776	0.0303811	20	6	0.3
Vindesine	S005	BL	PD	Chemotherapy	0.847098	672.872	9.17276e+24	1.25045e+47	0.847098	0.0303811	20	6	0.3
Vindesine	S006	AML	R	Chemotherapy	0.332774	0.0136757	0.0440641	0.141978	0.332774	0.0303811	20	6	0.3
Vindesine	S007	AML	R	Chemotherapy	0.0568729	0.00874129	0.0276495	0.0874577	0.0568729	0.0303811	20	6	0.3
Vindesine	S008	T-PLL	R	Chemotherapy	0.300552	0.00300007	0.0202874	0.13719	0.300552	0.0303811	20	6	0.3
Vindesine	S009	AML	R	Chemotherapy	0.550696	9.59795	232.414	5627.9	0.550696	0.0303811	20	6	0.3
Vindesine	S011	AML	R	Chemotherapy	0.21235	0.214011	0.240395	0.270031	0.21235	0.0303811	20	6	0.3
Vindesine	S012	AML	PD	Chemotherapy	0.892103	0.081987	0.100045	0.122081	0.892103	0.0303811	20	6	0.3
Vindesine	S016	B-PLL	R	Chemotherapy	0.187842	7.79271	31.4273	126.744	0.187842	0.0303811	20	6	0.3
Vindesine	S017	AML	R	Chemotherapy	1.03978	4.94284	6.16937	7.70026	1.03978	0.0303811	20	6	0.3
Vindesine	S019	AML	R	Chemotherapy	0.922099	1.53278	2.08549	2.8375	0.922099	0.0303811	20	6	0.3
Vindesine	S021	AML	R	Chemotherapy	0.47453	0.0382149	0.0812515	0.172755	0.47453	0.0303811	20	6	0.3
Vindesine	S022	FL	R	Chemotherapy	0.390677	0.0104744	271.665	7.04598e+06	0.390677	0.0303811	20	6	0.3
Vindesine	S025	AML	R	Chemotherapy	0.912097	0.0841141	0.100595	0.120304	0.912097	0.0303811	20	6	0.3
Vindesine	S027	AML	R	Chemotherapy	0.840325	0.0466386	0.129042	0.357038	0.840325	0.0303811	20	6	0.3
Vindesine	S031	CLL	R	Chemotherapy	0.212446	0.00462054	0.0435238	0.409977	0.212446	0.0303811	20	6	0.3
Vindesine	S037	AML	PD	Chemotherapy	0.899841	0.419513	1.22787	3.59382	0.899841	0.0303811	20	6	0.3
Vindesine	S041	MCL	R	Chemotherapy	0.576012	7.33655	430.533	25265.1	0.576012	0.0303811	20	6	0.3
Vindesine	S043	CLL	R	Chemotherapy	0.766198	1.63626	2.01003	2.46918	0.766198	0.0303811	20	6	0.3
Vindesine	S044	AML	R	Chemotherapy	0.776634	38.9894	153.065	600.906	0.776634	0.0303811	20	6	0.3
Vindesine	S048	ALL	R	Chemotherapy	0.154162	0.00523319	0.0200882	0.0771105	0.154162	0.0303811	20	6	0.3
Vindesine	S053	MCL	R	Chemotherapy	0.35718	0.012606	0.0218308	0.037806	0.35718	0.0303811	20	6	0.3
Vindesine	S054	AML	R	Chemotherapy	0.691584	0.229608	0.351688	0.538675	0.691584	0.0303811	20	6	0.3
Vindesine	S055	AML	R	Chemotherapy	0.579658	0.0811959	0.188219	0.436306	0.579658	0.0303811	20	6	0.3
Vindesine	S056	AML	R	Chemotherapy	0.365111	0.0303561	0.0831133	0.227559	0.365111	0.0303811	20	6	0.3
Vindesine	S060	AML	R	Chemotherapy	0.933042				0.933042	0.0303811	20	6	0.3
Vindesine	S063	MCL	R	Chemotherapy	0.22469	0.00486026	0.00991303	0.0202187	0.22469	0.0303811	20	6	0.3
Vindesine	S068	MCL	R	Chemotherapy	0.395095	2.33738	48.2824	997.353	0.395095	0.0303811	20	6	0.3
Vindesine	S071	AML	R	Chemotherapy	0.691536	3.81027	5.09785	6.82053	0.691536	0.0303811	20	6	0.3
Vindesine	S072	AML	R	Chemotherapy	0.868074	2.96796	3713.81	4.64709e+06	0.868074	0.0303811	20	6	0.3
Vindesine	S079	AML	R	Chemotherapy	0.72686	0.378745	1.35757	4.86607	0.72686	0.0303811	20	6	0.3
Vindesine	S081	AML	R	Chemotherapy	0.832588	0.0216633	0.0875501	0.353825	0.832588	0.0303811	20	6	0.3
Vindesine	S082	DLBCL	PD	Chemotherapy	0.514944	0.00440073	0.195118	8.65109	0.514944	0.0303811	20	6	0.3
Vindesine	S085	AML	R	Chemotherapy	0.389091	1.7919	2.09317	2.4451	0.389091	0.0303811	20	6	0.3
Vindesine	S087	FL	R	Chemotherapy	0.763764	0.507023	8267.83	1.3482e+08	0.763764	0.0303811	20	6	0.3
Vindesine	S088	ALL	R	Chemotherapy	0.398779	0.00545494	0.0679573	0.846607	0.398779	0.0303811	20	6	0.3
Vindesine	S089	AML	R	Chemotherapy	0.532982	0.352257	0.409789	0.476717	0.532982	0.0303811	20	6	0.3
Vindesine	S091	AML	R	Chemotherapy	0.829822	0.19871	0.60863	1.86418	0.829822	0.0303811	20	6	0.3
8-Azaguanin	S002	AML	PD	Chemotherapy	0.891209	8.04277	16.3333	33.1698	0.891209	0.0472974	20	6	0.3
8-Azaguanin	S005	BL	PD	Chemotherapy	0.915902	3.6359	7.48359	15.4031	0.915902	0.0472974	20	6	0.3
8-Azaguanin	S006	AML	R	Chemotherapy	0.651033	0.972758	2.0155	4.17601	0.651033	0.0472974	20	6	0.3
8-Azaguanin	S007	AML	R	Chemotherapy	0.559349	0.76133	0.905699	1.07744	0.559349	0.0472974	20	6	0.3
8-Azaguanin	S008	T-PLL	R	Chemotherapy	0.891289	9.33493	22.9685	56.5137	0.891289	0.0472974	20	6	0.3
8-Azaguanin	S009	AML	R	Chemotherapy	0.888082	1.00323	3.65431	13.311	0.888082	0.0472974	20	6	0.3
8-Azaguanin	S011	AML	R	Chemotherapy	0.748042	3.59094	5.10313	7.25212	0.748042	0.0472974	20	6	0.3
8-Azaguanin	S012	AML	PD	Chemotherapy	0.767635	0.0106618	0.404198	15.3235	0.767635	0.0472974	20	6	0.3
8-Azaguanin	S016	B-PLL	R	Chemotherapy	0.663954	1.74265	4.60163	12.151	0.663954	0.0472974	20	6	0.3
8-Azaguanin	S017	AML	R	Chemotherapy	0.769038	1.73558	5.36914	16.6098	0.769038	0.0472974	20	6	0.3
8-Azaguanin	S019	AML	R	Chemotherapy	1.10499	2.80145	4.84153	8.36723	1.10499	0.0472974	20	6	0.3
8-Azaguanin	S021	AML	R	Chemotherapy	0.835875	3.9503	2.65708e+10	1.78723e+20	0.835875	0.0472974	20	6	0.3
8-Azaguanin	S022	FL	R	Chemotherapy	0.778191	2.6959	7.56137	21.2079	0.778191	0.0472974	20	6	0.3
8-Azaguanin	S025	AML	R	Chemotherapy	0.78727	5.72618	9.33022	15.2026	0.78727	0.0472974	20	6	0.3
8-Azaguanin	S027	AML	R	Chemotherapy	0.851455	32.015	1197.57	44796.9	0.851455	0.0472974	20	6	0.3
8-Azaguanin	S031	CLL	R	Chemotherapy	0.687113	2.79388	6.79793	16.5404	0.687113	0.0472974	20	6	0.3
8-Azaguanin	S037	AML	PD	Chemotherapy	0.81419	3.3545	10.1168	30.5111	0.81419	0.0472974	20	6	0.3
8-Azaguanin	S041	MCL	R	Chemotherapy	0.758419	4.95059	39.5669	316.232	0.758419	0.0472974	20	6	0.3
8-Azaguanin	S043	CLL	R	Chemotherapy	0.912374	2.95353	9.7455	32.1563	0.912374	0.0472974	20	6	0.3
8-Azaguanin	S044	AML	R	Chemotherapy	0.688104	9.12097	106.05	1233.04	0.688104	0.0472974	20	6	0.3
8-Azaguanin	S048	ALL	R	Chemotherapy	0.521729	0.439479	0.899682	1.84179	0.521729	0.0472974	20	6	0.3
8-Azaguanin	S053	MCL	R	Chemotherapy	0.632898	0.606785	0.992	1.62177	0.632898	0.0472974	20	6	0.3
8-Azaguanin	S054	AML	R	Chemotherapy	0.713982	27.5729	1357.24	66807.9	0.713982	0.0472974	20	6	0.3
8-Azaguanin	S055	AML	R	Chemotherapy	0.723615	0.890003	1.93517	4.20772	0.723615	0.0472974	20	6	0.3
8-Azaguanin	S056	AML	R	Chemotherapy	0.440667	0.404838	1.04557	2.70036	0.440667	0.0472974	20	6	0.3
8-Azaguanin	S060	AML	R	Chemotherapy	0.861599	3.36541	9.42719	26.4074	0.861599	0.0472974	20	6	0.3
8-Azaguanin	S063	MCL	R	Chemotherapy	0.749027	2.2933	7.5342	24.7522	0.749027	0.0472974	20	6	0.3
8-Azaguanin	S068	MCL	R	Chemotherapy	0.712132	1.30208	2.95514	6.70683	0.712132	0.0472974	20	6	0.3
8-Azaguanin	S071	AML	R	Chemotherapy	0.469116	0.2279	0.368863	0.597015	0.469116	0.0472974	20	6	0.3
8-Azaguanin	S072	AML	R	Chemotherapy	0.786376	1.04654	3.59993	12.3832	0.786376	0.0472974	20	6	0.3
8-Azaguanin	S079	AML	R	Chemotherapy	0.642321	32.6094	1214.12	45204.5	0.642321	0.0472974	20	6	0.3
8-Azaguanin	S081	AML	R	Chemotherapy	0.844111	1.57763	5.39897	18.4763	0.844111	0.0472974	20	6	0.3
8-Azaguanin	S082	DLBCL	PD	Chemotherapy	0.928423	45.3894	123.036	333.51	0.928423	0.0472974	20	6	0.3
8-Azaguanin	S085	AML	R	Chemotherapy	0.730093	1.65819	3.77212	8.581	0.730093	0.0472974	20	6	0.3
8-Azaguanin	S087	FL	R	Chemotherapy	0.877972	2.03919	8.90091	38.8518	0.877972	0.0472974	20	6	0.3
8-Azaguanin	S088	ALL	R	Chemotherapy	0.464552	0.501941	0.762927	1.15962	0.464552	0.0472974	20	6	0.3
8-Azaguanin	S089	AML	R	Chemotherapy	0.529183	3.00429	6.84076	15.5764	0.529183	0.0472974	20	6	0.3
8-Azaguanin	S091	AML	R	Chemotherapy	0.672078	2.17417	4.01939	7.43062	0.672078	0.0472974	20	6	0.3
Thioguanin	S002	AML	PD	Chemotherapy	0.86779	1.95104	5.39402	14.9128	0.86779	0.0636281	20	6	0.3
Thioguanin	S005	BL	PD	Chemotherapy	0.69024	6.73828	12.7348	24.0679	0.69024	0.0636281	20	6	0.3
Thioguanin	S006	AML	R	Chemotherapy	0.58844	0.571514	1.28988	2.91121	0.58844	0.0636281	20	6	0.3
Thioguanin	S007	AML	R	Chemotherapy	0.46373	0.347279	0.674938	1.31174	0.46373	0.0636281	20	6	0.3
Thioguanin	S008	T-PLL	R	Chemotherapy	0.916378	48.6035	166.023	567.111	0.916378	0.0636281	20	6	0.3
Thioguanin	S009	AML	R	Chemotherapy	0.919548	2.17687	3.75151	6.46519	0.919548	0.0636281	20	6	0.3
Thioguanin	S011	AML	R	Chemotherapy	0.650691	0.674954	1.52506	3.44589	0.650691	0.0636281	20	6	0.3
Thioguanin	S012	AML	PD	Chemotherapy	0.86303	3.57108	8.31216	19.3476	0.86303	0.0636281	20	6	0.3
Thioguanin	S016	B-PLL	R	Chemotherapy	0.477192	0.218165	0.616282	1.7409	0.477192	0.0636281	20	6	0.3
Thioguanin	S017	AML	R	Chemotherapy	0.767016	1.30074	3.52397	9.54714	0.767016	0.0636281	20	6	0.3
Thioguanin	S019	AML	R	Chemotherapy	0.783325	0.503409	0.579506	0.667106	0.783325	0.0636281	20	6	0.3
Thioguanin	S021	AML	R	Chemotherapy	0.837133	13.113	156.637	1871.06	0.837133	0.0636281	20	6	0.3
Thioguanin	S022	FL	R	Chemotherapy	0.787088	1.50832	4.68094	14.5269	0.787088	0.0636281	20	6	0.3
Thioguanin	S025	AML	R	Chemotherapy	0.548178	0.838586	4.66406	25.9407	0.548178	0.0636281	20	6	0.3
Thioguanin	S027	AML	R	Chemotherapy	0.637398	11.3844	1238.1	134648	0.637398	0.0636281	20	6	0.3
Thioguanin	S031	CLL	R	Chemotherapy	0.771231	24.9553	530.379	11272.2	0.771231	0.0636281	20	6	0.3
Thioguanin	S037	AML	PD	Chemotherapy	0.704448	0.617684	1.6886	4.61621	0.704448	0.0636281	20	6	0.3
Thioguanin	S041	MCL	R	Chemotherapy	0.694044	0.449738	3.46929	26.7623	0.694044	0.0636281	20	6	0.3
Thioguanin	S043	CLL	R	Chemotherapy	0.659866	26.8301	622.544	14445	0.659866	0.0636281	20	6	0.3
Thioguanin	S044	AML	R	Chemotherapy	0.549295	0.977633	2.90462	8.62982	0.549295	0.0636281	20	6	0.3
Thioguanin	S048	ALL	R	Chemotherapy	0.624793	1.20948	3.9654	13.001	0.624793	0.0636281	20	6	0.3
Thioguanin	S053	MCL	R	Chemotherapy	0.48294	0.266302	1.18829	5.30235	0.48294	0.0636281	20	6	0.3
Thioguanin	S054	AML	R	Chemotherapy	0.611359	0.188189	1.43591	10.9562	0.611359	0.0636281	20	6	0.3
Thioguanin	S055	AML	R	Chemotherapy	0.521448	0.499138	1.16457	2.71715	0.521448	0.0636281	20	6	0.3
Thioguanin	S056	AML	R	Chemotherapy	0.661124	2.17741	3.13443	4.51208	0.661124	0.0636281	20	6	0.3
Thioguanin	S060	AML	R	Chemotherapy	0.758959	2.65041	132.331	6607.1	0.758959	0.0636281	20	6	0.3
Thioguanin	S063	MCL	R	Chemotherapy	0.524879	0.476282	1.52	4.85089	0.524879	0.0636281	20	6	0.3
Thioguanin	S068	MCL	R	Chemotherapy	0.740468	18.8698	136.594	988.776	0.740468	0.0636281	20	6	0.3
Thioguanin	S071	AML	R	Chemotherapy	0.620471	0.460438	2.61574	14.86	0.620471	0.0636281	20	6	0.3
Thioguanin	S072	AML	R	Chemotherapy	0.754141	0.981507	2.91237	8.64174	0.754141	0.0636281	20	6	0.3
Thioguanin	S079	AML	R	Chemotherapy	0.620993	0.0272744	7.96676	2327.07	0.620993	0.0636281	20	6	0.3
Thioguanin	S081	AML	R	Chemotherapy	0.672497	0.235256	1.73933	12.8594	0.672497	0.0636281	20	6	0.3
Thioguanin	S082	DLBCL	PD	Chemotherapy	0.787589	1.45006	4.17672	12.0306	0.787589	0.0636281	20	6	0.3
Thioguanin	S085	AML	R	Chemotherapy	0.688472	0.904139	2.43259	6.5449	0.688472	0.0636281	20	6	0.3
Thioguanin	S087	FL	R	Chemotherapy	0.816499	0.502857	1.35189	3.63444	0.816499	0.0636281	20	6	0.3
Thioguanin	S088	ALL	R	Chemotherapy	0.801061	2.26115	5.66108	14.1732	0.801061	0.0636281	20	6	0.3
Thioguanin	S089	AML	R	Chemotherapy	0.492951	2.68494	5.5015	11.2727	0.492951	0.0636281	20	6	0.3
Thioguanin	S091	AML	R	Chemotherapy	0.723022	3.11823	3.66112	4.29851	0.723022	0.0636281	20	6	0.3
Bendamustine	S002	AML	PD	Chemotherapy	1.08769	6.89821	9.70339	13.6493	1.08769	0.0734577	20	6	0.3
Bendamustine	S005	BL	PD	Chemotherapy	1.03045	15.307	20.4408	27.2965	1.03045	0.0734577	20	6	0.3
Bendamustine	S006	AML	R	Chemotherapy	0.968779	6.35922	7.9909	10.0413	0.968779	0.0734577	20	6	0.3
Bendamustine	S007	AML	R	Chemotherapy	0.7742	6.60162	14.876	33.5214	0.7742	0.0734577	20	6	0.3
Bendamustine	S008	T-PLL	R	Chemotherapy	1.01894	0.599946	0.708661	0.837076	1.01894	0.0734577	20	6	0.3
Bendamustine	S009	AML	R	Chemotherapy	0.895136	3.6632	4.31028	5.07166	0.895136	0.0734577	20	6	0.3
Bendamustine	S011	AML	R	Chemotherapy	0.867113	71.7675	263.525	967.641	0.867113	0.0734577	20	6	0.3
Bendamustine	S012	AML	PD	Chemotherapy	1.04413				1.04413	0.0734577	20	6	0.3
Bendamustine	S016	B-PLL	R	Chemotherapy	0.896672	4.75991	5.65335	6.71449	0.896672	0.0734577	20	6	0.3
Bendamustine	S017	AML	R	Chemotherapy	1.10833				1.10833	0.0734577	20	6	0.3
Bendamustine	S019	AML	R	Chemotherapy	1.02408	2.42849	6.13687	15.5081	1.02408	0.0734577	20	6	0.3
Bendamustine	S021	AML	R	Chemotherapy	0.90678	5.82448	7.27148	9.07797	0.90678	0.0734577	20	6	0.3
Bendamustine	S022	FL	R	Chemotherapy	1.10817	9.5639	11.8603	14.7081	1.10817	0.0734577	20	6	0.3
Bendamustine	S025	AML	R	Chemotherapy	0.99404	4.51566	15.8156	55.3923	0.99404	0.0734577	20	6	0.3
Bendamustine	S027	AML	R	Chemotherapy	1.03336	21.163	26.4533	33.0661	1.03336	0.0734577	20	6	0.3
Bendamustine	S031	CLL	R	Chemotherapy	0.983664	8.56172	13.7291	22.0153	0.983664	0.0734577	20	6	0.3
Bendamustine	S037	AML	PD	Chemotherapy	0.998281	18.5615	23.8213	30.5716	0.998281	0.0734577	20	6	0.3
Bendamustine	S041	MCL	R	Chemotherapy	0.971199	30.048	85.2243	241.719	0.971199	0.0734577	20	6	0.3
Bendamustine	S043	CLL	R	Chemotherapy	0.968208	12.3973	14.2294	16.3323	0.968208	0.0734577	20	6	0.3
Bendamustine	S044	AML	R	Chemotherapy	0.993593	0.217596	7.90256e+07	2.87001e+16	0.993593	0.0734577	20	6	0.3
Bendamustine	S048	ALL	R	Chemotherapy	0.830951	7.26858	13.5262	25.1712	0.830951	0.0734577	20	6	0.3
Bendamustine	S049	DLBCL	PD	Chemotherapy	1.02902	0.230531	0.310638	0.418581	1.02902	0.0734577	20	6	0.3
Bendamustine	S053	MCL	R	Chemotherapy	0.835229	9.01859	31.0793	107.104	0.835229	0.0734577	20	6	0.3
Bendamustine	S054	AML	R	Chemotherapy	0.976032	41.5001	55.9521	75.4369	0.976032	0.0734577	20	6	0.3
Bendamustine	S055	AML	R	Chemotherapy	0.994436	6.46558	8.04105	10.0004	0.994436	0.0734577	20	6	0.3
Bendamustine	S056	AML	R	Chemotherapy	0.901022	0.0140996	0.0197459	0.0276532	0.901022	0.0734577	20	6	0.3
Bendamustine	S058	T-NHL	PD	Chemotherapy	0.892279	72.5525	255.327	898.544	0.892279	0.0734577	20	6	0.3
Bendamustine	S060	AML	R	Chemotherapy	1.03439	0.898155	1.22202	1.66266	1.03439	0.0734577	20	6	0.3
Bendamustine	S063	MCL	R	Chemotherapy	0.917284	5.89749	7.18067	8.74305	0.917284	0.0734577	20	6	0.3
Bendamustine	S068	MCL	R	Chemotherapy	0.908328	7.51611	10.1697	13.7602	0.908328	0.0734577	20	6	0.3
Bendamustine	S071	AML	R	Chemotherapy	0.932525	16.33	39.763	96.8213	0.932525	0.0734577	20	6	0.3
Bendamustine	S072	AML	R	Chemotherapy	0.995597	9.26435	13.0854	18.4825	0.995597	0.0734577	20	6	0.3
Bendamustine	S076	DLBCL	R	Chemotherapy	0.998448	4.81639	5.90788	7.24673	0.998448	0.0734577	20	6	0.3
Bendamustine	S079	AML	R	Chemotherapy	1.00963	15.7345	19.0299	23.0154	1.00963	0.0734577	20	6	0.3
Bendamustine	S081	AML	R	Chemotherapy	1.06029	0.0102693	0.0998762	0.971369	1.06029	0.0734577	20	6	0.3
Bendamustine	S082	DLBCL	PD	Chemotherapy	1.04919	5.97719	8.3414	11.6407	1.04919	0.0734577	20	6	0.3
Bendamustine	S085	AML	R	Chemotherapy	1.00723	3.13562	4.05964	5.25596	1.00723	0.0734577	20	6	0.3
Bendamustine	S087	FL	R	Chemotherapy	0.967613	9.08098	11.7969	15.3251	0.967613	0.0734577	20	6	0.3
Bendamustine	S088	ALL	R	Chemotherapy	0.959703	7.97863	15.4983	30.105	0.959703	0.0734577	20	6	0.3
Bendamustine	S089	AML	R	Chemotherapy	0.984597	20.9542	25.545	31.1417	0.984597	0.0734577	20	6	0.3
Bendamustine	S091	AML	R	Chemotherapy	0.935984	4.48297	5.31423	6.29963	0.935984	0.0734577	20	6	0.3
Etoposide	S002	AML	PD	Chemotherapy	0.918402	34.1333	65.8713	127.12	0.918402	0.0872136	20	6	0.3
Etoposide	S005	BL	PD	Chemotherapy	1.1559	1.94485	2.38929	2.93529	1.1559	0.0872136	20	6	0.3
Etoposide	S006	AML	R	Chemotherapy	0.791431	82.4016	532.155	3436.69	0.791431	0.0872136	20	6	0.3
Etoposide	S007	AML	R	Chemotherapy	0.706094	3.35904	7.19318	15.4037	0.706094	0.0872136	20	6	0.3
Etoposide	S008	T-PLL	R	Chemotherapy	1.0331	5.2773	6.49464	7.99278	1.0331	0.0872136	20	6	0.3
Etoposide	S009	AML	R	Chemotherapy	0.930096	3.61872	4.45959	5.49586	0.930096	0.0872136	20	6	0.3
Etoposide	S011	AML	R	Chemotherapy	0.832628	100.964	338.536	1135.12	0.832628	0.0872136	20	6	0.3
Etoposide	S012	AML	PD	Chemotherapy	0.978446	38.1807	47.3315	58.6754	0.978446	0.0872136	20	6	0.3
Etoposide	S016	B-PLL	R	Chemotherapy	0.657295	6.48905	159.57	3923.91	0.657295	0.0872136	20	6	0.3
Etoposide	S017	AML	R	Chemotherapy	1.01056	1.91773	8.40522e+07	3683928517308737	1.01056	0.0872136	20	6	0.3
Etoposide	S019	AML	R	Chemotherapy	0.821067	11.0581	3.284e+09	9.75271e+17	0.821067	0.0872136	20	6	0.3
Etoposide	S021	AML	R	Chemotherapy	0.875042	78.931	395.1	1977.73	0.875042	0.0872136	20	6	0.3
Etoposide	S022	FL	R	Chemotherapy	0.939387	22.0243	26.3851	31.6093	0.939387	0.0872136	20	6	0.3
Etoposide	S025	AML	R	Chemotherapy	0.854092	3.27374	7.87093	18.9238	0.854092	0.0872136	20	6	0.3
Etoposide	S027	AML	R	Chemotherapy	0.983864	2.47639	2.25682e+09	2.05672e+18	0.983864	0.0872136	20	6	0.3
Etoposide	S031	CLL	R	Chemotherapy	0.816045	68.9231	459.667	3065.65	0.816045	0.0872136	20	6	0.3
Etoposide	S037	AML	PD	Chemotherapy	1.0366	6.6164	8.55149	11.0525	1.0366	0.0872136	20	6	0.3
Etoposide	S041	MCL	R	Chemotherapy	0.943905	73.3063	248.506	842.425	0.943905	0.0872136	20	6	0.3
Etoposide	S043	CLL	R	Chemotherapy	0.996291	1.53805	3.00012e+06	5.85203e+12	0.996291	0.0872136	20	6	0.3
Etoposide	S044	AML	R	Chemotherapy	0.902434	8.40728	10.7538	13.7552	0.902434	0.0872136	20	6	0.3
Etoposide	S048	ALL	R	Chemotherapy	0.625198	2.14669	4.70523	10.3132	0.625198	0.0872136	20	6	0.3
Etoposide	S049	DLBCL	PD	Chemotherapy	0.89477	5.70161	7.4242	9.66722	0.89477	0.0872136	20	6	0.3
Etoposide	S053	MCL	R	Chemotherapy	0.631465	0.0100428	0.286856	8.19358	0.631465	0.0872136	20	6	0.3
Etoposide	S054	AML	R	Chemotherapy	0.938177	10.9333	12.4128	14.0926	0.938177	0.0872136	20	6	0.3
Etoposide	S055	AML	R	Chemotherapy	0.999415	13.5114	16.2496	19.5427	0.999415	0.0872136	20	6	0.3
Etoposide	S056	AML	R	Chemotherapy	0.723331	3.31524	13.7443	56.9811	0.723331	0.0872136	20	6	0.3
Etoposide	S058	T-NHL	PD	Chemotherapy	0.775402	9.98497	38.0277	144.828	0.775402	0.0872136	20	6	0.3
Etoposide	S060	AML	R	Chemotherapy	1.04464	1.52557	1.86299	2.27503	1.04464	0.0872136	20	6	0.3
Etoposide	S063	MCL	R	Chemotherapy	0.984177	10.192	11.5298	13.0433	0.984177	0.0872136	20	6	0.3
Etoposide	S068	MCL	R	Chemotherapy	0.916423	49.979	117.835	277.821	0.916423	0.0872136	20	6	0.3
Etoposide	S071	AML	R	Chemotherapy	0.487369	0.350755	1.46977	6.15878	0.487369	0.0872136	20	6	0.3
Etoposide	S072	AML	R	Chemotherapy	0.931938	62.1199	346.799	1936.08	0.931938	0.0872136	20	6	0.3
Etoposide	S076	DLBCL	R	Chemotherapy	0.870364	10.5627	14.7516	20.6017	0.870364	0.0872136	20	6	0.3
Etoposide	S079	AML	R	Chemotherapy	0.900231	56.6755	439.285	3404.85	0.900231	0.0872136	20	6	0.3
Etoposide	S081	AML	R	Chemotherapy	1.02325	1.87702	2.13254	2.42284	1.02325	0.0872136	20	6	0.3
Etoposide	S082	DLBCL	PD	Chemotherapy	0.966213	13.9894	22.2115	35.2659	0.966213	0.0872136	20	6	0.3
Etoposide	S085	AML	R	Chemotherapy	0.811124	47.2719	214.213	970.71	0.811124	0.0872136	20	6	0.3
Etoposide	S087	FL	R	Chemotherapy	0.940694	15.4883	17.9805	20.8737	0.940694	0.0872136	20	6	0.3
Etoposide	S088	ALL	R	Chemotherapy	0.749959	22.3709	116.804	609.857	0.749959	0.0872136	20	6	0.3
Etoposide	S089	AML	R	Chemotherapy	0.962111	69.5373	313.097	1409.74	0.962111	0.0872136	20	6	0.3
Etoposide	S091	AML	R	Chemotherapy	0.758216	0.821603	1.91362	4.45709	0.758216	0.0872136	20	6	0.3
Daunorubicin	S002	AML	PD	Chemotherapy	0.613454	0.0258868	0.0467101	0.0842839	0.613454	0.0933861	20	6	0.3
Daunorubicin	S005	BL	PD	Chemotherapy	0.98238	0.41031	1.12516	3.08544	0.98238	0.0933861	20	6	0.3
Daunorubicin	S006	AML	R	Chemotherapy	0.463726	0.0156761	0.0308206	0.0605962	0.463726	0.0933861	20	6	0.3
Daunorubicin	S007	AML	R	Chemotherapy	0.391629	0.0100281	0.0182499	0.0332125	0.391629	0.0933861	20	6	0.3
Daunorubicin	S008	T-PLL	R	Chemotherapy	0.855742	2.23114	6.7888	20.6566	0.855742	0.0933861	20	6	0.3
Daunorubicin	S009	AML	R	Chemotherapy	0.628854	1.01436	43.9704	1906.03	0.628854	0.0933861	20	6	0.3
Daunorubicin	S011	AML	R	Chemotherapy	0.523525	0.036773	0.0430041	0.050291	0.523525	0.0933861	20	6	0.3
Daunorubicin	S012	AML	PD	Chemotherapy	0.860142	0.376728	0.497486	0.656954	0.860142	0.0933861	20	6	0.3
Daunorubicin	S016	B-PLL	R	Chemotherapy	0.365232	0.00945781	0.0155988	0.025727	0.365232	0.0933861	20	6	0.3
Daunorubicin	S017	AML	R	Chemotherapy	0.878179	0.295256	0.513617	0.89347	0.878179	0.0933861	20	6	0.3
Daunorubicin	S019	AML	R	Chemotherapy	0.756978	0.0257173	0.0458698	0.081814	0.756978	0.0933861	20	6	0.3
Daunorubicin	S021	AML	R	Chemotherapy	0.557056	0.0229632	0.044108	0.0847229	0.557056	0.0933861	20	6	0.3
Daunorubicin	S022	FL	R	Chemotherapy	0.683185	0.0609994	0.0923362	0.139771	0.683185	0.0933861	20	6	0.3
Daunorubicin	S025	AML	R	Chemotherapy	0.549688	0.00604723	77.4337	991525	0.549688	0.0933861	20	6	0.3
Daunorubicin	S027	AML	R	Chemotherapy	0.874504	0.31764	0.766265	1.84852	0.874504	0.0933861	20	6	0.3
Daunorubicin	S031	CLL	R	Chemotherapy	0.403885	0.0199462	0.040531	0.0823596	0.403885	0.0933861	20	6	0.3
Daunorubicin	S037	AML	PD	Chemotherapy	0.752896	0.0517547	0.225456	0.98214	0.752896	0.0933861	20	6	0.3
Daunorubicin	S041	MCL	R	Chemotherapy	0.739766	0.10745	0.230073	0.492631	0.739766	0.0933861	20	6	0.3
Daunorubicin	S043	CLL	R	Chemotherapy	0.712584	0.102149	0.256635	0.644764	0.712584	0.0933861	20	6	0.3
Daunorubicin	S044	AML	R	Chemotherapy	0.688935	0.16888	0.73545	3.20279	0.688935	0.0933861	20	6	0.3
Daunorubicin	S048	ALL	R	Chemotherapy	0.358597	0.0120873	0.0209339	0.0362551	0.358597	0.0933861	20	6	0.3
Daunorubicin	S053	MCL	R	Chemotherapy	0.53624	0.0076033	0.00920353	0.0111406	0.53624	0.0933861	20	6	0.3
Daunorubicin	S054	AML	R	Chemotherapy	0.823357	1.51687	4.11586	11.1679	0.823357	0.0933861	20	6	0.3
Daunorubicin	S055	AML	R	Chemotherapy	0.8692	1.53731	3.20671	6.68894	0.8692	0.0933861	20	6	0.3
Daunorubicin	S056	AML	R	Chemotherapy	0.449909	0.0208456	0.0335819	0.0540998	0.449909	0.0933861	20	6	0.3
Daunorubicin	S060	AML	R	Chemotherapy	0.987464	0.56149	0.651756	0.756533	0.987464	0.0933861	20	6	0.3
Daunorubicin	S063	MCL	R	Chemotherapy	0.814196	0.251128	0.812427	2.62828	0.814196	0.0933861	20	6	0.3
Daunorubicin	S068	MCL	R	Chemotherapy	0.560797	0.0204672	0.0883279	0.381186	0.560797	0.0933861	20	6	0.3
Daunorubicin	S071	AML	R	Chemotherapy	0.271852	0.00126532	0.00283169	0.00633709	0.271852	0.0933861	20	6	0.3
Daunorubicin	S072	AML	R	Chemotherapy	0.773889	1.80861	17.477	168.884	0.773889	0.0933861	20	6	0.3
Daunorubicin	S079	AML	R	Chemotherapy	0.761086	2.18429	11.2555	57.9992	0.761086	0.0933861	20	6	0.3
Daunorubicin	S081	AML	R	Chemotherapy	1.01387	0.615021	0.721597	0.846641	1.01387	0.0933861	20	6	0.3
Daunorubicin	S082	DLBCL	PD	Chemotherapy	0.797345	2.0967	9.65815	44.4889	0.797345	0.0933861	20	6	0.3
Daunorubicin	S085	AML	R	Chemotherapy	0.496166	0.0108187	0.0323828	0.0969295	0.496166	0.0933861	20	6	0.3
Daunorubicin	S087	FL	R	Chemotherapy	0.859325	0.0401144	0.201349	1.01065	0.859325	0.0933861	20	6	0.3
Daunorubicin	S088	ALL	R	Chemotherapy	0.436949	0.0144847	0.0296814	0.0608219	0.436949	0.0933861	20	6	0.3
Daunorubicin	S089	AML	R	Chemotherapy	0.53417	0.0335022	0.0385666	0.0443965	0.53417	0.0933861	20	6	0.3
Daunorubicin	S091	AML	R	Chemotherapy	0.597521	1.13443	215.481	40930.1	0.597521	0.0933861	20	6	0.3
Clofarabine	S002	AML	PD	Chemotherapy	0.425463	0.0094575	0.0254577	0.0685273	0.425463	0.0943504	20	6	0.3
Clofarabine	S005	BL	PD	Chemotherapy	0.849968	0.224272	4919.5	1.07911e+08	0.849968	0.0943504	20	6	0.3
Clofarabine	S006	AML	R	Chemotherapy	0.454578	0.024509	0.0303895	0.0376809	0.454578	0.0943504	20	6	0.3
Clofarabine	S007	AML	R	Chemotherapy	0.264337	0.00744061	0.0310901	0.129908	0.264337	0.0943504	20	6	0.3
Clofarabine	S008	T-PLL	R	Chemotherapy	0.70896	0.208973	0.472836	1.06987	0.70896	0.0943504	20	6	0.3
Clofarabine	S009	AML	R	Chemotherapy	0.433378	2.7921	7634.25	2.08738e+07	0.433378	0.0943504	20	6	0.3
Clofarabine	S011	AML	R	Chemotherapy	0.35745	0.112558	0.655421	3.81651	0.35745	0.0943504	20	6	0.3
Clofarabine	S012	AML	PD	Chemotherapy	0.526701	0.392086	1.2341	3.88435	0.526701	0.0943504	20	6	0.3
Clofarabine	S016	B-PLL	R	Chemotherapy	0.199439	0.097313	0.180769	0.335797	0.199439	0.0943504	20	6	0.3
Clofarabine	S017	AML	R	Chemotherapy	0.5885	0.432158	1.52237	5.3629	0.5885	0.0943504	20	6	0.3
Clofarabine	S019	AML	R	Chemotherapy	0.482338	0.0226041	0.04825	0.102993	0.482338	0.0943504	20	6	0.3
Clofarabine	S021	AML	R	Chemotherapy	0.349713	0.0103854	0.0496098	0.236979	0.349713	0.0943504	20	6	0.3
Clofarabine	S022	FL	R	Chemotherapy	0.485612	0.189106	0.945593	4.72829	0.485612	0.0943504	20	6	0.3
Clofarabine	S025	AML	R	Chemotherapy	0.481295	0.0123369	0.0163946	0.0217869	0.481295	0.0943504	20	6	0.3
Clofarabine	S027	AML	R	Chemotherapy	0.517246	0.129219	0.600174	2.78759	0.517246	0.0943504	20	6	0.3
Clofarabine	S031	CLL	R	Chemotherapy	0.0998251	0.0318953	0.0597264	0.111842	0.0998251	0.0943504	20	6	0.3
Clofarabine	S037	AML	PD	Chemotherapy	0.739634	0.121924	0.221303	0.401683	0.739634	0.0943504	20	6	0.3
Clofarabine	S041	MCL	R	Chemotherapy	0.203217	0.0300605	0.0725612	0.175151	0.203217	0.0943504	20	6	0.3
Clofarabine	S043	CLL	R	Chemotherapy	0.552484	0.36299	0.867618	2.07378	0.552484	0.0943504	20	6	0.3
Clofarabine	S044	AML	R	Chemotherapy	0.630748	0.758936	3.26913	14.0818	0.630748	0.0943504	20	6	0.3
Clofarabine	S048	ALL	R	Chemotherapy	0.0787452	0.0169655	0.0348823	0.0717206	0.0787452	0.0943504	20	6	0.3
Clofarabine	S053	MCL	R	Chemotherapy	0.307078	0.0107208	0.0713079	0.474295	0.307078	0.0943504	20	6	0.3
Clofarabine	S054	AML	R	Chemotherapy	0.655256	0.433196	4.22448	41.1965	0.655256	0.0943504	20	6	0.3
Clofarabine	S055	AML	R	Chemotherapy	0.668532	0.195453	2.26094	26.1538	0.668532	0.0943504	20	6	0.3
Clofarabine	S056	AML	R	Chemotherapy	0.407652	0.0853916	0.108464	0.137771	0.407652	0.0943504	20	6	0.3
Clofarabine	S060	AML	R	Chemotherapy	0.698125	1.29083	4.68827	17.0277	0.698125	0.0943504	20	6	0.3
Clofarabine	S063	MCL	R	Chemotherapy	0.384124	0.268702	0.551333	1.13124	0.384124	0.0943504	20	6	0.3
Clofarabine	S068	MCL	R	Chemotherapy	0.246113	0.00875267	0.0491637	0.276153	0.246113	0.0943504	20	6	0.3
Clofarabine	S071	AML	R	Chemotherapy	0.290551	0.0434664	0.0814056	0.15246	0.290551	0.0943504	20	6	0.3
Clofarabine	S072	AML	R	Chemotherapy	0.626305	0.210238	3.33664	52.9552	0.626305	0.0943504	20	6	0.3
Clofarabine	S079	AML	R	Chemotherapy	0.344614	0.0484316	0.333726	2.2996	0.344614	0.0943504	20	6	0.3
Clofarabine	S081	AML	R	Chemotherapy	0.840095	4.94971	33.0498	220.677	0.840095	0.0943504	20	6	0.3
Clofarabine	S082	DLBCL	PD	Chemotherapy	0.461393	0.0259395	0.0899258	0.311751	0.461393	0.0943504	20	6	0.3
Clofarabine	S085	AML	R	Chemotherapy	0.472649	0.0300003	0.0369863	0.0455992	0.472649	0.0943504	20	6	0.3
Clofarabine	S087	FL	R	Chemotherapy	0.620294	0.0476843	0.168754	0.597221	0.620294	0.0943504	20	6	0.3
Clofarabine	S088	ALL	R	Chemotherapy	0.242175	0.00625424	0.0221883	0.0787182	0.242175	0.0943504	20	6	0.3
Clofarabine	S089	AML	R	Chemotherapy	0.57309	0.192914	1.54456	12.3665	0.57309	0.0943504	20	6	0.3
Clofarabine	S091	AML	R	Chemotherapy	0.50297	0.00572631	0.0354575	0.219554	0.50297	0.0943504	20	6	0.3
Decitabine (Dacogen)	S002	AML	PD	Chemotherapy	0.961274	0.561939	0.672544	0.804919	0.961274	0.126214	20	6	0.3
Decitabine (Dacogen)	S005	BL	PD	Chemotherapy	1.04502	10.3574	11.9067	13.6877	1.04502	0.126214	20	6	0.3
Decitabine (Dacogen)	S006	AML	R	Chemotherapy	0.867667	2.32941	2.69921	3.12773	0.867667	0.126214	20	6	0.3
Decitabine (Dacogen)	S007	AML	R	Chemotherapy	0.815973	0.279254	0.310542	0.345336	0.815973	0.126214	20	6	0.3
Decitabine (Dacogen)	S008	T-PLL	R	Chemotherapy	1.00879	1.2824	1.5767	1.93854	1.00879	0.126214	20	6	0.3
Decitabine (Dacogen)	S009	AML	R	Chemotherapy	0.867941	38.0528	166.867	731.736	0.867941	0.126214	20	6	0.3
Decitabine (Dacogen)	S011	AML	R	Chemotherapy	0.959089				0.959089	0.126214	20	6	0.3
Decitabine (Dacogen)	S012	AML	PD	Chemotherapy	0.943679	0.0118058	0.0163781	0.0227211	0.943679	0.126214	20	6	0.3
Decitabine (Dacogen)	S016	B-PLL	R	Chemotherapy	0.894917	1.30794	4.52308e+10	1.56416e+21	0.894917	0.126214	20	6	0.3
Decitabine (Dacogen)	S017	AML	R	Chemotherapy	1.02883	0.000914328	0.0073236	0.0586606	1.02883	0.126214	20	6	0.3
Decitabine (Dacogen)	S019	AML	R	Chemotherapy	0.872051	1.32455	1.50858	1.71817	0.872051	0.126214	20	6	0.3
Decitabine (Dacogen)	S021	AML	R	Chemotherapy	0.985137	1.28203	3.18485e+17	7.91188e+34	0.985137	0.126214	20	6	0.3
Decitabine (Dacogen)	S022	FL	R	Chemotherapy	0.984748	0.0212841	0.0273092	0.0350399	0.984748	0.126214	20	6	0.3
Decitabine (Dacogen)	S025	AML	R	Chemotherapy	0.82772	2.33163	4.84661	10.0743	0.82772	0.126214	20	6	0.3
Decitabine (Dacogen)	S027	AML	R	Chemotherapy	0.949714	2.74155	3.28079	3.92611	0.949714	0.126214	20	6	0.3
Decitabine (Dacogen)	S031	CLL	R	Chemotherapy	0.953291	0.00853815	0.0133531	0.0208834	0.953291	0.126214	20	6	0.3
Decitabine (Dacogen)	S037	AML	PD	Chemotherapy	0.949753	0.0143156	0.0198918	0.0276401	0.949753	0.126214	20	6	0.3
Decitabine (Dacogen)	S041	MCL	R	Chemotherapy	1.00284	0.70555	3.49424e+08	1.73052e+17	1.00284	0.126214	20	6	0.3
Decitabine (Dacogen)	S043	CLL	R	Chemotherapy	0.960618	4.77647	6.67383	9.32488	0.960618	0.126214	20	6	0.3
Decitabine (Dacogen)	S044	AML	R	Chemotherapy	0.979579	2.56216	3.13514	3.83627	0.979579	0.126214	20	6	0.3
Decitabine (Dacogen)	S048	ALL	R	Chemotherapy	0.890957	2.32498	2.85346	3.50207	0.890957	0.126214	20	6	0.3
Decitabine (Dacogen)	S053	MCL	R	Chemotherapy	0.840305	0.77978	1.21268e+16	1.8859e+32	0.840305	0.126214	20	6	0.3
Decitabine (Dacogen)	S054	AML	R	Chemotherapy	0.960749	156.441	3.44612e+13	7.5912e+24	0.960749	0.126214	20	6	0.3
Decitabine (Dacogen)	S055	AML	R	Chemotherapy	0.994057	0.721232	80146	8.90614e+09	0.994057	0.126214	20	6	0.3
Decitabine (Dacogen)	S056	AML	R	Chemotherapy	0.86422	1.5161	158194	1.65064e+10	0.86422	0.126214	20	6	0.3
Decitabine (Dacogen)	S060	AML	R	Chemotherapy	0.998187	0.135629	2187.46	3.528e+07	0.998187	0.126214	20	6	0.3
Decitabine (Dacogen)	S063	MCL	R	Chemotherapy	0.997948	0.918596	650429	4.60548e+11	0.997948	0.126214	20	6	0.3
Decitabine (Dacogen)	S068	MCL	R	Chemotherapy	0.924942	7.65235	11.1946	16.3765	0.924942	0.126214	20	6	0.3
Decitabine (Dacogen)	S071	AML	R	Chemotherapy	0.887621	1.3215	2.47256	4.62622	0.887621	0.126214	20	6	0.3
Decitabine (Dacogen)	S072	AML	R	Chemotherapy	0.910238	1.46108	2.17195	3.22868	0.910238	0.126214	20	6	0.3
Decitabine (Dacogen)	S079	AML	R	Chemotherapy	0.936431	2.86266	3.54986	4.40202	0.936431	0.126214	20	6	0.3
Decitabine (Dacogen)	S081	AML	R	Chemotherapy	0.962481	0.589228	1.02063e+10	1.76788e+20	0.962481	0.126214	20	6	0.3
Decitabine (Dacogen)	S082	DLBCL	PD	Chemotherapy	0.94925	0.00964263	0.0146116	0.022141	0.94925	0.126214	20	6	0.3
Decitabine (Dacogen)	S085	AML	R	Chemotherapy	0.858167	3.61932	7.92273	17.3429	0.858167	0.126214	20	6	0.3
Decitabine (Dacogen)	S087	FL	R	Chemotherapy	0.925703	1.71576	7.35745e+12	3.155e+25	0.925703	0.126214	20	6	0.3
Decitabine (Dacogen)	S088	ALL	R	Chemotherapy	0.883348	1.48639	1.68825	1.91753	0.883348	0.126214	20	6	0.3
Decitabine (Dacogen)	S089	AML	R	Chemotherapy	0.899116	712.878	2052.3	5908.37	0.899116	0.126214	20	6	0.3
Decitabine (Dacogen)	S091	AML	R	Chemotherapy	0.903965	47.2813	182.726	706.17	0.903965	0.126214	20	6	0.3
Vincristine	S002	AML	PD	Chemotherapy	1.0866	1.17873	1.67165	2.3707	1.0866	0.191451	20	6	0.3
Vincristine	S005	BL	PD	Chemotherapy	0.977904	2.23985	3.27463e+09	4.78747e+18	0.977904	0.191451	20	6	0.3
Vincristine	S006	AML	R	Chemotherapy	0.431171	0.073929	0.0918361	0.114081	0.431171	0.191451	20	6	0.3
Vincristine	S007	AML	R	Chemotherapy	0.0817351	0.0106934	0.0210201	0.0413196	0.0817351	0.191451	20	6	0.3
Vincristine	S008	T-PLL	R	Chemotherapy	0.310164	0.00435233	0.0189314	0.0823461	0.310164	0.191451	20	6	0.3
Vincristine	S009	AML	R	Chemotherapy	0.615915	0.0112416	0.0269229	0.0644786	0.615915	0.191451	20	6	0.3
Vincristine	S011	AML	R	Chemotherapy	0.177798	0.0536991	0.0757579	0.106878	0.177798	0.191451	20	6	0.3
Vincristine	S012	AML	PD	Chemotherapy	0.845947	4.74948	616.149	79932.9	0.845947	0.191451	20	6	0.3
Vincristine	S016	B-PLL	R	Chemotherapy	0.159149	4.44345	52.9051	629.904	0.159149	0.191451	20	6	0.3
Vincristine	S017	AML	R	Chemotherapy	0.908899	0.290658	0.349581	0.420447	0.908899	0.191451	20	6	0.3
Vincristine	S019	AML	R	Chemotherapy	0.76957	0.189718	0.212351	0.237684	0.76957	0.191451	20	6	0.3
Vincristine	S021	AML	R	Chemotherapy	0.492457	0.0837218	0.166793	0.332289	0.492457	0.191451	20	6	0.3
Vincristine	S022	FL	R	Chemotherapy	0.385159	5.9011	162.78	4490.25	0.385159	0.191451	20	6	0.3
Vincristine	S025	AML	R	Chemotherapy	0.935556	0.33042	0.381927	0.441463	0.935556	0.191451	20	6	0.3
Vincristine	S027	AML	R	Chemotherapy	0.791275	0.792464	5.8018	42.4762	0.791275	0.191451	20	6	0.3
Vincristine	S031	CLL	R	Chemotherapy	0.18871	0.00920429	0.0848341	0.781898	0.18871	0.191451	20	6	0.3
Vincristine	S037	AML	PD	Chemotherapy	0.926194	0.86722	0.968006	1.08051	0.926194	0.191451	20	6	0.3
Vincristine	S041	MCL	R	Chemotherapy	0.523898	4.46953	921.779	190104	0.523898	0.191451	20	6	0.3
Vincristine	S043	CLL	R	Chemotherapy	0.683837	0.46512	0.844754	1.53425	0.683837	0.191451	20	6	0.3
Vincristine	S044	AML	R	Chemotherapy	0.806051	0.232093	1.74072e+16	1.30556e+33	0.806051	0.191451	20	6	0.3
Vincristine	S048	ALL	R	Chemotherapy	0.128519	0.00581193	0.0240707	0.0996912	0.128519	0.191451	20	6	0.3
Vincristine	S049	DLBCL	PD	Chemotherapy	0.114807	0.891809	1.03145	1.19295	0.114807	0.191451	20	6	0.3
Vincristine	S053	MCL	R	Chemotherapy	0.320536	0.0245568	0.0718366	0.210145	0.320536	0.191451	20	6	0.3
Vincristine	S054	AML	R	Chemotherapy	0.683313	0.0573368	0.277989	1.34779	0.683313	0.191451	20	6	0.3
Vincristine	S055	AML	R	Chemotherapy	0.563942	0.147329	0.320057	0.695291	0.563942	0.191451	20	6	0.3
Vincristine	S056	AML	R	Chemotherapy	0.435257	0.0761212	0.110043	0.159082	0.435257	0.191451	20	6	0.3
Vincristine	S058	T-NHL	PD	Chemotherapy	0.38235	0.00326059	0.0235541	0.170152	0.38235	0.191451	20	6	0.3
Vincristine	S060	AML	R	Chemotherapy	0.898925	0.0946635	0.113025	0.134949	0.898925	0.191451	20	6	0.3
Vincristine	S063	MCL	R	Chemotherapy	0.189592	0.00946982	0.0196626	0.0408263	0.189592	0.191451	20	6	0.3
Vincristine	S068	MCL	R	Chemotherapy	0.353375	0.255319	1.59784	9.99965	0.353375	0.191451	20	6	0.3
Vincristine	S071	AML	R	Chemotherapy	0.643263	0.0747131	0.0930052	0.115776	0.643263	0.191451	20	6	0.3
Vincristine	S072	AML	R	Chemotherapy	0.794966	0.770436	6.29721	51.4706	0.794966	0.191451	20	6	0.3
Vincristine	S076	DLBCL	R	Chemotherapy	0.516143	0.00387627	0.165299	7.04897	0.516143	0.191451	20	6	0.3
Vincristine	S079	AML	R	Chemotherapy	0.673924	1.36076	11.9054	104.161	0.673924	0.191451	20	6	0.3
Vincristine	S081	AML	R	Chemotherapy	0.766101	0.918689	4.57423	22.7755	0.766101	0.191451	20	6	0.3
Vincristine	S082	DLBCL	PD	Chemotherapy	0.495904	0.141571	1.2033	10.2276	0.495904	0.191451	20	6	0.3
Vincristine	S085	AML	R	Chemotherapy	0.550631	0.396293	0.502765	0.637843	0.550631	0.191451	20	6	0.3
Vincristine	S087	FL	R	Chemotherapy	0.722267	14.1769	126.057	1120.86	0.722267	0.191451	20	6	0.3
Vincristine	S088	ALL	R	Chemotherapy	0.400839	0.0411918	0.158785	0.612081	0.400839	0.191451	20	6	0.3
Vincristine	S089	AML	R	Chemotherapy	0.566011	0.314076	0.690189	1.5167	0.566011	0.191451	20	6	0.3
Vincristine	S091	AML	R	Chemotherapy	0.908877	0.0751345	0.250977	0.838355	0.908877	0.191451	20	6	0.3
Azacytidine (Vidaza)	S002	AML	PD	Chemotherapy	0.63584	0.988571	1.81922	3.34781	0.63584	0.246189	20	6	0.3
Azacytidine (Vidaza)	S005	BL	PD	Chemotherapy	0.81139	3.29596	6.26624	11.9133	0.81139	0.246189	20	6	0.3
Azacytidine (Vidaza)	S006	AML	R	Chemotherapy	0.510934	0.581745	1.09035	2.04361	0.510934	0.246189	20	6	0.3
Azacytidine (Vidaza)	S007	AML	R	Chemotherapy	0.363647	0.215733	0.35077	0.570333	0.363647	0.246189	20	6	0.3
Azacytidine (Vidaza)	S008	T-PLL	R	Chemotherapy	0.835905	4.59724	6.83751	10.1695	0.835905	0.246189	20	6	0.3
Azacytidine (Vidaza)	S009	AML	R	Chemotherapy	0.805235	4.05793	6.41359	10.1367	0.805235	0.246189	20	6	0.3
Azacytidine (Vidaza)	S011	AML	R	Chemotherapy	0.753901	1.25846	2.41888	4.64931	0.753901	0.246189	20	6	0.3
Azacytidine (Vidaza)	S012	AML	PD	Chemotherapy	0.956092	4.44178	5.29429	6.31042	0.956092	0.246189	20	6	0.3
Azacytidine (Vidaza)	S016	B-PLL	R	Chemotherapy	0.663599	1.66421	2.55412	3.91992	0.663599	0.246189	20	6	0.3
Azacytidine (Vidaza)	S017	AML	R	Chemotherapy	0.823127	3.12183	4.067	5.29831	0.823127	0.246189	20	6	0.3
Azacytidine (Vidaza)	S019	AML	R	Chemotherapy	0.868551	2.22403	4.09247	7.5306	0.868551	0.246189	20	6	0.3
Azacytidine (Vidaza)	S021	AML	R	Chemotherapy	0.812716	2.14958	4.07403	7.7214	0.812716	0.246189	20	6	0.3
Azacytidine (Vidaza)	S022	FL	R	Chemotherapy	0.94813	5.66806	7.23359	9.23153	0.94813	0.246189	20	6	0.3
Azacytidine (Vidaza)	S025	AML	R	Chemotherapy	0.646081	1.57327	3.99634	10.1513	0.646081	0.246189	20	6	0.3
Azacytidine (Vidaza)	S027	AML	R	Chemotherapy	0.890599	7.11825	20.7589	60.5393	0.890599	0.246189	20	6	0.3
Azacytidine (Vidaza)	S031	CLL	R	Chemotherapy	0.778878	4.16742	8.18703	16.0837	0.778878	0.246189	20	6	0.3
Azacytidine (Vidaza)	S037	AML	PD	Chemotherapy	0.853311	1.87899	4.36277	10.1298	0.853311	0.246189	20	6	0.3
Azacytidine (Vidaza)	S041	MCL	R	Chemotherapy	0.635691	1.42432	2.41318	4.0886	0.635691	0.246189	20	6	0.3
Azacytidine (Vidaza)	S043	CLL	R	Chemotherapy	0.865261	2.59092	6.23452	15.0021	0.865261	0.246189	20	6	0.3
Azacytidine (Vidaza)	S044	AML	R	Chemotherapy	0.815314	29.6056	98.2633	326.144	0.815314	0.246189	20	6	0.3
Azacytidine (Vidaza)	S048	ALL	R	Chemotherapy	0.609141	1.35796	2.68398	5.30482	0.609141	0.246189	20	6	0.3
Azacytidine (Vidaza)	S053	MCL	R	Chemotherapy	0.635728	0.765206	0.884733	1.02293	0.635728	0.246189	20	6	0.3
Azacytidine (Vidaza)	S054	AML	R	Chemotherapy	0.767002	4.84877	14.51	43.4215	0.767002	0.246189	20	6	0.3
Azacytidine (Vidaza)	S055	AML	R	Chemotherapy	0.662989	1.50198	2.82359	5.30809	0.662989	0.246189	20	6	0.3
Azacytidine (Vidaza)	S056	AML	R	Chemotherapy	0.521122	0.764643	0.895212	1.04808	0.521122	0.246189	20	6	0.3
Azacytidine (Vidaza)	S060	AML	R	Chemotherapy	1.00632	19.0284	24.6094	31.8273	1.00632	0.246189	20	6	0.3
Azacytidine (Vidaza)	S063	MCL	R	Chemotherapy	0.886923	7.41293	12.5352	21.1969	0.886923	0.246189	20	6	0.3
Azacytidine (Vidaza)	S068	MCL	R	Chemotherapy	0.691953	1.35876	2.39576	4.22418	0.691953	0.246189	20	6	0.3
Azacytidine (Vidaza)	S071	AML	R	Chemotherapy	0.630023	1.35575	3.03692	6.8028	0.630023	0.246189	20	6	0.3
Azacytidine (Vidaza)	S072	AML	R	Chemotherapy	0.911981	8.04887	32.0189	127.373	0.911981	0.246189	20	6	0.3
Azacytidine (Vidaza)	S079	AML	R	Chemotherapy	0.835152	4.94943	11.3183	25.8824	0.835152	0.246189	20	6	0.3
Azacytidine (Vidaza)	S081	AML	R	Chemotherapy	0.989919	4.41583	5.50244	6.85644	0.989919	0.246189	20	6	0.3
Azacytidine (Vidaza)	S082	DLBCL	PD	Chemotherapy	0.95046	14.8205	18.2601	22.498	0.95046	0.246189	20	6	0.3
Azacytidine (Vidaza)	S085	AML	R	Chemotherapy	0.601035	0.706309	2.09944	6.24042	0.601035	0.246189	20	6	0.3
Azacytidine (Vidaza)	S087	FL	R	Chemotherapy	0.962712	59.2002	415.305	2913.48	0.962712	0.246189	20	6	0.3
Azacytidine (Vidaza)	S088	ALL	R	Chemotherapy	0.785785	3.46062	6.70573	12.9938	0.785785	0.246189	20	6	0.3
Azacytidine (Vidaza)	S089	AML	R	Chemotherapy	0.559718	0.971974	1.2667	1.6508	0.559718	0.246189	20	6	0.3
Azacytidine (Vidaza)	S091	AML	R	Chemotherapy	0.870668	5.01117	14.6696	42.9434	0.870668	0.246189	20	6	0.3
Doxorubicin	S002	AML	PD	Chemotherapy	0.716367	0.0385543	0.064393	0.107548	0.716367	0.301455	20	6	0.3
Doxorubicin	S005	BL	PD	Chemotherapy	0.95104	0.0722126	0.16363	0.370779	0.95104	0.301455	20	6	0.3
Doxorubicin	S006	AML	R	Chemotherapy	0.67428	0.0979616	0.234072	0.559296	0.67428	0.301455	20	6	0.3
Doxorubicin	S007	AML	R	Chemotherapy	0.657204	0.10289	0.179626	0.313591	0.657204	0.301455	20	6	0.3
Doxorubicin	S008	T-PLL	R	Chemotherapy	0.974336	2.46259	7.95863	25.7208	0.974336	0.301455	20	6	0.3
Doxorubicin	S009	AML	R	Chemotherapy	0.805063	0.624471	2.58116	10.6688	0.805063	0.301455	20	6	0.3
Doxorubicin	S011	AML	R	Chemotherapy	0.763132	0.206683	0.411748	0.820273	0.763132	0.301455	20	6	0.3
Doxorubicin	S012	AML	PD	Chemotherapy	0.844354	2.04693	4.47245	9.77212	0.844354	0.301455	20	6	0.3
Doxorubicin	S016	B-PLL	R	Chemotherapy	0.405545	0.0147941	0.0267091	0.0482203	0.405545	0.301455	20	6	0.3
Doxorubicin	S017	AML	R	Chemotherapy	0.950484	0.28697	0.367138	0.469702	0.950484	0.301455	20	6	0.3
Doxorubicin	S019	AML	R	Chemotherapy	0.746539	0.118727	0.322652	0.876836	0.746539	0.301455	20	6	0.3
Doxorubicin	S021	AML	R	Chemotherapy	0.740651	0.136784	0.243307	0.432784	0.740651	0.301455	20	6	0.3
Doxorubicin	S022	FL	R	Chemotherapy	0.748034	0.0666912	0.114347	0.196057	0.748034	0.301455	20	6	0.3
Doxorubicin	S025	AML	R	Chemotherapy	0.727112	0.214679	0.608753	1.72621	0.727112	0.301455	20	6	0.3
Doxorubicin	S027	AML	R	Chemotherapy	0.882308	5.14318	15.5782	47.185	0.882308	0.301455	20	6	0.3
Doxorubicin	S031	CLL	R	Chemotherapy	0.547412	0.0361559	0.075482	0.157582	0.547412	0.301455	20	6	0.3
Doxorubicin	S037	AML	PD	Chemotherapy	0.879126	0.250336	0.664809	1.76552	0.879126	0.301455	20	6	0.3
Doxorubicin	S041	MCL	R	Chemotherapy	0.735411	0.201958	0.37763	0.706108	0.735411	0.301455	20	6	0.3
Doxorubicin	S043	CLL	R	Chemotherapy	0.76948	0.268326	0.486942	0.883674	0.76948	0.301455	20	6	0.3
Doxorubicin	S044	AML	R	Chemotherapy	0.800808	0.204261	0.235976	0.272614	0.800808	0.301455	20	6	0.3
Doxorubicin	S048	ALL	R	Chemotherapy	0.506128	0.031614	0.0535903	0.0908433	0.506128	0.301455	20	6	0.3
Doxorubicin	S049	DLBCL	PD	Chemotherapy	0.678778	0.0980005	0.262405	0.702614	0.678778	0.301455	20	6	0.3
Doxorubicin	S053	MCL	R	Chemotherapy	0.512467	0.0154139	0.0372384	0.0899641	0.512467	0.301455	20	6	0.3
Doxorubicin	S054	AML	R	Chemotherapy	0.824031	0.255662	0.316208	0.391093	0.824031	0.301455	20	6	0.3
Doxorubicin	S055	AML	R	Chemotherapy	0.927673	0.288567	0.353332	0.432633	0.927673	0.301455	20	6	0.3
Doxorubicin	S056	AML	R	Chemotherapy	0.708921	2.4335	14.7663	89.601	0.708921	0.301455	20	6	0.3
Doxorubicin	S058	T-NHL	PD	Chemotherapy	0.723481	0.446183	2.27244	11.5737	0.723481	0.301455	20	6	0.3
Doxorubicin	S060	AML	R	Chemotherapy	0.954567	0.840202	0.982409	1.14868	0.954567	0.301455	20	6	0.3
Doxorubicin	S063	MCL	R	Chemotherapy	0.811269	0.239926	0.29577	0.364611	0.811269	0.301455	20	6	0.3
Doxorubicin	S068	MCL	R	Chemotherapy	0.642273	0.102404	0.251106	0.61574	0.642273	0.301455	20	6	0.3
Doxorubicin	S071	AML	R	Chemotherapy	0.414491	0.0150876	0.0332142	0.0731184	0.414491	0.301455	20	6	0.3
Doxorubicin	S072	AML	R	Chemotherapy	0.817512	1.94222	8.05746	33.427	0.817512	0.301455	20	6	0.3
Doxorubicin	S076	DLBCL	R	Chemotherapy	0.728058	0.193141	0.636989	2.10083	0.728058	0.301455	20	6	0.3
Doxorubicin	S079	AML	R	Chemotherapy	0.885135	0.348461	0.726235	1.51356	0.885135	0.301455	20	6	0.3
Doxorubicin	S081	AML	R	Chemotherapy	0.982309	0.681132	0.793613	0.92467	0.982309	0.301455	20	6	0.3
Doxorubicin	S082	DLBCL	PD	Chemotherapy	0.879267	2.69263	7.66428	21.8155	0.879267	0.301455	20	6	0.3
Doxorubicin	S085	AML	R	Chemotherapy	0.672757	0.106711	0.20797	0.405313	0.672757	0.301455	20	6	0.3
Doxorubicin	S087	FL	R	Chemotherapy	0.898059	0.189409	0.432886	0.989343	0.898059	0.301455	20	6	0.3
Doxorubicin	S088	ALL	R	Chemotherapy	0.651176	0.0880083	0.169224	0.325388	0.651176	0.301455	20	6	0.3
Doxorubicin	S089	AML	R	Chemotherapy	0.819263	0.216707	0.281783	0.366399	0.819263	0.301455	20	6	0.3
Doxorubicin	S091	AML	R	Chemotherapy	0.754978	0.063963	0.961991	14.4681	0.754978	0.301455	20	6	0.3
Chlorambucil	S002	AML	PD	Chemotherapy	0.762704	4.0476	4.79143	5.67196	0.762704	0.440384	20	6	0.3
Chlorambucil	S005	BL	PD	Chemotherapy	0.956145	0.422821	0.492207	0.57298	0.956145	0.440384	20	6	0.3
Chlorambucil	S006	AML	R	Chemotherapy	0.745154	3.73568	6.53596	11.4353	0.745154	0.440384	20	6	0.3
Chlorambucil	S007	AML	R	Chemotherapy	0.577297	1.35037	2.35632	4.11164	0.577297	0.440384	20	6	0.3
Chlorambucil	S008	T-PLL	R	Chemotherapy	0.941819	15.0187	17.928	21.4008	0.941819	0.440384	20	6	0.3
Chlorambucil	S009	AML	R	Chemotherapy	0.777115	2.42794	3.71201	5.67519	0.777115	0.440384	20	6	0.3
Chlorambucil	S011	AML	R	Chemotherapy	0.75007	6.26598	19.2104	58.8958	0.75007	0.440384	20	6	0.3
Chlorambucil	S012	AML	PD	Chemotherapy	0.973291	1.74694	2.30801e+07	3.04929e+14	0.973291	0.440384	20	6	0.3
Chlorambucil	S016	B-PLL	R	Chemotherapy	0.740846	4.29641	5.12459	6.11241	0.740846	0.440384	20	6	0.3
Chlorambucil	S017	AML	R	Chemotherapy	0.984375	10.6684	13.0644	15.9985	0.984375	0.440384	20	6	0.3
Chlorambucil	S019	AML	R	Chemotherapy	0.854355	23.7904	37.9666	60.59	0.854355	0.440384	20	6	0.3
Chlorambucil	S021	AML	R	Chemotherapy	0.785857	63.5218	265.881	1112.89	0.785857	0.440384	20	6	0.3
Chlorambucil	S022	FL	R	Chemotherapy	0.961883	16.6769	20.8154	25.9809	0.961883	0.440384	20	6	0.3
Chlorambucil	S025	AML	R	Chemotherapy	0.814148	4.31807	7.06627	11.5635	0.814148	0.440384	20	6	0.3
Chlorambucil	S027	AML	R	Chemotherapy	0.943859	6.15531	7.76974	9.80761	0.943859	0.440384	20	6	0.3
Chlorambucil	S031	CLL	R	Chemotherapy	0.757751	4.47371	5.30544	6.29179	0.757751	0.440384	20	6	0.3
Chlorambucil	S037	AML	PD	Chemotherapy	0.909519	6.29343	7.83102	9.74427	0.909519	0.440384	20	6	0.3
Chlorambucil	S041	MCL	R	Chemotherapy	0.889663	5.42548	6.57895	7.97765	0.889663	0.440384	20	6	0.3
Chlorambucil	S043	CLL	R	Chemotherapy	0.870401	5.17056	6.27931	7.62582	0.870401	0.440384	20	6	0.3
Chlorambucil	S044	AML	R	Chemotherapy	0.967389	10.076	14.2001	20.012	0.967389	0.440384	20	6	0.3
Chlorambucil	S048	ALL	R	Chemotherapy	0.74035	3.9005	6.65584	11.3576	0.74035	0.440384	20	6	0.3
Chlorambucil	S049	DLBCL	PD	Chemotherapy	0.937074	6.01895	7.41794	9.1421	0.937074	0.440384	20	6	0.3
Chlorambucil	S053	MCL	R	Chemotherapy	0.711385	7.86802	42.1422	225.719	0.711385	0.440384	20	6	0.3
Chlorambucil	S054	AML	R	Chemotherapy	0.9813	5.31952	6.99742	9.20458	0.9813	0.440384	20	6	0.3
Chlorambucil	S055	AML	R	Chemotherapy	0.984735	10.2256	14.5996	20.8444	0.984735	0.440384	20	6	0.3
Chlorambucil	S056	AML	R	Chemotherapy	0.931056	8.84026	14.3873	23.4148	0.931056	0.440384	20	6	0.3
Chlorambucil	S058	T-NHL	PD	Chemotherapy	0.829864	44.5084	126.852	361.536	0.829864	0.440384	20	6	0.3
Chlorambucil	S060	AML	R	Chemotherapy	1.0167	0.746215	1.33536	2.38963	1.0167	0.440384	20	6	0.3
Chlorambucil	S063	MCL	R	Chemotherapy	0.89973	5.64688	6.89284	8.41372	0.89973	0.440384	20	6	0.3
Chlorambucil	S068	MCL	R	Chemotherapy	0.911954	49.6252	278.073	1558.17	0.911954	0.440384	20	6	0.3
Chlorambucil	S071	AML	R	Chemotherapy	0.718238	3.8376	8.9003	20.6419	0.718238	0.440384	20	6	0.3
Chlorambucil	S072	AML	R	Chemotherapy	1.00377	3.86845	4.71921	5.75707	1.00377	0.440384	20	6	0.3
Chlorambucil	S076	DLBCL	R	Chemotherapy	0.875225	4.97696	6.01235	7.26314	0.875225	0.440384	20	6	0.3
Chlorambucil	S079	AML	R	Chemotherapy	0.950222	9.57049	13.23	18.2889	0.950222	0.440384	20	6	0.3
Chlorambucil	S081	AML	R	Chemotherapy	1.04449	1.12656	1.53342	2.08721	1.04449	0.440384	20	6	0.3
Chlorambucil	S082	DLBCL	PD	Chemotherapy	1.00148	5.37971	6.75892	8.49171	1.00148	0.440384	20	6	0.3
Chlorambucil	S085	AML	R	Chemotherapy	1.05034	0.0119729	0.0401892	0.134902	1.05034	0.440384	20	6	0.3
Chlorambucil	S087	FL	R	Chemotherapy	0.922268	41.624	104.51	262.407	0.922268	0.440384	20	6	0.3
Chlorambucil	S088	ALL	R	Chemotherapy	0.834172	5.62737	10.8795	21.0335	0.834172	0.440384	20	6	0.3
Chlorambucil	S089	AML	R	Chemotherapy	0.965315	20.0373	45.5414	103.508	0.965315	0.440384	20	6	0.3
Chlorambucil	S091	AML	R	Chemotherapy	0.83075	3.73004	8.9627	21.5359	0.83075	0.440384	20	6	0.3
Pentostatin	S002	AML	PD	Chemotherapy	0.887067	0.324655	0.356721	0.391954	0.887067	0.747027	20	6	0.3
Pentostatin	S005	BL	PD	Chemotherapy	0.900703	0.330708	0.367625	0.408663	0.900703	0.747027	20	6	0.3
Pentostatin	S006	AML	R	Chemotherapy	0.984414	0.457547	8.06263e+25	1.42075e+52	0.984414	0.747027	20	6	0.3
Pentostatin	S007	AML	R	Chemotherapy	0.960603	0.168494	0.205744	0.251229	0.960603	0.747027	20	6	0.3
Pentostatin	S008	T-PLL	R	Chemotherapy	0.964615	1.0085	1.19057	1.4055	0.964615	0.747027	20	6	0.3
Pentostatin	S009	AML	R	Chemotherapy	0.874443	18.6369	414.041	9198.41	0.874443	0.747027	20	6	0.3
Pentostatin	S011	AML	R	Chemotherapy	1.03712	21.4579	26.4435	32.5874	1.03712	0.747027	20	6	0.3
Pentostatin	S012	AML	PD	Chemotherapy	0.860471	0.0229009	0.0288979	0.0364653	0.860471	0.747027	20	6	0.3
Pentostatin	S016	B-PLL	R	Chemotherapy	0.866403	0.188319	0.214948	0.245341	0.866403	0.747027	20	6	0.3
Pentostatin	S017	AML	R	Chemotherapy	0.959426	9.97846	11.6044	13.4953	0.959426	0.747027	20	6	0.3
Pentostatin	S019	AML	R	Chemotherapy	0.991076	7.87973	9.54499	11.5622	0.991076	0.747027	20	6	0.3
Pentostatin	S021	AML	R	Chemotherapy	0.962124	6.94257	10.7203	16.5536	0.962124	0.747027	20	6	0.3
Pentostatin	S022	FL	R	Chemotherapy	1.00177	0.0116187	0.0176487	0.0268084	1.00177	0.747027	20	6	0.3
Pentostatin	S025	AML	R	Chemotherapy	0.958064	4.03949	5.05243	6.31939	0.958064	0.747027	20	6	0.3
Pentostatin	S027	AML	R	Chemotherapy	0.960957	0.396099	1082418409218102	2.95792e+30	0.960957	0.747027	20	6	0.3
Pentostatin	S031	CLL	R	Chemotherapy	0.780907	0.00621001	0.104809	1.76889	0.780907	0.747027	20	6	0.3
Pentostatin	S037	AML	PD	Chemotherapy	0.900551	1.49556	2.61641	4.57727	0.900551	0.747027	20	6	0.3
Pentostatin	S041	MCL	R	Chemotherapy	0.908884	30.3775	177.911	1041.96	0.908884	0.747027	20	6	0.3
Pentostatin	S043	CLL	R	Chemotherapy	0.960578	17.168	47.7006	132.534	0.960578	0.747027	20	6	0.3
Pentostatin	S044	AML	R	Chemotherapy	1.00232	16.1093	18.3509	20.9043	1.00232	0.747027	20	6	0.3
Pentostatin	S048	ALL	R	Chemotherapy	0.976588	1.98704	3.39865	5.81306	0.976588	0.747027	20	6	0.3
Pentostatin	S049	DLBCL	PD	Chemotherapy	0.96052	2.25462	5.25297e+09	1.22387e+19	0.96052	0.747027	20	6	0.3
Pentostatin	S053	MCL	R	Chemotherapy	0.792829	21.6637	262.995	3192.74	0.792829	0.747027	20	6	0.3
Pentostatin	S054	AML	R	Chemotherapy	0.954533	0.297284	0.339256	0.387153	0.954533	0.747027	20	6	0.3
Pentostatin	S055	AML	R	Chemotherapy	0.997436	7.47994	9.82321	12.9006	0.997436	0.747027	20	6	0.3
Pentostatin	S056	AML	R	Chemotherapy	0.962217	1.6996	1.89108	2.10413	0.962217	0.747027	20	6	0.3
Pentostatin	S058	T-NHL	PD	Chemotherapy	0.959616	0.81661	0.972981	1.1593	0.959616	0.747027	20	6	0.3
Pentostatin	S060	AML	R	Chemotherapy	0.98533	16.7327	20.3604	24.7745	0.98533	0.747027	20	6	0.3
Pentostatin	S063	MCL	R	Chemotherapy	0.952213	4.26995	7.63451	13.6502	0.952213	0.747027	20	6	0.3
Pentostatin	S068	MCL	R	Chemotherapy	0.614066	3.40188	3.98437	4.66658	0.614066	0.747027	20	6	0.3
Pentostatin	S071	AML	R	Chemotherapy	0.895439	44.3255	281.402	1786.5	0.895439	0.747027	20	6	0.3
Pentostatin	S072	AML	R	Chemotherapy	0.876822	1.07729	9.64158e+12	8.62903e+25	0.876822	0.747027	20	6	0.3
Pentostatin	S076	DLBCL	R	Chemotherapy	0.764947	0.00750477	0.175301	4.09479	0.764947	0.747027	20	6	0.3
Pentostatin	S079	AML	R	Chemotherapy	0.926067	0.133469	5.7784e+10	2.50171e+22	0.926067	0.747027	20	6	0.3
Pentostatin	S081	AML	R	Chemotherapy	1.00053	1.32782	3.71031e+07	1036765817395745	1.00053	0.747027	20	6	0.3
Pentostatin	S082	DLBCL	PD	Chemotherapy	0.881778	0.00812704	0.316483	12.3244	0.881778	0.747027	20	6	0.3
Pentostatin	S085	AML	R	Chemotherapy	0.952142	7.48862	568.363	43137	0.952142	0.747027	20	6	0.3
Pentostatin	S087	FL	R	Chemotherapy	0.959408	0.874908	12629.2	1.823e+08	0.959408	0.747027	20	6	0.3
Pentostatin	S088	ALL	R	Chemotherapy	0.734434	1.65878	1.90355	2.18443	0.734434	0.747027	20	6	0.3
Pentostatin	S089	AML	R	Chemotherapy	0.955513	0.0226745	0.0295826	0.0385953	0.955513	0.747027	20	6	0.3
Pentostatin	S091	AML	R	Chemotherapy	0.774852	5.00953	6.0195	7.23308	0.774852	0.747027	20	6	0.3
Pralatrexate	S002	AML	PD	Chemotherapy	0.916524	1.36118	1.56422	1.79754	0.916524	0.840196	20	6	0.3
Pralatrexate	S005	BL	PD	Chemotherapy	0.71036	0.107053	0.131821	0.162318	0.71036	0.840196	20	6	0.3
Pralatrexate	S006	AML	R	Chemotherapy	0.984494	0.745701	5.59089e+13	4.19177e+27	0.984494	0.840196	20	6	0.3
Pralatrexate	S007	AML	R	Chemotherapy	0.920764	1.87957	2.19858	2.57175	0.920764	0.840196	20	6	0.3
Pralatrexate	S008	T-PLL	R	Chemotherapy	0.989016	0.0266282	0.0414277	0.0644525	0.989016	0.840196	20	6	0.3
Pralatrexate	S009	AML	R	Chemotherapy	0.986001	11.2839	13.6521	16.5173	0.986001	0.840196	20	6	0.3
Pralatrexate	S011	AML	R	Chemotherapy	0.980496	1.83893	2.29835	2.87254	0.980496	0.840196	20	6	0.3
Pralatrexate	S012	AML	PD	Chemotherapy	0.861229	0.0305473	0.0405834	0.0539168	0.861229	0.840196	20	6	0.3
Pralatrexate	S016	B-PLL	R	Chemotherapy	0.956519	0.194834	5.55725	158.51	0.956519	0.840196	20	6	0.3
Pralatrexate	S017	AML	R	Chemotherapy	1.01995	0.450149	0.581831	0.752033	1.01995	0.840196	20	6	0.3
Pralatrexate	S019	AML	R	Chemotherapy	1.01353	1.30636	1.55994	1.86274	1.01353	0.840196	20	6	0.3
Pralatrexate	S021	AML	R	Chemotherapy	0.984614	12.6769	15.9306	20.0195	0.984614	0.840196	20	6	0.3
Pralatrexate	S022	FL	R	Chemotherapy	1.0129	1.07593	1.35601	1.709	1.0129	0.840196	20	6	0.3
Pralatrexate	S025	AML	R	Chemotherapy	0.806887	0.347654	4.50928e+10	5.84882e+21	0.806887	0.840196	20	6	0.3
Pralatrexate	S027	AML	R	Chemotherapy	0.614268	2.44462	3.06418	3.84075	0.614268	0.840196	20	6	0.3
Pralatrexate	S031	CLL	R	Chemotherapy	1.05319	0.223033	0.721555	2.33437	1.05319	0.840196	20	6	0.3
Pralatrexate	S037	AML	PD	Chemotherapy	1.01338	0.0181656	0.0231558	0.0295169	1.01338	0.840196	20	6	0.3
Pralatrexate	S041	MCL	R	Chemotherapy	0.72867	0.0108204	0.0148847	0.0204756	0.72867	0.840196	20	6	0.3
Pralatrexate	S043	CLL	R	Chemotherapy	0.884735	0.630428	2.35622e+17	8.80633e+34	0.884735	0.840196	20	6	0.3
Pralatrexate	S044	AML	R	Chemotherapy	0.83329	0.0126678	0.0192704	0.0293143	0.83329	0.840196	20	6	0.3
Pralatrexate	S048	ALL	R	Chemotherapy	0.888632	0.00727524	0.0255643	0.0898299	0.888632	0.840196	20	6	0.3
Pralatrexate	S049	DLBCL	PD	Chemotherapy	0.893015	0.0114303	0.0158417	0.0219557	0.893015	0.840196	20	6	0.3
Pralatrexate	S053	MCL	R	Chemotherapy	0.87921	0.0141895	0.0201068	0.0284919	0.87921	0.840196	20	6	0.3
Pralatrexate	S054	AML	R	Chemotherapy	0.621907	0.277454	11.8907	509.592	0.621907	0.840196	20	6	0.3
Pralatrexate	S055	AML	R	Chemotherapy	0.955819	0.0125353	0.0184409	0.0271288	0.955819	0.840196	20	6	0.3
Pralatrexate	S056	AML	R	Chemotherapy	1.00573	0.114958	0.146194	0.185918	1.00573	0.840196	20	6	0.3
Pralatrexate	S058	T-NHL	PD	Chemotherapy	0.897206	0.0271435	0.0389693	0.0559473	0.897206	0.840196	20	6	0.3
Pralatrexate	S060	AML	R	Chemotherapy	0.802683	0.00364099	0.224418	13.8323	0.802683	0.840196	20	6	0.3
Pralatrexate	S063	MCL	R	Chemotherapy	0.93342	0.136098	0.203419	0.30404	0.93342	0.840196	20	6	0.3
Pralatrexate	S068	MCL	R	Chemotherapy	1.0027	1.3026	1.56698	1.88501	1.0027	0.840196	20	6	0.3
Pralatrexate	S071	AML	R	Chemotherapy	0.811144	0.0131208	0.0776356	0.459367	0.811144	0.840196	20	6	0.3
Pralatrexate	S072	AML	R	Chemotherapy	0.962328	0.013734	129297	1.21724e+12	0.962328	0.840196	20	6	0.3
Pralatrexate	S076	DLBCL	R	Chemotherapy	0.874893	0.343463	1.28589e+18	4.81424e+36	0.874893	0.840196	20	6	0.3
Pralatrexate	S079	AML	R	Chemotherapy	0.635955	0.162492	0.194199	0.232092	0.635955	0.840196	20	6	0.3
Pralatrexate	S081	AML	R	Chemotherapy	0.96352	0.0123872	0.0197366	0.0314464	0.96352	0.840196	20	6	0.3
Pralatrexate	S082	DLBCL	PD	Chemotherapy	1.06197	0.135336	7.12189	374.781	1.06197	0.840196	20	6	0.3
Pralatrexate	S085	AML	R	Chemotherapy	1.00687	0.107795	0.128504	0.153193	1.00687	0.840196	20	6	0.3
Pralatrexate	S087	FL	R	Chemotherapy	1.00663	1.16632	1.40196	1.6852	1.00663	0.840196	20	6	0.3
Pralatrexate	S088	ALL	R	Chemotherapy	0.962555	0.0263994	0.0316715	0.0379965	0.962555	0.840196	20	6	0.3
Pralatrexate	S089	AML	R	Chemotherapy	0.503685	2.78167	3.69154	4.89903	0.503685	0.840196	20	6	0.3
Pralatrexate	S091	AML	R	Chemotherapy	0.893622	0.999166	1.20988	1.46502	0.893622	0.840196	20	6	0.3
Cytarabine	S002	AML	PD	Chemotherapy	0.618234	0.623647	1.75368	4.93131	0.618234	0.960113	20	6	0.3
Cytarabine	S005	BL	PD	Chemotherapy	0.98258	36.2017	334.331	3087.62	0.98258	0.960113	20	6	0.3
Cytarabine	S006	AML	R	Chemotherapy	0.626265	1.23761	2.13564	3.68531	0.626265	0.960113	20	6	0.3
Cytarabine	S007	AML	R	Chemotherapy	0.550923	0.899243	1.86179	3.85466	0.550923	0.960113	20	6	0.3
Cytarabine	S008	T-PLL	R	Chemotherapy	0.7272	2.29467	5.0325	11.0369	0.7272	0.960113	20	6	0.3
Cytarabine	S009	AML	R	Chemotherapy	0.753315	1.5919	4.62448	13.4341	0.753315	0.960113	20	6	0.3
Cytarabine	S011	AML	R	Chemotherapy	0.882812	13.9815	6.72269e+08	3.23245e+16	0.882812	0.960113	20	6	0.3
Cytarabine	S012	AML	PD	Chemotherapy	0.910663	6.47735	8.13148	10.208	0.910663	0.960113	20	6	0.3
Cytarabine	S016	B-PLL	R	Chemotherapy	0.373459	0.21589	0.411964	0.786115	0.373459	0.960113	20	6	0.3
Cytarabine	S017	AML	R	Chemotherapy	0.89902	3.84897	4.70364	5.7481	0.89902	0.960113	20	6	0.3
Cytarabine	S019	AML	R	Chemotherapy	0.781529	1.30284	2.8169	6.09047	0.781529	0.960113	20	6	0.3
Cytarabine	S021	AML	R	Chemotherapy	0.887173	79.2087	361.794	1652.53	0.887173	0.960113	20	6	0.3
Cytarabine	S022	FL	R	Chemotherapy	0.984522	4.80262	6.37432	8.46038	0.984522	0.960113	20	6	0.3
Cytarabine	S025	AML	R	Chemotherapy	0.604135	1.48596	7.49645	37.8186	0.604135	0.960113	20	6	0.3
Cytarabine	S027	AML	R	Chemotherapy	0.866527	8.79458	22.2968	56.5288	0.866527	0.960113	20	6	0.3
Cytarabine	S031	CLL	R	Chemotherapy	0.632412	1.04843	2.28768	4.99175	0.632412	0.960113	20	6	0.3
Cytarabine	S037	AML	PD	Chemotherapy	0.873347	2.98731	5.03796	8.49629	0.873347	0.960113	20	6	0.3
Cytarabine	S041	MCL	R	Chemotherapy	0.635842	1.17116	2.33494	4.65514	0.635842	0.960113	20	6	0.3
Cytarabine	S043	CLL	R	Chemotherapy	0.62872	1.17638	2.98769	7.58796	0.62872	0.960113	20	6	0.3
Cytarabine	S044	AML	R	Chemotherapy	0.842219	4.22424	5.84548	8.08895	0.842219	0.960113	20	6	0.3
Cytarabine	S048	ALL	R	Chemotherapy	0.5211	0.976433	2.51056	6.45505	0.5211	0.960113	20	6	0.3
Cytarabine	S049	DLBCL	PD	Chemotherapy	0.599802	1.19793	3.14365	8.24968	0.599802	0.960113	20	6	0.3
Cytarabine	S053	MCL	R	Chemotherapy	0.461727	0.267802	0.647073	1.56348	0.461727	0.960113	20	6	0.3
Cytarabine	S054	AML	R	Chemotherapy	0.841916	4.31753	9.64009	21.5242	0.841916	0.960113	20	6	0.3
Cytarabine	S055	AML	R	Chemotherapy	0.713514	1.53247	3.07375	6.16515	0.713514	0.960113	20	6	0.3
Cytarabine	S056	AML	R	Chemotherapy	0.615071	1.20455	2.31287	4.44096	0.615071	0.960113	20	6	0.3
Cytarabine	S058	T-NHL	PD	Chemotherapy	0.314711	0.0120424	0.0601625	0.300566	0.314711	0.960113	20	6	0.3
Cytarabine	S060	AML	R	Chemotherapy	0.785649	3.41724	5.84685	10.0039	0.785649	0.960113	20	6	0.3
Cytarabine	S063	MCL	R	Chemotherapy	0.801286	2.38288	5.03889	10.6554	0.801286	0.960113	20	6	0.3
Cytarabine	S068	MCL	R	Chemotherapy	0.712446	1.51982	3.83966	9.70049	0.712446	0.960113	20	6	0.3
Cytarabine	S071	AML	R	Chemotherapy	0.55649	1.28774	2.76912	5.95463	0.55649	0.960113	20	6	0.3
Cytarabine	S072	AML	R	Chemotherapy	0.905733	30.7609	209.511	1426.96	0.905733	0.960113	20	6	0.3
Cytarabine	S076	DLBCL	R	Chemotherapy	0.596191	2.4019	15.7185	102.865	0.596191	0.960113	20	6	0.3
Cytarabine	S079	AML	R	Chemotherapy	0.666284	1.66719	4.03338	9.7578	0.666284	0.960113	20	6	0.3
Cytarabine	S081	AML	R	Chemotherapy	0.959991	4.71552	5.90866	7.40371	0.959991	0.960113	20	6	0.3
Cytarabine	S082	DLBCL	PD	Chemotherapy	0.744871	0.503577	1.23838	3.04539	0.744871	0.960113	20	6	0.3
Cytarabine	S085	AML	R	Chemotherapy	0.72814	2.37606	4.71485	9.35571	0.72814	0.960113	20	6	0.3
Cytarabine	S087	FL	R	Chemotherapy	0.88883	2.44996	5.21172	11.0867	0.88883	0.960113	20	6	0.3
Cytarabine	S088	ALL	R	Chemotherapy	0.639436	1.0975	3.36175	10.2974	0.639436	0.960113	20	6	0.3
Cytarabine	S089	AML	R	Chemotherapy	0.625619	1.28036	2.22247	3.8578	0.625619	0.960113	20	6	0.3
Cytarabine	S091	AML	R	Chemotherapy	0.68922	0.789304	4.52969	25.9952	0.68922	0.960113	20	6	0.3
Nelarabine	S002	AML	PD	Chemotherapy	0.957049	40.8309	252.818	1565.41	0.957049	0.965012	20	6	0.3
Nelarabine	S005	BL	PD	Chemotherapy	0.940517	11.4002	13.6979	16.4586	0.940517	0.965012	20	6	0.3
Nelarabine	S006	AML	R	Chemotherapy	0.969343	28.6638	105.164	385.835	0.969343	0.965012	20	6	0.3
Nelarabine	S007	AML	R	Chemotherapy	0.858576	46.2254	200.783	872.11	0.858576	0.965012	20	6	0.3
Nelarabine	S008	T-PLL	R	Chemotherapy	0.933033	30.795	237.349	1829.34	0.933033	0.965012	20	6	0.3
Nelarabine	S009	AML	R	Chemotherapy	0.749339	25.976	364.1	5103.52	0.749339	0.965012	20	6	0.3
Nelarabine	S011	AML	R	Chemotherapy	0.821666	4.1127	4.97584	6.02012	0.821666	0.965012	20	6	0.3
Nelarabine	S012	AML	PD	Chemotherapy	0.978883	0.00689323	0.0124572	0.0225123	0.978883	0.965012	20	6	0.3
Nelarabine	S016	B-PLL	R	Chemotherapy	0.937469	17.3282	20.599	24.4872	0.937469	0.965012	20	6	0.3
Nelarabine	S017	AML	R	Chemotherapy	1.00741	10.9652	13.0631	15.5623	1.00741	0.965012	20	6	0.3
Nelarabine	S019	AML	R	Chemotherapy	1.31616	8.18746	9.55838	11.1588	1.31616	0.965012	20	6	0.3
Nelarabine	S021	AML	R	Chemotherapy	0.945169	1.30958	1.49489	1.70642	0.945169	0.965012	20	6	0.3
Nelarabine	S022	FL	R	Chemotherapy	0.961875	0.547008	0.652496	0.778326	0.961875	0.965012	20	6	0.3
Nelarabine	S025	AML	R	Chemotherapy	0.971235	7.82583	11.4296	16.6928	0.971235	0.965012	20	6	0.3
Nelarabine	S027	AML	R	Chemotherapy	1.07238	0.463339	0.61915	0.827357	1.07238	0.965012	20	6	0.3
Nelarabine	S031	CLL	R	Chemotherapy	0.853166	5.20331	19.83	75.573	0.853166	0.965012	20	6	0.3
Nelarabine	S037	AML	PD	Chemotherapy	1.03496	6.42592	8.93459	12.4226	1.03496	0.965012	20	6	0.3
Nelarabine	S041	MCL	R	Chemotherapy	1.00313	5.58168	7.21378	9.32311	1.00313	0.965012	20	6	0.3
Nelarabine	S043	CLL	R	Chemotherapy	1.01327	3.20657	11.1229	38.5831	1.01327	0.965012	20	6	0.3
Nelarabine	S044	AML	R	Chemotherapy	1.01308	0.000825686	5.62013	38254.1	1.01308	0.965012	20	6	0.3
Nelarabine	S048	ALL	R	Chemotherapy	0.898252	24.2834	154.428	982.074	0.898252	0.965012	20	6	0.3
Nelarabine	S053	MCL	R	Chemotherapy	0.9668	6.30709	8.90568	12.5749	0.9668	0.965012	20	6	0.3
Nelarabine	S054	AML	R	Chemotherapy	1.08918	4.6787	6.05958	7.84802	1.08918	0.965012	20	6	0.3
Nelarabine	S055	AML	R	Chemotherapy	1.04996	11.1889	13.8303	17.0953	1.04996	0.965012	20	6	0.3
Nelarabine	S056	AML	R	Chemotherapy	0.993946	3.7456	4.61008	5.67409	0.993946	0.965012	20	6	0.3
Nelarabine	S060	AML	R	Chemotherapy	1.08039	1.22057	1.42743	1.66935	1.08039	0.965012	20	6	0.3
Nelarabine	S063	MCL	R	Chemotherapy	1.1247	0.316303	2.91558e+07	2687489876982729	1.1247	0.965012	20	6	0.3
Nelarabine	S068	MCL	R	Chemotherapy	0.944221	18.2001	75.9674	317.088	0.944221	0.965012	20	6	0.3
Nelarabine	S071	AML	R	Chemotherapy	0.904106	36.0103	181.302	912.804	0.904106	0.965012	20	6	0.3
Nelarabine	S072	AML	R	Chemotherapy	1.03752	0.500087	0.578651	0.669559	1.03752	0.965012	20	6	0.3
Nelarabine	S079	AML	R	Chemotherapy	1.01506	2.37331	3.39255	4.8495	1.01506	0.965012	20	6	0.3
Nelarabine	S081	AML	R	Chemotherapy	1.13431	0.0102888	0.0488863	0.23228	1.13431	0.965012	20	6	0.3
Nelarabine	S082	DLBCL	PD	Chemotherapy	0.981318	5.87144	7.88355	10.5852	0.981318	0.965012	20	6	0.3
Nelarabine	S085	AML	R	Chemotherapy	0.988049	2.54884	4.51571	8.00039	0.988049	0.965012	20	6	0.3
Nelarabine	S087	FL	R	Chemotherapy	0.874821	9.65464	216.736	4865.49	0.874821	0.965012	20	6	0.3
Nelarabine	S088	ALL	R	Chemotherapy	0.923548	4.3364	8.56925	16.9338	0.923548	0.965012	20	6	0.3
Nelarabine	S089	AML	R	Chemotherapy	1.07433	0.0112515	0.0161965	0.0233148	1.07433	0.965012	20	6	0.3
Nelarabine	S091	AML	R	Chemotherapy	0.838215	9.78468	55.5685	315.581	0.838215	0.965012	20	6	0.3
SGC 0946	S002	AML	PD	Histone methyltransferase	1.03733	3.83528	3.97066e+06	4.11083e+12	1.03733	0.0193666	4	1	0.25
SGC 0946	S005	BL	PD	Histone methyltransferase	0.981996	6.35853	8.94139	12.5734	0.981996	0.0193666	4	1	0.25
SGC 0946	S006	AML	R	Histone methyltransferase	0.86343	63.7073	284.031	1266.31	0.86343	0.0193666	4	1	0.25
SGC 0946	S007	AML	R	Histone methyltransferase	0.56301	4.17133	11.8009	33.3856	0.56301	0.0193666	4	1	0.25
SGC 0946	S008	T-PLL	R	Histone methyltransferase	1.02539	5.66303	7.001	8.65507	1.02539	0.0193666	4	1	0.25
SGC 0946	S009	AML	R	Histone methyltransferase	0.872626	4.96114	9.35654	17.6461	0.872626	0.0193666	4	1	0.25
SGC 0946	S011	AML	R	Histone methyltransferase	0.804866	3.76154	4.61405	5.65977	0.804866	0.0193666	4	1	0.25
SGC 0946	S012	AML	PD	Histone methyltransferase	1.04371	3.47379	25.5108	187.345	1.04371	0.0193666	4	1	0.25
SGC 0946	S016	B-PLL	R	Histone methyltransferase	0.906129	35.4949	83.6059	196.928	0.906129	0.0193666	4	1	0.25
SGC 0946	S017	AML	R	Histone methyltransferase	0.966336	0.00793435	0.0294652	0.109423	0.966336	0.0193666	4	1	0.25
SGC 0946	S019	AML	R	Histone methyltransferase	0.951519	7.55912	8.85684	10.3774	0.951519	0.0193666	4	1	0.25
SGC 0946	S021	AML	R	Histone methyltransferase	0.813249	3.60779	4.48802	5.58301	0.813249	0.0193666	4	1	0.25
SGC 0946	S022	FL	R	Histone methyltransferase	0.834662	11.2127	12.8247	14.6685	0.834662	0.0193666	4	1	0.25
SGC 0946	S025	AML	R	Histone methyltransferase	0.894055	21.0901	59.7296	169.162	0.894055	0.0193666	4	1	0.25
SGC 0946	S027	AML	R	Histone methyltransferase	0.902761	11.6865	14.0351	16.8556	0.902761	0.0193666	4	1	0.25
SGC 0946	S031	CLL	R	Histone methyltransferase	0.805531	50.9088	155.888	477.346	0.805531	0.0193666	4	1	0.25
SGC 0946	S037	AML	PD	Histone methyltransferase	1.01473	14.5413	18.003	22.2889	1.01473	0.0193666	4	1	0.25
SGC 0946	S041	MCL	R	Histone methyltransferase	0.872033	47.7142	162.442	553.031	0.872033	0.0193666	4	1	0.25
SGC 0946	S043	CLL	R	Histone methyltransferase	0.860444	8.47519	11.5858	15.838	0.860444	0.0193666	4	1	0.25
SGC 0946	S044	AML	R	Histone methyltransferase	0.892237	2.94138	3.59167	4.38574	0.892237	0.0193666	4	1	0.25
SGC 0946	S048	ALL	R	Histone methyltransferase	0.714884	44.8119	132.122	389.548	0.714884	0.0193666	4	1	0.25
SGC 0946	S049	DLBCL	PD	Histone methyltransferase	0.811931	6.94706	15.6812	35.3961	0.811931	0.0193666	4	1	0.25
SGC 0946	S053	MCL	R	Histone methyltransferase	0.78061	43.7367	113.403	294.036	0.78061	0.0193666	4	1	0.25
SGC 0946	S054	AML	R	Histone methyltransferase	0.920895	5.27117	7.24665	9.96248	0.920895	0.0193666	4	1	0.25
SGC 0946	S055	AML	R	Histone methyltransferase	0.980691	5.76958	7.99118	11.0682	0.980691	0.0193666	4	1	0.25
SGC 0946	S056	AML	R	Histone methyltransferase	0.884661	0.268329	0.299565	0.334436	0.884661	0.0193666	4	1	0.25
SGC 0946	S058	T-NHL	PD	Histone methyltransferase	0.960988	7.73237	12.2742	19.4838	0.960988	0.0193666	4	1	0.25
SGC 0946	S060	AML	R	Histone methyltransferase	0.98369	5.60457	13.5919	32.9623	0.98369	0.0193666	4	1	0.25
SGC 0946	S063	MCL	R	Histone methyltransferase	0.891959	21.5277	51.8517	124.89	0.891959	0.0193666	4	1	0.25
SGC 0946	S068	MCL	R	Histone methyltransferase	0.800496	4.01107	4.96709	6.15098	0.800496	0.0193666	4	1	0.25
SGC 0946	S071	AML	R	Histone methyltransferase	0.737558	4.69107	7.96103	13.5104	0.737558	0.0193666	4	1	0.25
SGC 0946	S072	AML	R	Histone methyltransferase	0.878954	28.9963	247.08	2105.38	0.878954	0.0193666	4	1	0.25
SGC 0946	S076	DLBCL	R	Histone methyltransferase	1.00651	5.87255	7.58239	9.79005	1.00651	0.0193666	4	1	0.25
SGC 0946	S079	AML	R	Histone methyltransferase	0.892566	4.67618	6.14688	8.08012	0.892566	0.0193666	4	1	0.25
SGC 0946	S081	AML	R	Histone methyltransferase	0.883641	26.7345	213.26	1701.16	0.883641	0.0193666	4	1	0.25
SGC 0946	S082	DLBCL	PD	Histone methyltransferase	0.920732	4.33311	6.22171	8.93347	0.920732	0.0193666	4	1	0.25
SGC 0946	S085	AML	R	Histone methyltransferase	0.926087	7.95987	12.1359	18.503	0.926087	0.0193666	4	1	0.25
SGC 0946	S087	FL	R	Histone methyltransferase	0.919894	8.74072	10.4536	12.5023	0.919894	0.0193666	4	1	0.25
SGC 0946	S088	ALL	R	Histone methyltransferase	0.646647	22.244	40.5083	73.7693	0.646647	0.0193666	4	1	0.25
SGC 0946	S089	AML	R	Histone methyltransferase	0.744758	4.47645	5.78611	7.47894	0.744758	0.0193666	4	1	0.25
SGC 0946	S091	AML	R	Histone methyltransferase	1.02967	12.8293	45.66	162.506	1.02967	0.0193666	4	1	0.25
EPZ-5676	S002	AML	PD	Histone methyltransferase	1.00985	0.0866571	60.6152	42399.4	1.00985	0.0523069	4	1	0.25
EPZ-5676	S005	BL	PD	Histone methyltransferase	1.30174	0.191317	2.55759e+07	3419078222158001	1.30174	0.0523069	4	1	0.25
EPZ-5676	S006	AML	R	Histone methyltransferase	1.02541	0.0379024	0.0476686	0.0599513	1.02541	0.0523069	4	1	0.25
EPZ-5676	S007	AML	R	Histone methyltransferase	0.955421	0.203715	1.78717e+16	1.56786e+33	0.955421	0.0523069	4	1	0.25
EPZ-5676	S008	T-PLL	R	Histone methyltransferase	0.945498	0.304331	1189.3	4.64771e+06	0.945498	0.0523069	4	1	0.25
EPZ-5676	S009	AML	R	Histone methyltransferase	0.986494	0.0344654	3.4303e+13	3.41413e+28	0.986494	0.0523069	4	1	0.25
EPZ-5676	S011	AML	R	Histone methyltransferase	0.957173	0.0105768	0.0140749	0.0187299	0.957173	0.0523069	4	1	0.25
EPZ-5676	S012	AML	PD	Histone methyltransferase	0.992179	0.0383292	0.0478094	0.0596343	0.992179	0.0523069	4	1	0.25
EPZ-5676	S016	B-PLL	R	Histone methyltransferase	1.0017	0.0359281	0.0413464	0.0475819	1.0017	0.0523069	4	1	0.25
EPZ-5676	S017	AML	R	Histone methyltransferase	0.985102	0.111422	1.2203e+10	1.33649e+21	0.985102	0.0523069	4	1	0.25
EPZ-5676	S019	AML	R	Histone methyltransferase	1.14212	0.15154	6.84189e+07	3.08904e+16	1.14212	0.0523069	4	1	0.25
EPZ-5676	S021	AML	R	Histone methyltransferase	0.872448	0.180317	0.223826	0.277833	0.872448	0.0523069	4	1	0.25
EPZ-5676	S022	FL	R	Histone methyltransferase	0.914548	0.0287322	2.71108e+21	2.55808e+44	0.914548	0.0523069	4	1	0.25
EPZ-5676	S025	AML	R	Histone methyltransferase	0.979411	1.76078	2.10177	2.50878	0.979411	0.0523069	4	1	0.25
EPZ-5676	S027	AML	R	Histone methyltransferase	0.984021	0.140871	4.34653e+10	1.3411e+22	0.984021	0.0523069	4	1	0.25
EPZ-5676	S031	CLL	R	Histone methyltransferase	0.908386	0.0420571	0.0533955	0.0677906	0.908386	0.0523069	4	1	0.25
EPZ-5676	S037	AML	PD	Histone methyltransferase	0.968334	1.1924	1.45505	1.77555	0.968334	0.0523069	4	1	0.25
EPZ-5676	S041	MCL	R	Histone methyltransferase	0.949191	6.49893	8.91633	12.2329	0.949191	0.0523069	4	1	0.25
EPZ-5676	S043	CLL	R	Histone methyltransferase	1.10994	0.260294	0.477728	0.876791	1.10994	0.0523069	4	1	0.25
EPZ-5676	S044	AML	R	Histone methyltransferase	0.9489	0.0691115	1.72696	43.1533	0.9489	0.0523069	4	1	0.25
EPZ-5676	S048	ALL	R	Histone methyltransferase	0.877919	0.161284	1.33483e+06	1.10474e+13	0.877919	0.0523069	4	1	0.25
EPZ-5676	S053	MCL	R	Histone methyltransferase	0.983849	0.0213678	5.22937e+21	1.27979e+45	0.983849	0.0523069	4	1	0.25
EPZ-5676	S054	AML	R	Histone methyltransferase	0.961037	0.242557	0.297734	0.365462	0.961037	0.0523069	4	1	0.25
EPZ-5676	S055	AML	R	Histone methyltransferase	0.991309	0.406709	8.32013e+10	1.70206e+22	0.991309	0.0523069	4	1	0.25
EPZ-5676	S056	AML	R	Histone methyltransferase	0.948894	0.170432	0.19344	0.219556	0.948894	0.0523069	4	1	0.25
EPZ-5676	S060	AML	R	Histone methyltransferase	0.965123	9.2696e-05	1.37887e+31	2.0511e+66	0.965123	0.0523069	4	1	0.25
EPZ-5676	S063	MCL	R	Histone methyltransferase	1.03253	0.0990868	1.00133e+08	1.0119e+17	1.03253	0.0523069	4	1	0.25
EPZ-5676	S068	MCL	R	Histone methyltransferase	1.06478	0.15389	6.50415e+09	2.74897e+20	1.06478	0.0523069	4	1	0.25
EPZ-5676	S071	AML	R	Histone methyltransferase	0.924298	0.148511	2.12074e+08	3.02843e+17	0.924298	0.0523069	4	1	0.25
EPZ-5676	S072	AML	R	Histone methyltransferase	0.975173	0.0828642	2.57744e+07	8016987245881280	0.975173	0.0523069	4	1	0.25
EPZ-5676	S079	AML	R	Histone methyltransferase	0.935533	0.0112624	181.828	2.93555e+06	0.935533	0.0523069	4	1	0.25
EPZ-5676	S081	AML	R	Histone methyltransferase	1.01709	0.0562577	1.08099e+07	2077118589216020	1.01709	0.0523069	4	1	0.25
EPZ-5676	S082	DLBCL	PD	Histone methyltransferase	0.987133	0.0199693	8.58466e+20	3.69048e+43	0.987133	0.0523069	4	1	0.25
EPZ-5676	S085	AML	R	Histone methyltransferase	1.05195	0.0208968	0.0258261	0.0319181	1.05195	0.0523069	4	1	0.25
EPZ-5676	S087	FL	R	Histone methyltransferase	0.942768	2.9167	3.82288	5.0106	0.942768	0.0523069	4	1	0.25
EPZ-5676	S088	ALL	R	Histone methyltransferase	0.859268	0.001896	0.00241724	0.00308178	0.859268	0.0523069	4	1	0.25
EPZ-5676	S089	AML	R	Histone methyltransferase	1.09483	0.0325752	48202.8	7.13275e+10	1.09483	0.0523069	4	1	0.25
EPZ-5676	S091	AML	R	Histone methyltransferase	0.976016	0.179294	0.209427	0.244626	0.976016	0.0523069	4	1	0.25
EPZ-6438	S002	AML	PD	Histone methyltransferase	1.01703	0.00573622	0.377841	24.8882	1.01703	0.0920509	4	1	0.25
EPZ-6438	S005	BL	PD	Histone methyltransferase	1.08826	2.20948	20.3207	186.89	1.08826	0.0920509	4	1	0.25
EPZ-6438	S006	AML	R	Histone methyltransferase	1.09561	0.322965	1.28978e+07	5.15082e+14	1.09561	0.0920509	4	1	0.25
EPZ-6438	S007	AML	R	Histone methyltransferase	1.04677	0.538884	20.8331	805.399	1.04677	0.0920509	4	1	0.25
EPZ-6438	S008	T-PLL	R	Histone methyltransferase	0.999321	5.00858	6.47381	8.36768	0.999321	0.0920509	4	1	0.25
EPZ-6438	S009	AML	R	Histone methyltransferase	1.06277	4.61572	6.26701	8.50904	1.06277	0.0920509	4	1	0.25
EPZ-6438	S011	AML	R	Histone methyltransferase	1.08866	6.36064	7.33253	8.45292	1.08866	0.0920509	4	1	0.25
EPZ-6438	S012	AML	PD	Histone methyltransferase	1.06786	0.00865897	0.016191	0.0302749	1.06786	0.0920509	4	1	0.25
EPZ-6438	S016	B-PLL	R	Histone methyltransferase	1.09292	0.162155	0.513451	1.62581	1.09292	0.0920509	4	1	0.25
EPZ-6438	S017	AML	R	Histone methyltransferase	1.04655	0.0797306	0.11857	0.176328	1.04655	0.0920509	4	1	0.25
EPZ-6438	S019	AML	R	Histone methyltransferase	1.0189	6.58891	7.86004	9.3764	1.0189	0.0920509	4	1	0.25
EPZ-6438	S021	AML	R	Histone methyltransferase	0.989644	15.6211	362.771	8424.65	0.989644	0.0920509	4	1	0.25
EPZ-6438	S022	FL	R	Histone methyltransferase	0.999375	1.11644	1611200895014490	2.32521e+30	0.999375	0.0920509	4	1	0.25
EPZ-6438	S025	AML	R	Histone methyltransferase	1.0065	3.76159	6.43812	11.0191	1.0065	0.0920509	4	1	0.25
EPZ-6438	S027	AML	R	Histone methyltransferase	1.03345	0.282958	2.84052e+07	2851506269791868	1.03345	0.0920509	4	1	0.25
EPZ-6438	S031	CLL	R	Histone methyltransferase	0.912113	4.56608	5.83294	7.45128	0.912113	0.0920509	4	1	0.25
EPZ-6438	S037	AML	PD	Histone methyltransferase	1.17297	0.247275	0.315111	0.401556	1.17297	0.0920509	4	1	0.25
EPZ-6438	S041	MCL	R	Histone methyltransferase	1.10962	0.124556	0.16307	0.213493	1.10962	0.0920509	4	1	0.25
EPZ-6438	S043	CLL	R	Histone methyltransferase	0.960552	0.115233	0.145954	0.184865	0.960552	0.0920509	4	1	0.25
EPZ-6438	S044	AML	R	Histone methyltransferase	1.04023	76003.5	2.60955e+22	8.95977e+39	1.04023	0.0920509	4	1	0.25
EPZ-6438	S048	ALL	R	Histone methyltransferase	0.950869	3.34611	4.03491	4.86551	0.950869	0.0920509	4	1	0.25
EPZ-6438	S049	DLBCL	PD	Histone methyltransferase	1.02647	5.70057	7.45874	9.75918	1.02647	0.0920509	4	1	0.25
EPZ-6438	S053	MCL	R	Histone methyltransferase	1.00274	3.61508	4.36717	5.27572	1.00274	0.0920509	4	1	0.25
EPZ-6438	S054	AML	R	Histone methyltransferase	1.00088	3.30623	12.7154	48.9021	1.00088	0.0920509	4	1	0.25
EPZ-6438	S055	AML	R	Histone methyltransferase	0.988267	4.53453	22.4633	111.28	0.988267	0.0920509	4	1	0.25
EPZ-6438	S056	AML	R	Histone methyltransferase	1.03998	1.17698	9809.78	8.17618e+07	1.03998	0.0920509	4	1	0.25
EPZ-6438	S058	T-NHL	PD	Histone methyltransferase	1.12771	2.63367	72.4748	1994.4	1.12771	0.0920509	4	1	0.25
EPZ-6438	S060	AML	R	Histone methyltransferase	1.04034	0.00513063	0.0102041	0.0202946	1.04034	0.0920509	4	1	0.25
EPZ-6438	S063	MCL	R	Histone methyltransferase	1.00936	5.68563	8.12785	11.6191	1.00936	0.0920509	4	1	0.25
EPZ-6438	S068	MCL	R	Histone methyltransferase	0.954771	3.78459	5.57861	8.22307	0.954771	0.0920509	4	1	0.25
EPZ-6438	S071	AML	R	Histone methyltransferase	1.01009	3.44183	7.08871	14.5998	1.01009	0.0920509	4	1	0.25
EPZ-6438	S072	AML	R	Histone methyltransferase	1.1263	6.15327	7.10703	8.20862	1.1263	0.0920509	4	1	0.25
EPZ-6438	S076	DLBCL	R	Histone methyltransferase	1.12915	8.17	9.85726	11.893	1.12915	0.0920509	4	1	0.25
EPZ-6438	S079	AML	R	Histone methyltransferase	0.97821	9.76196	83.6594	716.956	0.97821	0.0920509	4	1	0.25
EPZ-6438	S081	AML	R	Histone methyltransferase	1.03452	1.14369	816.335	582678	1.03452	0.0920509	4	1	0.25
EPZ-6438	S082	DLBCL	PD	Histone methyltransferase	0.942308	0.785459	0.944341	1.13536	0.942308	0.0920509	4	1	0.25
EPZ-6438	S085	AML	R	Histone methyltransferase	1.0807	6.48969	11.3962	20.0122	1.0807	0.0920509	4	1	0.25
EPZ-6438	S087	FL	R	Histone methyltransferase	1.00066	3.87657	5.26495	7.15058	1.00066	0.0920509	4	1	0.25
EPZ-6438	S088	ALL	R	Histone methyltransferase	0.966916	4.61905	8.58519	15.9568	0.966916	0.0920509	4	1	0.25
EPZ-6438	S089	AML	R	Histone methyltransferase	0.962101	6.55963	10.223	15.9324	0.962101	0.0920509	4	1	0.25
EPZ-6438	S091	AML	R	Histone methyltransferase	0.965381	3.95855	5.38658	7.32976	0.965381	0.0920509	4	1	0.25
CPI-169	S002	AML	PD	Histone methyltransferase	0.9506	1.07594	8.82156e+16	7.23275e+33	0.9506	0.303244	4	1	0.25
CPI-169	S005	BL	PD	Histone methyltransferase	1.07409	0.230362	0.299272	0.388795	1.07409	0.303244	4	1	0.25
CPI-169	S006	AML	R	Histone methyltransferase	1.01046	2.5505	12.8399	64.6395	1.01046	0.303244	4	1	0.25
CPI-169	S007	AML	R	Histone methyltransferase	0.88285	4.58924	5.92426	7.64765	0.88285	0.303244	4	1	0.25
CPI-169	S008	T-PLL	R	Histone methyltransferase	1.01936	0.307549	0.415783	0.562106	1.01936	0.303244	4	1	0.25
CPI-169	S009	AML	R	Histone methyltransferase	0.94503	0.0892435	0.110994	0.138046	0.94503	0.303244	4	1	0.25
CPI-169	S011	AML	R	Histone methyltransferase	0.902858	0.878031	4.42226e+18	2.2273e+37	0.902858	0.303244	4	1	0.25
CPI-169	S012	AML	PD	Histone methyltransferase	1.06749	0.458796	1.89558e+09	7.83188e+18	1.06749	0.303244	4	1	0.25
CPI-169	S016	B-PLL	R	Histone methyltransferase	1.03854	1.41902	1.56118e+06	1.71757e+12	1.03854	0.303244	4	1	0.25
CPI-169	S017	AML	R	Histone methyltransferase	0.987561	0.649897	16081.1	3.9791e+08	0.987561	0.303244	4	1	0.25
CPI-169	S019	AML	R	Histone methyltransferase	1.04172	0.143923	0.381126	1.00927	1.04172	0.303244	4	1	0.25
CPI-169	S021	AML	R	Histone methyltransferase	0.914031	0.978282	1.36113e+11	1.89382e+22	0.914031	0.303244	4	1	0.25
CPI-169	S022	FL	R	Histone methyltransferase	1.01302				1.01302	0.303244	4	1	0.25
CPI-169	S025	AML	R	Histone methyltransferase	0.987065	1.17743	1.45007	1.78584	0.987065	0.303244	4	1	0.25
CPI-169	S027	AML	R	Histone methyltransferase	1.12082	1.01608	3.35183e+08	1.1057e+17	1.12082	0.303244	4	1	0.25
CPI-169	S031	CLL	R	Histone methyltransferase	0.899112	4.26127	5.49778	7.09309	0.899112	0.303244	4	1	0.25
CPI-169	S037	AML	PD	Histone methyltransferase	0.962151	2.34341	2.94759	3.70753	0.962151	0.303244	4	1	0.25
CPI-169	S041	MCL	R	Histone methyltransferase	1.02495	2.91253	3.81077	4.98603	1.02495	0.303244	4	1	0.25
CPI-169	S043	CLL	R	Histone methyltransferase	0.899906	0.330841	1.94315e+13	1.14128e+27	0.899906	0.303244	4	1	0.25
CPI-169	S044	AML	R	Histone methyltransferase	0.988995	99.9143	150.413	226.434	0.988995	0.303244	4	1	0.25
CPI-169	S048	ALL	R	Histone methyltransferase	0.624388	0.0146076	0.0194827	0.0259847	0.624388	0.303244	4	1	0.25
CPI-169	S049	DLBCL	PD	Histone methyltransferase	1.01455	2.61427	3.35764	4.3124	1.01455	0.303244	4	1	0.25
CPI-169	S053	MCL	R	Histone methyltransferase	0.814328	9.70084	15.9568	26.2472	0.814328	0.303244	4	1	0.25
CPI-169	S054	AML	R	Histone methyltransferase	1.02241	0.383275	1.41728e+07	5.2408e+14	1.02241	0.303244	4	1	0.25
CPI-169	S055	AML	R	Histone methyltransferase	1.01967	0.174163	0.240965	0.333391	1.01967	0.303244	4	1	0.25
CPI-169	S056	AML	R	Histone methyltransferase	0.838558	9.82777	11.4607	13.365	0.838558	0.303244	4	1	0.25
CPI-169	S058	T-NHL	PD	Histone methyltransferase	1.02503	7.13579	8.4781	10.0729	1.02503	0.303244	4	1	0.25
CPI-169	S060	AML	R	Histone methyltransferase	1.09862	2.68455	3.47676	4.50274	1.09862	0.303244	4	1	0.25
CPI-169	S063	MCL	R	Histone methyltransferase	1.02419	0.284577	0.328633	0.37951	1.02419	0.303244	4	1	0.25
CPI-169	S068	MCL	R	Histone methyltransferase	0.895662	0.0144649	0.0197161	0.0268735	0.895662	0.303244	4	1	0.25
CPI-169	S071	AML	R	Histone methyltransferase	0.924249	0.000263402	0.0145679	0.805707	0.924249	0.303244	4	1	0.25
CPI-169	S072	AML	R	Histone methyltransferase	0.912681	0.811065	1.96275e+10	4.74979e+20	0.912681	0.303244	4	1	0.25
CPI-169	S076	DLBCL	R	Histone methyltransferase	1.0344	1.22784	1.86481	2.83223	1.0344	0.303244	4	1	0.25
CPI-169	S079	AML	R	Histone methyltransferase	0.941049	15.0467	19.3248	24.8193	0.941049	0.303244	4	1	0.25
CPI-169	S081	AML	R	Histone methyltransferase	0.941815	6.32883	12.3768	24.2042	0.941815	0.303244	4	1	0.25
CPI-169	S082	DLBCL	PD	Histone methyltransferase	0.878507	0.464665	0.574514	0.710332	0.878507	0.303244	4	1	0.25
CPI-169	S085	AML	R	Histone methyltransferase	1.03055	0.435879	4.4628e+09	4.56929e+19	1.03055	0.303244	4	1	0.25
CPI-169	S087	FL	R	Histone methyltransferase	0.99239	12.2391	15.0743	18.5662	0.99239	0.303244	4	1	0.25
CPI-169	S088	ALL	R	Histone methyltransferase	0.662888	3.18693	3.88622	4.73895	0.662888	0.303244	4	1	0.25
CPI-169	S089	AML	R	Histone methyltransferase	0.66719	0.0106858	0.0150015	0.0210602	0.66719	0.303244	4	1	0.25
CPI-169	S091	AML	R	Histone methyltransferase	1.09615	0.565178	0.683535	0.826679	1.09615	0.303244	4	1	0.25
BRD73954	S002	AML	PD	Histone deacetylase	1.15832	0.401554	0.512386	0.653808	1.15832	0.0179671	6	1	0.166667
BRD73954	S005	BL	PD	Histone deacetylase	1.03405	0.000635468	0.00903518	0.128464	1.03405	0.0179671	6	1	0.166667
BRD73954	S006	AML	R	Histone deacetylase	0.976925	3.031	3.64797	4.39053	0.976925	0.0179671	6	1	0.166667
BRD73954	S007	AML	R	Histone deacetylase	0.856646	3.26156	7.88907	19.0821	0.856646	0.0179671	6	1	0.166667
BRD73954	S008	T-PLL	R	Histone deacetylase	1.05083	1.34144	1.7195	2.20412	1.05083	0.0179671	6	1	0.166667
BRD73954	S009	AML	R	Histone deacetylase	1.0352	0.00843272	0.0155739	0.0287626	1.0352	0.0179671	6	1	0.166667
BRD73954	S011	AML	R	Histone deacetylase	0.970777	2.17881	2.51936	2.91314	0.970777	0.0179671	6	1	0.166667
BRD73954	S012	AML	PD	Histone deacetylase	1.08622	4.80109	6.48767	8.76673	1.08622	0.0179671	6	1	0.166667
BRD73954	S016	B-PLL	R	Histone deacetylase	1.01005	1.09563	5.58161e+06	2.8435e+13	1.01005	0.0179671	6	1	0.166667
BRD73954	S017	AML	R	Histone deacetylase	1.01018	0.199399	0.263002	0.346892	1.01018	0.0179671	6	1	0.166667
BRD73954	S019	AML	R	Histone deacetylase	1.01233	0.173525	0.239833	0.33148	1.01233	0.0179671	6	1	0.166667
BRD73954	S021	AML	R	Histone deacetylase	1.02365	0.0146622	0.020459	0.0285477	1.02365	0.0179671	6	1	0.166667
BRD73954	S022	FL	R	Histone deacetylase	1.01271	1.45186	1.70086	1.99256	1.01271	0.0179671	6	1	0.166667
BRD73954	S025	AML	R	Histone deacetylase	0.986097	0.838644	6.51425e+07	5060014042671428	0.986097	0.0179671	6	1	0.166667
BRD73954	S027	AML	R	Histone deacetylase	0.990484	30.1853	84.261	235.211	0.990484	0.0179671	6	1	0.166667
BRD73954	S031	CLL	R	Histone deacetylase	0.968322	0.0997872	0.12113	0.147037	0.968322	0.0179671	6	1	0.166667
BRD73954	S037	AML	PD	Histone deacetylase	1.01913	12.7959	16.5851	21.4963	1.01913	0.0179671	6	1	0.166667
BRD73954	S041	MCL	R	Histone deacetylase	1.06368	1.97325	1.03685e+10	5.44814e+19	1.06368	0.0179671	6	1	0.166667
BRD73954	S043	CLL	R	Histone deacetylase	0.934648	0.537008	0.663488	0.819758	0.934648	0.0179671	6	1	0.166667
BRD73954	S044	AML	R	Histone deacetylase	1.02841	2.34818	3.02684	3.90163	1.02841	0.0179671	6	1	0.166667
BRD73954	S048	ALL	R	Histone deacetylase	0.841317	4.3651	6.29373	9.07447	0.841317	0.0179671	6	1	0.166667
BRD73954	S049	DLBCL	PD	Histone deacetylase	0.984508	0.00411198	0.101304	2.49574	0.984508	0.0179671	6	1	0.166667
BRD73954	S053	MCL	R	Histone deacetylase	0.922078	6.30968	8.39401	11.1669	0.922078	0.0179671	6	1	0.166667
BRD73954	S054	AML	R	Histone deacetylase	0.952672	0.007755	0.013396	0.0231404	0.952672	0.0179671	6	1	0.166667
BRD73954	S055	AML	R	Histone deacetylase	0.963709	0.0133462	1.07024e+19	8.58234e+39	0.963709	0.0179671	6	1	0.166667
BRD73954	S056	AML	R	Histone deacetylase	0.940312	35.5219	485.64	6639.47	0.940312	0.0179671	6	1	0.166667
BRD73954	S058	T-NHL	PD	Histone deacetylase	1.11328	3.61791e+16	3.04249e+22	2.55859e+28	1.11328	0.0179671	6	1	0.166667
BRD73954	S060	AML	R	Histone deacetylase	1.02122	0.42358	2.50638e+08	1.48306e+17	1.02122	0.0179671	6	1	0.166667
BRD73954	S063	MCL	R	Histone deacetylase	0.993773	0.320586	0.382806	0.457102	0.993773	0.0179671	6	1	0.166667
BRD73954	S068	MCL	R	Histone deacetylase	0.908761	1.20774	1.39476	1.61074	0.908761	0.0179671	6	1	0.166667
BRD73954	S071	AML	R	Histone deacetylase	0.912384	4.19164	5.21454	6.48706	0.912384	0.0179671	6	1	0.166667
BRD73954	S072	AML	R	Histone deacetylase	0.952486	8.0975	10.2911	13.0791	0.952486	0.0179671	6	1	0.166667
BRD73954	S076	DLBCL	R	Histone deacetylase	1.12656	4.0038	5.41246	7.31673	1.12656	0.0179671	6	1	0.166667
BRD73954	S079	AML	R	Histone deacetylase	0.94579	0.915905	1.30211	1.85116	0.94579	0.0179671	6	1	0.166667
BRD73954	S081	AML	R	Histone deacetylase	0.949347	0.97123	3.38444e+10	1.17938e+21	0.949347	0.0179671	6	1	0.166667
BRD73954	S082	DLBCL	PD	Histone deacetylase	0.924852	2.55938	3.64173	5.18182	0.924852	0.0179671	6	1	0.166667
BRD73954	S085	AML	R	Histone deacetylase	1.07102	1.24091	2.01162	3.26102	1.07102	0.0179671	6	1	0.166667
BRD73954	S087	FL	R	Histone deacetylase	1.01182	6.975	8.40929	10.1385	1.01182	0.0179671	6	1	0.166667
BRD73954	S088	ALL	R	Histone deacetylase	0.87276	16.5392	19.9894	24.1594	0.87276	0.0179671	6	1	0.166667
BRD73954	S089	AML	R	Histone deacetylase	0.754791	0.314518	0.500696	0.797084	0.754791	0.0179671	6	1	0.166667
BRD73954	S091	AML	R	Histone deacetylase	0.895442	4.41452	6.49839	9.56596	0.895442	0.0179671	6	1	0.166667
Panobinostat	S002	AML	PD	Histone deacetylase	0.498395	0.0033372	0.00445612	0.0059502	0.498395	0.187465	6	1	0.166667
Panobinostat	S005	BL	PD	Histone deacetylase	0.628059	0.000323744	0.00342987	0.0363373	0.628059	0.187465	6	1	0.166667
Panobinostat	S006	AML	R	Histone deacetylase	0.472252	0.011085	0.0193893	0.0339148	0.472252	0.187465	6	1	0.166667
Panobinostat	S007	AML	R	Histone deacetylase	0.161273	0.00366316	0.00435711	0.00518253	0.161273	0.187465	6	1	0.166667
Panobinostat	S008	T-PLL	R	Histone deacetylase	0.885649	0.0633318	0.231021	0.842718	0.885649	0.187465	6	1	0.166667
Panobinostat	S009	AML	R	Histone deacetylase	0.436775	0.00602899	0.0105242	0.0183711	0.436775	0.187465	6	1	0.166667
Panobinostat	S011	AML	R	Histone deacetylase	0.369639	0.00250401	0.00304152	0.00369441	0.369639	0.187465	6	1	0.166667
Panobinostat	S012	AML	PD	Histone deacetylase	0.579884	0.0193149	0.0288881	0.0432061	0.579884	0.187465	6	1	0.166667
Panobinostat	S016	B-PLL	R	Histone deacetylase	0.241423	0.00315946	0.00374011	0.00442748	0.241423	0.187465	6	1	0.166667
Panobinostat	S017	AML	R	Histone deacetylase	0.436187	0.00346441	0.00403152	0.00469147	0.436187	0.187465	6	1	0.166667
Panobinostat	S019	AML	R	Histone deacetylase	0.676421	0.00746052	0.0127835	0.0219043	0.676421	0.187465	6	1	0.166667
Panobinostat	S021	AML	R	Histone deacetylase	0.436062	0.00473798	0.0112682	0.026799	0.436062	0.187465	6	1	0.166667
Panobinostat	S022	FL	R	Histone deacetylase	0.530435	0.0147886	0.0311947	0.0658011	0.530435	0.187465	6	1	0.166667
Panobinostat	S025	AML	R	Histone deacetylase	0.549289	0.00333166	0.00394846	0.00467945	0.549289	0.187465	6	1	0.166667
Panobinostat	S027	AML	R	Histone deacetylase	0.424157	0.00705134	0.0118883	0.0200432	0.424157	0.187465	6	1	0.166667
Panobinostat	S031	CLL	R	Histone deacetylase	0.355871	0.00537918	0.00816913	0.0124061	0.355871	0.187465	6	1	0.166667
Panobinostat	S037	AML	PD	Histone deacetylase	0.65186	0.0027077	0.0032349	0.00386476	0.65186	0.187465	6	1	0.166667
Panobinostat	S041	MCL	R	Histone deacetylase	0.43951	0.00548822	0.00836533	0.0127507	0.43951	0.187465	6	1	0.166667
Panobinostat	S043	CLL	R	Histone deacetylase	0.4511	0.011459	0.024151	0.050901	0.4511	0.187465	6	1	0.166667
Panobinostat	S044	AML	R	Histone deacetylase	0.492644	0.00663671	0.0119136	0.0213863	0.492644	0.187465	6	1	0.166667
Panobinostat	S048	ALL	R	Histone deacetylase	0.141333	0.00249967	0.00299053	0.00357778	0.141333	0.187465	6	1	0.166667
Panobinostat	S049	DLBCL	PD	Histone deacetylase	0.384335	0.00515502	0.00733892	0.010448	0.384335	0.187465	6	1	0.166667
Panobinostat	S053	MCL	R	Histone deacetylase	0.280871	0.00346028	0.00574946	0.00955309	0.280871	0.187465	6	1	0.166667
Panobinostat	S054	AML	R	Histone deacetylase	0.383966	0.00497435	0.00723141	0.0105126	0.383966	0.187465	6	1	0.166667
Panobinostat	S055	AML	R	Histone deacetylase	0.491825	0.0124938	0.0283109	0.064152	0.491825	0.187465	6	1	0.166667
Panobinostat	S056	AML	R	Histone deacetylase	0.207633	0.00218529	0.00342574	0.00537031	0.207633	0.187465	6	1	0.166667
Panobinostat	S058	T-NHL	PD	Histone deacetylase	0.55556	0.00388339	0.00583321	0.008762	0.55556	0.187465	6	1	0.166667
Panobinostat	S060	AML	R	Histone deacetylase	0.507296	0.0117836	0.0186597	0.0295481	0.507296	0.187465	6	1	0.166667
Panobinostat	S063	MCL	R	Histone deacetylase	0.413883	0.00797193	0.0127001	0.0202325	0.413883	0.187465	6	1	0.166667
Panobinostat	S068	MCL	R	Histone deacetylase	0.219473	0.00158067	0.00350376	0.00776656	0.219473	0.187465	6	1	0.166667
Panobinostat	S071	AML	R	Histone deacetylase	0.342956	0.00593405	0.00936965	0.0147943	0.342956	0.187465	6	1	0.166667
Panobinostat	S072	AML	R	Histone deacetylase	0.473723	0.00434634	0.00866727	0.0172839	0.473723	0.187465	6	1	0.166667
Panobinostat	S076	DLBCL	R	Histone deacetylase	0.468899	0.00486988	0.00936422	0.0180064	0.468899	0.187465	6	1	0.166667
Panobinostat	S079	AML	R	Histone deacetylase	0.473325	0.00367566	0.0042791	0.0049816	0.473325	0.187465	6	1	0.166667
Panobinostat	S081	AML	R	Histone deacetylase	0.468932	0.0113153	0.0187769	0.0311589	0.468932	0.187465	6	1	0.166667
Panobinostat	S082	DLBCL	PD	Histone deacetylase	0.218478	0.00314164	0.00498481	0.00790935	0.218478	0.187465	6	1	0.166667
Panobinostat	S085	AML	R	Histone deacetylase	0.277339	0.0018883	0.00327071	0.00566517	0.277339	0.187465	6	1	0.166667
Panobinostat	S087	FL	R	Histone deacetylase	0.759449	0.014603	0.0342355	0.0802626	0.759449	0.187465	6	1	0.166667
Panobinostat	S088	ALL	R	Histone deacetylase	0.218845	0.00111803	0.00252504	0.00570272	0.218845	0.187465	6	1	0.166667
Panobinostat	S089	AML	R	Histone deacetylase	0.248115	0.00249634	0.00582314	0.0135835	0.248115	0.187465	6	1	0.166667
Panobinostat	S091	AML	R	Histone deacetylase	0.318244	0.00276125	0.00534655	0.0103524	0.318244	0.187465	6	1	0.166667
Romidepsin	S002	AML	PD	Histone deacetylase	0.494807	0.00168277	0.00242193	0.00348578	0.494807	0.402749	6	1	0.166667
Romidepsin	S005	BL	PD	Histone deacetylase	0.728036	0.0039176	0.00654743	0.0109426	0.728036	0.402749	6	1	0.166667
Romidepsin	S006	AML	R	Histone deacetylase	0.514972	0.00658759	0.0133939	0.0272323	0.514972	0.402749	6	1	0.166667
Romidepsin	S007	AML	R	Histone deacetylase	0.346225	0.00291243	0.00460448	0.00727958	0.346225	0.402749	6	1	0.166667
Romidepsin	S008	T-PLL	R	Histone deacetylase	0.823415	0.00162696	0.00196708	0.0023783	0.823415	0.402749	6	1	0.166667
Romidepsin	S009	AML	R	Histone deacetylase	0.442774	0.00105299	0.00295732	0.0083056	0.442774	0.402749	6	1	0.166667
Romidepsin	S011	AML	R	Histone deacetylase	0.56168	0.00199391	0.00739864	0.0274535	0.56168	0.402749	6	1	0.166667
Romidepsin	S012	AML	PD	Histone deacetylase	0.600079	0.0104614	0.016472	0.025936	0.600079	0.402749	6	1	0.166667
Romidepsin	S016	B-PLL	R	Histone deacetylase	0.357339	0.0026619	0.00353142	0.00468498	0.357339	0.402749	6	1	0.166667
Romidepsin	S017	AML	R	Histone deacetylase	0.533476	0.00189778	0.00219643	0.00254209	0.533476	0.402749	6	1	0.166667
Romidepsin	S019	AML	R	Histone deacetylase	0.662653	0.0053541	0.00701859	0.00920054	0.662653	0.402749	6	1	0.166667
Romidepsin	S021	AML	R	Histone deacetylase	0.490528	0.00373097	0.00641412	0.0110269	0.490528	0.402749	6	1	0.166667
Romidepsin	S022	FL	R	Histone deacetylase	0.558121	0.00632643	0.0170045	0.0457058	0.558121	0.402749	6	1	0.166667
Romidepsin	S025	AML	R	Histone deacetylase	0.53922	0.00203193	0.00236259	0.00274705	0.53922	0.402749	6	1	0.166667
Romidepsin	S027	AML	R	Histone deacetylase	0.433022	0.00374908	0.00627733	0.0105105	0.433022	0.402749	6	1	0.166667
Romidepsin	S031	CLL	R	Histone deacetylase	0.361761	0.00195294	0.00286038	0.00418945	0.361761	0.402749	6	1	0.166667
Romidepsin	S037	AML	PD	Histone deacetylase	0.691823	0.00246911	0.00415707	0.00699897	0.691823	0.402749	6	1	0.166667
Romidepsin	S041	MCL	R	Histone deacetylase	0.444093	0.00287936	0.00421963	0.00618374	0.444093	0.402749	6	1	0.166667
Romidepsin	S043	CLL	R	Histone deacetylase	0.448637	0.00549633	0.0104155	0.0197372	0.448637	0.402749	6	1	0.166667
Romidepsin	S044	AML	R	Histone deacetylase	0.579755	0.00799614	0.0091717	0.0105201	0.579755	0.402749	6	1	0.166667
Romidepsin	S048	ALL	R	Histone deacetylase	0.181692	0.000216367	0.00050139	0.00116188	0.181692	0.402749	6	1	0.166667
Romidepsin	S049	DLBCL	PD	Histone deacetylase	0.141183	0.000566146	0.000799504	0.00112905	0.141183	0.402749	6	1	0.166667
Romidepsin	S053	MCL	R	Histone deacetylase	0.220298	0.00107055	0.00133699	0.00166974	0.220298	0.402749	6	1	0.166667
Romidepsin	S054	AML	R	Histone deacetylase	0.447568	0.00388054	0.00588371	0.00892094	0.447568	0.402749	6	1	0.166667
Romidepsin	S055	AML	R	Histone deacetylase	0.534377	0.0078833	0.0153961	0.0300684	0.534377	0.402749	6	1	0.166667
Romidepsin	S056	AML	R	Histone deacetylase	0.396947	0.00429459	0.0060223	0.00844505	0.396947	0.402749	6	1	0.166667
Romidepsin	S058	T-NHL	PD	Histone deacetylase	0.491312	0.00139151	0.00301677	0.00654028	0.491312	0.402749	6	1	0.166667
Romidepsin	S060	AML	R	Histone deacetylase	0.530609	0.00704191	0.0103584	0.0152367	0.530609	0.402749	6	1	0.166667
Romidepsin	S063	MCL	R	Histone deacetylase	0.373191	0.00551969	0.00608562	0.00670957	0.373191	0.402749	6	1	0.166667
Romidepsin	S068	MCL	R	Histone deacetylase	0.25212	0.000572937	0.00119316	0.00248481	0.25212	0.402749	6	1	0.166667
Romidepsin	S071	AML	R	Histone deacetylase	0.388999	0.00196454	0.00312133	0.00495929	0.388999	0.402749	6	1	0.166667
Romidepsin	S072	AML	R	Histone deacetylase	0.421273	0.00197853	0.00356413	0.00642042	0.421273	0.402749	6	1	0.166667
Romidepsin	S076	DLBCL	R	Histone deacetylase	0.422404	0.0012569	0.00289457	0.00666604	0.422404	0.402749	6	1	0.166667
Romidepsin	S079	AML	R	Histone deacetylase	0.517695	0.00193788	0.00223599	0.00257995	0.517695	0.402749	6	1	0.166667
Romidepsin	S081	AML	R	Histone deacetylase	0.443319	0.00554079	0.00821679	0.0121852	0.443319	0.402749	6	1	0.166667
Romidepsin	S082	DLBCL	PD	Histone deacetylase	0.385121	0.00317711	0.00486163	0.00743929	0.385121	0.402749	6	1	0.166667
Romidepsin	S085	AML	R	Histone deacetylase	0.383535	0.00247943	0.00371663	0.00557118	0.383535	0.402749	6	1	0.166667
Romidepsin	S087	FL	R	Histone deacetylase	0.700951	0.00457519	0.00858449	0.0161072	0.700951	0.402749	6	1	0.166667
Romidepsin	S088	ALL	R	Histone deacetylase	0.313505	0.00204742	0.00338873	0.00560878	0.313505	0.402749	6	1	0.166667
Romidepsin	S089	AML	R	Histone deacetylase	0.452533	0.00710294	0.00816849	0.00939389	0.452533	0.402749	6	1	0.166667
Romidepsin	S091	AML	R	Histone deacetylase	0.364998	0.00321836	0.0048206	0.00722052	0.364998	0.402749	6	1	0.166667
TMP269	S002	AML	PD	Histone deacetylase	0.93637	2.62958	3.15165	3.77736	0.93637	0.480627	6	1	0.166667
TMP269	S005	BL	PD	Histone deacetylase	1.08401	4.60014	6.58189	9.41737	1.08401	0.480627	6	1	0.166667
TMP269	S006	AML	R	Histone deacetylase	1.01652	3.41331	4.54952	6.06394	1.01652	0.480627	6	1	0.166667
TMP269	S007	AML	R	Histone deacetylase	1.25985	0.948958	1.98031	4.13258	1.25985	0.480627	6	1	0.166667
TMP269	S008	T-PLL	R	Histone deacetylase	1.00727	1.27084	176630	2.45492e+10	1.00727	0.480627	6	1	0.166667
TMP269	S009	AML	R	Histone deacetylase	0.98148	2.82184	3.46413	4.25261	0.98148	0.480627	6	1	0.166667
TMP269	S011	AML	R	Histone deacetylase	0.883059	2.96316	3.47204	4.0683	0.883059	0.480627	6	1	0.166667
TMP269	S012	AML	PD	Histone deacetylase	1.07761	7.97934	12.0452	18.1827	1.07761	0.480627	6	1	0.166667
TMP269	S016	B-PLL	R	Histone deacetylase	1.06565	0.000905182	0.0294582	0.958689	1.06565	0.480627	6	1	0.166667
TMP269	S017	AML	R	Histone deacetylase	1.02354	4.66875	6.40711	8.79272	1.02354	0.480627	6	1	0.166667
TMP269	S019	AML	R	Histone deacetylase	1.06141				1.06141	0.480627	6	1	0.166667
TMP269	S021	AML	R	Histone deacetylase	0.909715	1.40255	3.46364e+06	8.55356e+12	0.909715	0.480627	6	1	0.166667
TMP269	S022	FL	R	Histone deacetylase	1.05038	2.45068	2.87557	3.37413	1.05038	0.480627	6	1	0.166667
TMP269	S025	AML	R	Histone deacetylase	1.05958	0.0102136	0.0154022	0.0232268	1.05958	0.480627	6	1	0.166667
TMP269	S027	AML	R	Histone deacetylase	1.09149	2.42181	3.04465	3.82767	1.09149	0.480627	6	1	0.166667
TMP269	S031	CLL	R	Histone deacetylase	0.946098	0.252969	0.287183	0.326025	0.946098	0.480627	6	1	0.166667
TMP269	S037	AML	PD	Histone deacetylase	0.919573	2.95936	3.52501	4.19879	0.919573	0.480627	6	1	0.166667
TMP269	S041	MCL	R	Histone deacetylase	1.03412	3.59825	5.1042	7.24042	1.03412	0.480627	6	1	0.166667
TMP269	S043	CLL	R	Histone deacetylase	0.899778	8.09801	10.5309	13.6948	0.899778	0.480627	6	1	0.166667
TMP269	S044	AML	R	Histone deacetylase	0.934155	0.449425	0.527422	0.618955	0.934155	0.480627	6	1	0.166667
TMP269	S048	ALL	R	Histone deacetylase	0.626615	2.4431	2.99922	3.68193	0.626615	0.480627	6	1	0.166667
TMP269	S049	DLBCL	PD	Histone deacetylase	1.04483	2.77232	3.5785	4.6191	1.04483	0.480627	6	1	0.166667
TMP269	S053	MCL	R	Histone deacetylase	0.826498	2.25305	17.2228	131.654	0.826498	0.480627	6	1	0.166667
TMP269	S054	AML	R	Histone deacetylase	0.917897	2.12941	4.43069	9.21898	0.917897	0.480627	6	1	0.166667
TMP269	S055	AML	R	Histone deacetylase	0.987384	7.32323	8.40609	9.64906	0.987384	0.480627	6	1	0.166667
TMP269	S056	AML	R	Histone deacetylase	0.772811	1.29655	1.45939	1.64268	0.772811	0.480627	6	1	0.166667
TMP269	S058	T-NHL	PD	Histone deacetylase	0.959089	1.93265	3.72982	7.19816	0.959089	0.480627	6	1	0.166667
TMP269	S060	AML	R	Histone deacetylase	1.08579	1.74571	2.20571	2.78692	1.08579	0.480627	6	1	0.166667
TMP269	S063	MCL	R	Histone deacetylase	1.03522	0.0048985	0.0137811	0.0387708	1.03522	0.480627	6	1	0.166667
TMP269	S068	MCL	R	Histone deacetylase	0.977517	3.43308	4.15191	5.02125	0.977517	0.480627	6	1	0.166667
TMP269	S071	AML	R	Histone deacetylase	0.893239	3.67314	4.43711	5.35997	0.893239	0.480627	6	1	0.166667
TMP269	S072	AML	R	Histone deacetylase	0.931904	1.41449	1.64875	1.92181	0.931904	0.480627	6	1	0.166667
TMP269	S076	DLBCL	R	Histone deacetylase	1.0567	1.39389	1.59044	1.8147	1.0567	0.480627	6	1	0.166667
TMP269	S079	AML	R	Histone deacetylase	0.873508	0.900835	10.8672	131.097	0.873508	0.480627	6	1	0.166667
TMP269	S081	AML	R	Histone deacetylase	0.949998	0.27557	0.390842	0.554332	0.949998	0.480627	6	1	0.166667
TMP269	S082	DLBCL	PD	Histone deacetylase	0.871689	0.828273	0.984883	1.1711	0.871689	0.480627	6	1	0.166667
TMP269	S085	AML	R	Histone deacetylase	0.91212	1.3392	1.53811	1.76656	0.91212	0.480627	6	1	0.166667
TMP269	S087	FL	R	Histone deacetylase	0.948543	3.07896	3.74372	4.55202	0.948543	0.480627	6	1	0.166667
TMP269	S088	ALL	R	Histone deacetylase	0.67138	4.63841	5.85156	7.38199	0.67138	0.480627	6	1	0.166667
TMP269	S089	AML	R	Histone deacetylase	0.669435	10.783	16.3058	24.6572	0.669435	0.480627	6	1	0.166667
TMP269	S091	AML	R	Histone deacetylase	0.873516	128.977	5.77043e+21	2.5817e+41	0.873516	0.480627	6	1	0.166667
Vorinostat	S002	AML	PD	Histone deacetylase	0.640697	0.396127	0.992398	2.48621	0.640697	0.746116	6	1	0.166667
Vorinostat	S005	BL	PD	Histone deacetylase	0.789983	0.47275	0.54429	0.626656	0.789983	0.746116	6	1	0.166667
Vorinostat	S006	AML	R	Histone deacetylase	0.783502	25.4753	133.124	695.653	0.783502	0.746116	6	1	0.166667
Vorinostat	S007	AML	R	Histone deacetylase	0.379702	0.0199265	0.266307	3.55906	0.379702	0.746116	6	1	0.166667
Vorinostat	S008	T-PLL	R	Histone deacetylase	0.993221	2.52522	3.10858	3.8267	0.993221	0.746116	6	1	0.166667
Vorinostat	S009	AML	R	Histone deacetylase	0.666278	0.899702	1.80382	3.6165	0.666278	0.746116	6	1	0.166667
Vorinostat	S011	AML	R	Histone deacetylase	0.638217	0.213615	0.475281	1.05747	0.638217	0.746116	6	1	0.166667
Vorinostat	S012	AML	PD	Histone deacetylase	0.758539	27.7484	117.106	494.223	0.758539	0.746116	6	1	0.166667
Vorinostat	S016	B-PLL	R	Histone deacetylase	0.533653	0.505235	1.38766	3.81127	0.533653	0.746116	6	1	0.166667
Vorinostat	S017	AML	R	Histone deacetylase	0.656699	0.727534	1.21646	2.03395	0.656699	0.746116	6	1	0.166667
Vorinostat	S019	AML	R	Histone deacetylase	0.87498	73.7375	632.459	5424.71	0.87498	0.746116	6	1	0.166667
Vorinostat	S021	AML	R	Histone deacetylase	0.624993	0.450305	1.27232	3.59486	0.624993	0.746116	6	1	0.166667
Vorinostat	S022	FL	R	Histone deacetylase	0.806927	40.9003	129.946	412.855	0.806927	0.746116	6	1	0.166667
Vorinostat	S025	AML	R	Histone deacetylase	0.741956	0.732865	1.52405	3.16936	0.741956	0.746116	6	1	0.166667
Vorinostat	S027	AML	R	Histone deacetylase	0.6842	0.952139	1.98965	4.15771	0.6842	0.746116	6	1	0.166667
Vorinostat	S031	CLL	R	Histone deacetylase	0.642329	1.01809	1.64283	2.65092	0.642329	0.746116	6	1	0.166667
Vorinostat	S037	AML	PD	Histone deacetylase	0.755578	0.149819	0.408848	1.11572	0.755578	0.746116	6	1	0.166667
Vorinostat	S041	MCL	R	Histone deacetylase	0.657838	0.758201	1.40315	2.5967	0.657838	0.746116	6	1	0.166667
Vorinostat	S043	CLL	R	Histone deacetylase	0.76905	21.3212	118.957	663.698	0.76905	0.746116	6	1	0.166667
Vorinostat	S044	AML	R	Histone deacetylase	0.779541	1.34256	3.18829	7.57151	0.779541	0.746116	6	1	0.166667
Vorinostat	S048	ALL	R	Histone deacetylase	0.395277	0.161615	0.345306	0.737777	0.395277	0.746116	6	1	0.166667
Vorinostat	S049	DLBCL	PD	Histone deacetylase	0.569857	0.718503	1.07112	1.59678	0.569857	0.746116	6	1	0.166667
Vorinostat	S053	MCL	R	Histone deacetylase	0.572268	0.468173	0.878153	1.64715	0.572268	0.746116	6	1	0.166667
Vorinostat	S054	AML	R	Histone deacetylase	0.608982	0.649224	1.24503	2.38761	0.608982	0.746116	6	1	0.166667
Vorinostat	S055	AML	R	Histone deacetylase	0.785032	3.02211	8.54751	24.1751	0.785032	0.746116	6	1	0.166667
Vorinostat	S056	AML	R	Histone deacetylase	0.412964	0.0139461	0.173191	2.15078	0.412964	0.746116	6	1	0.166667
Vorinostat	S058	T-NHL	PD	Histone deacetylase	0.694968	0.452282	3.40368	25.6146	0.694968	0.746116	6	1	0.166667
Vorinostat	S060	AML	R	Histone deacetylase	0.762714	1.51012	2.40539	3.83142	0.762714	0.746116	6	1	0.166667
Vorinostat	S063	MCL	R	Histone deacetylase	0.72518	1.35099	2.80229	5.81265	0.72518	0.746116	6	1	0.166667
Vorinostat	S068	MCL	R	Histone deacetylase	0.569081	0.284006	0.494069	0.859504	0.569081	0.746116	6	1	0.166667
Vorinostat	S071	AML	R	Histone deacetylase	0.595987	6.30777	967.162	148294	0.595987	0.746116	6	1	0.166667
Vorinostat	S072	AML	R	Histone deacetylase	0.689685	0.568202	1.61982	4.61778	0.689685	0.746116	6	1	0.166667
Vorinostat	S076	DLBCL	R	Histone deacetylase	0.658829	1.16151	5.31849	24.353	0.658829	0.746116	6	1	0.166667
Vorinostat	S079	AML	R	Histone deacetylase	0.667848	0.571395	1.06701	1.99253	0.667848	0.746116	6	1	0.166667
Vorinostat	S081	AML	R	Histone deacetylase	0.72718	1.33729	3.70817	10.2824	0.72718	0.746116	6	1	0.166667
Vorinostat	S082	DLBCL	PD	Histone deacetylase	0.532843	0.537967	0.943027	1.65308	0.532843	0.746116	6	1	0.166667
Vorinostat	S085	AML	R	Histone deacetylase	0.532845	0.376984	0.435356	0.502766	0.532845	0.746116	6	1	0.166667
Vorinostat	S087	FL	R	Histone deacetylase	0.898907	31.6128	173.525	952.491	0.898907	0.746116	6	1	0.166667
Vorinostat	S088	ALL	R	Histone deacetylase	0.46245	0.177091	0.459282	1.19114	0.46245	0.746116	6	1	0.166667
Vorinostat	S089	AML	R	Histone deacetylase	0.590781	0.667746	1.68026	4.22805	0.590781	0.746116	6	1	0.166667
Vorinostat	S091	AML	R	Histone deacetylase	0.525569	0.304	0.869623	2.48764	0.525569	0.746116	6	1	0.166667
CAY10603	S002	AML	PD	Histone deacetylase	0.510262	0.0309	0.151511	0.742898	0.510262	0.858882	6	1	0.166667
CAY10603	S005	BL	PD	Histone deacetylase	0.713288	0.0321154	20909.1	1.36131e+10	0.713288	0.858882	6	1	0.166667
CAY10603	S006	AML	R	Histone deacetylase	0.736778	2.69129	3.08965	3.54696	0.736778	0.858882	6	1	0.166667
CAY10603	S007	AML	R	Histone deacetylase	0.397144	0.86554	1.36661	2.15775	0.397144	0.858882	6	1	0.166667
CAY10603	S008	T-PLL	R	Histone deacetylase	0.917371	3.02082	3.57846	4.23905	0.917371	0.858882	6	1	0.166667
CAY10603	S009	AML	R	Histone deacetylase	0.580005	1.16497	2.84581	6.95181	0.580005	0.858882	6	1	0.166667
CAY10603	S011	AML	R	Histone deacetylase	0.493374	0.257655	0.654579	1.66298	0.493374	0.858882	6	1	0.166667
CAY10603	S012	AML	PD	Histone deacetylase	0.740587	2.50417	4.36841	7.6205	0.740587	0.858882	6	1	0.166667
CAY10603	S016	B-PLL	R	Histone deacetylase	0.480539	0.227436	1.03133	4.67668	0.480539	0.858882	6	1	0.166667
CAY10603	S017	AML	R	Histone deacetylase	0.630922	0.900104	1.67593	3.12047	0.630922	0.858882	6	1	0.166667
CAY10603	S019	AML	R	Histone deacetylase	0.831414	7.45633	19.1719	49.2953	0.831414	0.858882	6	1	0.166667
CAY10603	S021	AML	R	Histone deacetylase	0.571023	0.99342	3.79377	14.488	0.571023	0.858882	6	1	0.166667
CAY10603	S022	FL	R	Histone deacetylase	0.797566	4.56305	5.571	6.8016	0.797566	0.858882	6	1	0.166667
CAY10603	S025	AML	R	Histone deacetylase	0.698182	1.27023	2.30816	4.19422	0.698182	0.858882	6	1	0.166667
CAY10603	S027	AML	R	Histone deacetylase	0.688326	1.31896	2.55406	4.94573	0.688326	0.858882	6	1	0.166667
CAY10603	S031	CLL	R	Histone deacetylase	0.621314	1.35614	2.11798	3.30782	0.621314	0.858882	6	1	0.166667
CAY10603	S037	AML	PD	Histone deacetylase	0.59246	0.23339	0.572094	1.40233	0.59246	0.858882	6	1	0.166667
CAY10603	S041	MCL	R	Histone deacetylase	0.575651	0.910039	2.597	7.41109	0.575651	0.858882	6	1	0.166667
CAY10603	S043	CLL	R	Histone deacetylase	0.629878	2.65391	7.02752	18.6088	0.629878	0.858882	6	1	0.166667
CAY10603	S044	AML	R	Histone deacetylase	0.589323	0.671193	0.796054	0.944143	0.589323	0.858882	6	1	0.166667
CAY10603	S048	ALL	R	Histone deacetylase	0.171847	0.102593	0.327405	1.04485	0.171847	0.858882	6	1	0.166667
CAY10603	S049	DLBCL	PD	Histone deacetylase	0.379049	0.272317	0.835621	2.56415	0.379049	0.858882	6	1	0.166667
CAY10603	S053	MCL	R	Histone deacetylase	0.282976	0.263307	0.829041	2.61029	0.282976	0.858882	6	1	0.166667
CAY10603	S054	AML	R	Histone deacetylase	0.573364	0.85171	1.60974	3.04242	0.573364	0.858882	6	1	0.166667
CAY10603	S055	AML	R	Histone deacetylase	0.690603	3.41405	9.18776	24.7257	0.690603	0.858882	6	1	0.166667
CAY10603	S056	AML	R	Histone deacetylase	0.272463	0.0837693	0.511357	3.1215	0.272463	0.858882	6	1	0.166667
CAY10603	S058	T-NHL	PD	Histone deacetylase	0.610047	0.550024	1.88098	6.43263	0.610047	0.858882	6	1	0.166667
CAY10603	S060	AML	R	Histone deacetylase	0.696801	1.52193	2.40784	3.80942	0.696801	0.858882	6	1	0.166667
CAY10603	S063	MCL	R	Histone deacetylase	0.659259	1.49617	2.83714	5.37999	0.659259	0.858882	6	1	0.166667
CAY10603	S068	MCL	R	Histone deacetylase	0.328839	0.13946	0.361414	0.936615	0.328839	0.858882	6	1	0.166667
CAY10603	S071	AML	R	Histone deacetylase	0.565582	2.06652	3.35855	5.4584	0.565582	0.858882	6	1	0.166667
CAY10603	S072	AML	R	Histone deacetylase	0.565806	1.22495	2.8281	6.52938	0.565806	0.858882	6	1	0.166667
CAY10603	S076	DLBCL	R	Histone deacetylase	0.583726	0.860272	19.7691	454.294	0.583726	0.858882	6	1	0.166667
CAY10603	S079	AML	R	Histone deacetylase	0.490955	0.898028	2.09279	4.87711	0.490955	0.858882	6	1	0.166667
CAY10603	S081	AML	R	Histone deacetylase	0.571939	1.42589	2.5772	4.65814	0.571939	0.858882	6	1	0.166667
CAY10603	S082	DLBCL	PD	Histone deacetylase	0.264874	0.152493	0.347735	0.792955	0.264874	0.858882	6	1	0.166667
CAY10603	S085	AML	R	Histone deacetylase	0.435984	0.264594	0.691459	1.80698	0.435984	0.858882	6	1	0.166667
CAY10603	S087	FL	R	Histone deacetylase	0.79468	55.2266	504.622	4610.88	0.79468	0.858882	6	1	0.166667
CAY10603	S088	ALL	R	Histone deacetylase	0.313881	0.373006	0.926593	2.30177	0.313881	0.858882	6	1	0.166667
CAY10603	S089	AML	R	Histone deacetylase	0.259189	0.892214	2.06644	4.78607	0.259189	0.858882	6	1	0.166667
CAY10603	S091	AML	R	Histone deacetylase	0.455634	0.475069	0.817975	1.40839	0.455634	0.858882	6	1	0.166667
Dasatinib	S002	AML	PD	BCR/ABL	0.903253	0.0171559	0.019323	0.0217638	0.903253	0.570679	3	0	0
Dasatinib	S005	BL	PD	BCR/ABL	0.775469	0.000413943	0.00769587	0.143078	0.775469	0.570679	3	0	0
Dasatinib	S006	AML	R	BCR/ABL	0.865342	0.142954	3.6389	92.6282	0.865342	0.570679	3	0	0
Dasatinib	S007	AML	R	BCR/ABL	0.885169	0.199534	0.338862	0.575479	0.885169	0.570679	3	0	0
Dasatinib	S008	T-PLL	R	BCR/ABL	0.978338	0.000359826	0.00058455	0.000949622	0.978338	0.570679	3	0	0
Dasatinib	S009	AML	R	BCR/ABL	0.980735	0.464382	0.522776	0.588514	0.980735	0.570679	3	0	0
Dasatinib	S011	AML	R	BCR/ABL	0.918217	0.00119758	0.00153132	0.00195808	0.918217	0.570679	3	0	0
Dasatinib	S012	AML	PD	BCR/ABL	0.981768	0.0238163	0.0284604	0.0340101	0.981768	0.570679	3	0	0
Dasatinib	S016	B-PLL	R	BCR/ABL	0.445949	0.00542672	0.00703044	0.0091081	0.445949	0.570679	3	0	0
Dasatinib	S017	AML	R	BCR/ABL	0.764401	0.00832456	0.0100335	0.0120932	0.764401	0.570679	3	0	0
Dasatinib	S019	AML	R	BCR/ABL	1.0693	0.0396918	0.0559538	0.0788784	1.0693	0.570679	3	0	0
Dasatinib	S021	AML	R	BCR/ABL	0.736249	0.00144547	0.0103434	0.074015	0.736249	0.570679	3	0	0
Dasatinib	S022	FL	R	BCR/ABL	0.821333	0.448865	34.6459	2674.16	0.821333	0.570679	3	0	0
Dasatinib	S025	AML	R	BCR/ABL	1.00214	0.782977	0.900497	1.03566	1.00214	0.570679	3	0	0
Dasatinib	S027	AML	R	BCR/ABL	0.876759	0.0216945	0.0470171	0.101897	0.876759	0.570679	3	0	0
Dasatinib	S031	CLL	R	BCR/ABL	0.488971	0.00401466	0.0122422	0.0373307	0.488971	0.570679	3	0	0
Dasatinib	S037	AML	PD	BCR/ABL	1.00632	0.000388509	0.000752985	0.00145939	1.00632	0.570679	3	0	0
Dasatinib	S041	MCL	R	BCR/ABL	0.733679	0.000611608	0.0366189	2.19249	0.733679	0.570679	3	0	0
Dasatinib	S043	CLL	R	BCR/ABL	0.847466	0.017302	0.0286532	0.0474516	0.847466	0.570679	3	0	0
Dasatinib	S044	AML	R	BCR/ABL	0.819801	0.0413603	0.0489744	0.0579902	0.819801	0.570679	3	0	0
Dasatinib	S048	ALL	R	BCR/ABL	0.924914	0.00248845	0.00554166	0.012341	0.924914	0.570679	3	0	0
Dasatinib	S049	DLBCL	PD	BCR/ABL	0.695631	0.12341	0.277819	0.625425	0.695631	0.570679	3	0	0
Dasatinib	S053	MCL	R	BCR/ABL	0.615645	0.0123075	0.0289639	0.0681623	0.615645	0.570679	3	0	0
Dasatinib	S054	AML	R	BCR/ABL	0.501353	0.0278531	0.0440449	0.0696495	0.501353	0.570679	3	0	0
Dasatinib	S055	AML	R	BCR/ABL	1.03369	0.267676	0.364287	0.495767	1.03369	0.570679	3	0	0
Dasatinib	S056	AML	R	BCR/ABL	0.78065	0.0385499	0.0444101	0.0511611	0.78065	0.570679	3	0	0
Dasatinib	S058	T-NHL	PD	BCR/ABL	0.859787	0.0010824	0.00141609	0.00185266	0.859787	0.570679	3	0	0
Dasatinib	S060	AML	R	BCR/ABL	0.912973	2.48895	12.7453	65.2654	0.912973	0.570679	3	0	0
Dasatinib	S063	MCL	R	BCR/ABL	0.402006	0.00926852	0.0214878	0.0498163	0.402006	0.570679	3	0	0
Dasatinib	S068	MCL	R	BCR/ABL	0.511483	0.00878317	0.0176162	0.0353323	0.511483	0.570679	3	0	0
Dasatinib	S071	AML	R	BCR/ABL	1.0006	0.0442881	0.0632276	0.0902664	1.0006	0.570679	3	0	0
Dasatinib	S072	AML	R	BCR/ABL	0.752735	0.0117782	0.0238504	0.0482963	0.752735	0.570679	3	0	0
Dasatinib	S076	DLBCL	R	BCR/ABL	0.629503	0.000402559	0.00381506	0.0361554	0.629503	0.570679	3	0	0
Dasatinib	S079	AML	R	BCR/ABL	0.89776	0.912873	1.08777	1.29618	0.89776	0.570679	3	0	0
Dasatinib	S081	AML	R	BCR/ABL	0.799093	0.0124178	0.0200649	0.0324212	0.799093	0.570679	3	0	0
Dasatinib	S082	DLBCL	PD	BCR/ABL	0.579983	0.0796973	0.304492	1.16335	0.579983	0.570679	3	0	0
Dasatinib	S085	AML	R	BCR/ABL	0.739601	0.0015952	0.00227389	0.00324134	0.739601	0.570679	3	0	0
Dasatinib	S087	FL	R	BCR/ABL	0.777595	0.00574989	0.00755825	0.00993536	0.777595	0.570679	3	0	0
Dasatinib	S088	ALL	R	BCR/ABL	0.659807	0.00444105	0.00992246	0.0221693	0.659807	0.570679	3	0	0
Dasatinib	S089	AML	R	BCR/ABL	0.716875	0.0309011	0.0354796	0.0407365	0.716875	0.570679	3	0	0
Dasatinib	S091	AML	R	BCR/ABL	0.903817	1.28522	1.52714	1.81459	0.903817	0.570679	3	0	0
Imatinib	S002	AML	PD	BCR/ABL	1.10957	1.83638	4.52784	11.164	1.10957	0.621114	3	0	0
Imatinib	S005	BL	PD	BCR/ABL	0.938633	0.976195	102665481132007	1.07972e+28	0.938633	0.621114	3	0	0
Imatinib	S006	AML	R	BCR/ABL	1.01782	2.4564	3.26168	4.33096	1.01782	0.621114	3	0	0
Imatinib	S007	AML	R	BCR/ABL	0.89209	2.14132	2.62864	3.22687	0.89209	0.621114	3	0	0
Imatinib	S008	T-PLL	R	BCR/ABL	1.00681	406.548	1043.2	2676.84	1.00681	0.621114	3	0	0
Imatinib	S009	AML	R	BCR/ABL	0.911666	0.0689945	0.0867544	0.109086	0.911666	0.621114	3	0	0
Imatinib	S011	AML	R	BCR/ABL	1.12423	2.62893	3.5837	4.88523	1.12423	0.621114	3	0	0
Imatinib	S012	AML	PD	BCR/ABL	1.0032	0.0101487	0.0137518	0.018634	1.0032	0.621114	3	0	0
Imatinib	S016	B-PLL	R	BCR/ABL	0.92437	1.82859	2.15015	2.52824	0.92437	0.621114	3	0	0
Imatinib	S017	AML	R	BCR/ABL	1.05408	0.00495543	0.00823425	0.0136825	1.05408	0.621114	3	0	0
Imatinib	S019	AML	R	BCR/ABL	1.34759	0.00862121	0.0119383	0.0165315	1.34759	0.621114	3	0	0
Imatinib	S021	AML	R	BCR/ABL	0.976082	4.95695	7.50572	11.365	0.976082	0.621114	3	0	0
Imatinib	S022	FL	R	BCR/ABL	1.0179	0.866815	2.63103	7.98592	1.0179	0.621114	3	0	0
Imatinib	S025	AML	R	BCR/ABL	1.10989	4.60279	5.37079	6.26694	1.10989	0.621114	3	0	0
Imatinib	S027	AML	R	BCR/ABL	1.14202	1.96898	2.64448	3.55172	1.14202	0.621114	3	0	0
Imatinib	S031	CLL	R	BCR/ABL	0.996779	5.48474	13.6209	33.8263	0.996779	0.621114	3	0	0
Imatinib	S037	AML	PD	BCR/ABL	1.11176	0.152084	3.19605	67.1651	1.11176	0.621114	3	0	0
Imatinib	S041	MCL	R	BCR/ABL	1.01016	2.82455	3.78191	5.06375	1.01016	0.621114	3	0	0
Imatinib	S043	CLL	R	BCR/ABL	1.12332	4.39241	10.4124	24.6831	1.12332	0.621114	3	0	0
Imatinib	S044	AML	R	BCR/ABL	0.978301	2.1666	5.71197	15.0589	0.978301	0.621114	3	0	0
Imatinib	S048	ALL	R	BCR/ABL	1.12038	0.17371	0.277886	0.444536	1.12038	0.621114	3	0	0
Imatinib	S053	MCL	R	BCR/ABL	1.07474	0.176822	5.23634e+08	1.55067e+18	1.07474	0.621114	3	0	0
Imatinib	S054	AML	R	BCR/ABL	0.986397	4.72477	13.1791	36.7615	0.986397	0.621114	3	0	0
Imatinib	S055	AML	R	BCR/ABL	1.10684	2.69572	12.8955	61.6881	1.10684	0.621114	3	0	0
Imatinib	S056	AML	R	BCR/ABL	1.02931	0.000408303	0.024949	1.52449	1.02931	0.621114	3	0	0
Imatinib	S060	AML	R	BCR/ABL	1.0202	0.849156	1.00083	1.1796	1.0202	0.621114	3	0	0
Imatinib	S063	MCL	R	BCR/ABL	1.11326	2.22892	2.94846	3.90027	1.11326	0.621114	3	0	0
Imatinib	S068	MCL	R	BCR/ABL	1.05756	1.75903	2.70264	4.15243	1.05756	0.621114	3	0	0
Imatinib	S071	AML	R	BCR/ABL	1.02486	3.24145	4.44392	6.09248	1.02486	0.621114	3	0	0
Imatinib	S072	AML	R	BCR/ABL	1.11696	0.239669	1.91219e+08	1.52563e+17	1.11696	0.621114	3	0	0
Imatinib	S079	AML	R	BCR/ABL	1.04247	0.00359041	0.0155281	0.0671569	1.04247	0.621114	3	0	0
Imatinib	S081	AML	R	BCR/ABL	1.07861	0.860326	1.01767	1.20379	1.07861	0.621114	3	0	0
Imatinib	S082	DLBCL	PD	BCR/ABL	1.17185	6.18164	19.7157	62.8814	1.17185	0.621114	3	0	0
Imatinib	S085	AML	R	BCR/ABL	0.971398	0.0160534	0.0200591	0.0250644	0.971398	0.621114	3	0	0
Imatinib	S087	FL	R	BCR/ABL	0.994553	3.76095	5.09626	6.90569	0.994553	0.621114	3	0	0
Imatinib	S088	ALL	R	BCR/ABL	1.0825	2.42199	3.49331	5.0385	1.0825	0.621114	3	0	0
Imatinib	S089	AML	R	BCR/ABL	1.04049	2.45561	3.20571	4.18494	1.04049	0.621114	3	0	0
Imatinib	S091	AML	R	BCR/ABL	1.04647	3.40431	4.32253	5.48843	1.04647	0.621114	3	0	0
Nilotinib	S002	AML	PD	BCR/ABL	1.21302	0.469565	7.91668e+06	1.33472e+14	1.21302	0.640295	3	0	0
Nilotinib	S005	BL	PD	BCR/ABL	1.04067	0.518889	1.16666e+07	2.6231e+14	1.04067	0.640295	3	0	0
Nilotinib	S006	AML	R	BCR/ABL	1.11384	0.00491166	0.00762546	0.0118387	1.11384	0.640295	3	0	0
Nilotinib	S007	AML	R	BCR/ABL	1.1894	0.138563	6.0636e+09	2.65346e+20	1.1894	0.640295	3	0	0
Nilotinib	S008	T-PLL	R	BCR/ABL	1.05473	0.283196	3.655	47.1722	1.05473	0.640295	3	0	0
Nilotinib	S009	AML	R	BCR/ABL	1.0577	4.01427	4.96511	6.14117	1.0577	0.640295	3	0	0
Nilotinib	S011	AML	R	BCR/ABL	1.13799	0.161991	0.245401	0.371758	1.13799	0.640295	3	0	0
Nilotinib	S012	AML	PD	BCR/ABL	1.04262	1.44417	3.03023	6.3582	1.04262	0.640295	3	0	0
Nilotinib	S016	B-PLL	R	BCR/ABL	1.12577	0.0085425	0.0117154	0.0160667	1.12577	0.640295	3	0	0
Nilotinib	S017	AML	R	BCR/ABL	1.07433	57.8476	159.052	437.313	1.07433	0.640295	3	0	0
Nilotinib	S019	AML	R	BCR/ABL	1.40907	0.00511941	0.0113482	0.0251555	1.40907	0.640295	3	0	0
Nilotinib	S021	AML	R	BCR/ABL	1.10171	0.804725	1.82602e+10	4.14348e+20	1.10171	0.640295	3	0	0
[truncated: 2,136 more rows]

## Sheet: Fig_3B
Median OR	Selected Proportion	Median AUROC
0.96	1	0.85
0.97	0.99	0.85
0.97	0.98	0.85
0.97	0.97	0.85
0.97	0.88	0.84
0.98	0.53	0.83

## Sheet: Fig_3C
drug	HR	lower	upper	p_value_cox
Cladribine	1.18099	0.98993	1.40891	0.0646661
Fludarabine	1.19863	0.958126	1.49951	0.112828
Idarubicin	1.13385	0.960968	1.33782	0.136684
Mitoxantrone	1.0578	0.899287	1.24426	0.497515
Vincristine	1.16285	1.00848	1.34086	0.0378811
Vindesine	1.1666	1.01931	1.33517	0.0252435

## Sheet: Fig_3D
drug	time	n.risk	n.event	n.censor	surv	std.err	upper	lower	strata	drug_sensitive
vincristine	0	14	0	0	1	0	1	1	less sensitive	FALSE
vincristine	0	29	0	0	1	0	1	1	sensitive	TRUE
vincristine	0.00821918	14	1	0	0.928571	0.0741249	1	0.803008	less sensitive	FALSE
vincristine	0.0465753	13	1	0	0.857143	0.109109	1	0.692117	less sensitive	FALSE
vincristine	0.0493151	12	1	0	0.785714	0.139573	1	0.597668	less sensitive	FALSE
vincristine	0.0520548	11	1	0	0.714286	0.169031	0.994836	0.512853	less sensitive	FALSE
vincristine	0.0767123	10	2	0	0.571429	0.231455	0.89945	0.363034	less sensitive	FALSE
vincristine	0.0931507	8	2	0	0.428571	0.308607	0.784711	0.234065	less sensitive	FALSE
vincristine	0.0986301	6	1	0	0.357143	0.358569	0.721201	0.176859	less sensitive	FALSE
vincristine	0.131507	5	1	0	0.285714	0.422577	0.654079	0.124805	less sensitive	FALSE
vincristine	0.224658	4	1	0	0.214286	0.511766	0.584264	0.0785917	less sensitive	FALSE
vincristine	0.391781	3	1	0	0.142857	0.654654	0.5154	0.0395968	less sensitive	FALSE
vincristine	0.60274	2	1	0	0.0714286	0.963624	0.472183	0.0108052	less sensitive	FALSE
vincristine	1.50685	1	0	1	0.0714286	0.963624	0.472183	0.0108052	less sensitive	FALSE
vincristine	0.0356164	29	2	0	0.931034	0.0505399	1	0.84323	sensitive	TRUE
vincristine	0.0438356	27	2	0	0.862069	0.0742781	0.997166	0.745275	sensitive	TRUE
vincristine	0.0684932	25	1	0	0.827586	0.0847579	0.977146	0.700918	sensitive	TRUE
vincristine	0.0767123	24	1	0	0.793103	0.0948446	0.955128	0.658564	sensitive	TRUE
vincristine	0.0794521	23	0	1	0.793103	0.0948446	0.955128	0.658564	sensitive	TRUE
vincristine	0.0876712	22	1	0	0.757053	0.105641	0.931211	0.615467	sensitive	TRUE
vincristine	0.109589	21	1	0	0.721003	0.116366	0.905707	0.573967	sensitive	TRUE
vincristine	0.153425	20	1	0	0.684953	0.127171	0.878839	0.533842	sensitive	TRUE
vincristine	0.208219	19	1	0	0.648903	0.13819	0.85076	0.494939	sensitive	TRUE
vincristine	0.230137	18	1	0	0.612853	0.149548	0.821583	0.457152	sensitive	TRUE
vincristine	0.353425	17	1	0	0.576803	0.161372	0.791384	0.420404	sensitive	TRUE
vincristine	0.367123	16	1	0	0.540752	0.173803	0.760221	0.384642	sensitive	TRUE
vincristine	0.438356	15	1	0	0.504702	0.187001	0.728134	0.349832	sensitive	TRUE
vincristine	0.484932	14	1	0	0.468652	0.201157	0.695145	0.315955	sensitive	TRUE
vincristine	0.49863	13	0	1	0.468652	0.201157	0.695145	0.315955	sensitive	TRUE
vincristine	0.528767	12	1	0	0.429598	0.21918	0.660128	0.279573	sensitive	TRUE
vincristine	0.591781	11	1	0	0.390543	0.23902	0.623913	0.244464	sensitive	TRUE
vincristine	0.616438	10	1	0	0.351489	0.261231	0.586506	0.210645	sensitive	TRUE
vincristine	1	9	0	1	0.351489	0.261231	0.586506	0.210645	sensitive	TRUE
vincristine	1.28493	8	1	0	0.307553	0.293426	0.546619	0.173043	sensitive	TRUE
vincristine	1.50137	7	0	1	0.307553	0.293426	0.546619	0.173043	sensitive	TRUE
vincristine	1.50685	6	0	1	0.307553	0.293426	0.546619	0.173043	sensitive	TRUE
vincristine	1.66027	5	1	0	0.246042	0.368916	0.507028	0.119396	sensitive	TRUE
vincristine	1.70959	4	0	1	0.246042	0.368916	0.507028	0.119396	sensitive	TRUE
vincristine	1.76712	3	0	1	0.246042	0.368916	0.507028	0.119396	sensitive	TRUE
vincristine	2.16986	2	0	1	0.246042	0.368916	0.507028	0.119396	sensitive	TRUE
vincristine	2.67671	1	0	1	0.246042	0.368916	0.507028	0.119396	sensitive	TRUE
vindesine	0	15	0	0	1	0	1	1	less sensitive	FALSE
vindesine	0	28	0	0	1	0	1	1	sensitive	TRUE
vindesine	0.00821918	15	1	0	0.933333	0.0690066	1	0.815264	less sensitive	FALSE
vindesine	0.0356164	14	1	0	0.866667	0.101274	1	0.710637	less sensitive	FALSE
vindesine	0.0465753	13	1	0	0.8	0.129099	1	0.621156	less sensitive	FALSE
vindesine	0.0493151	12	1	0	0.733333	0.1557	0.995023	0.540467	less sensitive	FALSE
vindesine	0.0520548	11	1	0	0.666667	0.182574	0.95349	0.466124	less sensitive	FALSE
vindesine	0.0767123	10	2	0	0.533333	0.241523	0.856216	0.332211	less sensitive	FALSE
vindesine	0.0931507	8	2	0	0.4	0.316228	0.743419	0.215222	less sensitive	FALSE
vindesine	0.0986301	6	1	0	0.333333	0.365148	0.681857	0.162954	less sensitive	FALSE
vindesine	0.131507	5	1	0	0.266667	0.428174	0.617208	0.115214	less sensitive	FALSE
vindesine	0.224658	4	1	0	0.2	0.516398	0.550286	0.0726895	less sensitive	FALSE
vindesine	0.391781	3	1	0	0.133333	0.658281	0.484471	0.0366952	less sensitive	FALSE
vindesine	0.60274	2	1	0	0.0666667	0.966092	0.442841	0.0100362	less sensitive	FALSE
vindesine	1.50685	1	0	1	0.0666667	0.966092	0.442841	0.0100362	less sensitive	FALSE
vindesine	0.0356164	28	1	0	0.964286	0.0363696	1	0.897941	sensitive	TRUE
vindesine	0.0438356	27	2	0	0.892857	0.0654654	1	0.78534	sensitive	TRUE
vindesine	0.0684932	25	1	0	0.857143	0.0771517	0.997068	0.736854	sensitive	TRUE
vindesine	0.0767123	24	1	0	0.821429	0.0881134	0.976275	0.691142	sensitive	TRUE
vindesine	0.0794521	23	0	1	0.821429	0.0881134	0.976275	0.691142	sensitive	TRUE
vindesine	0.0876712	22	1	0	0.784091	0.0996417	0.953195	0.644987	sensitive	TRUE
vindesine	0.109589	21	1	0	0.746753	0.110948	0.928146	0.600811	sensitive	TRUE
vindesine	0.153425	20	1	0	0.709416	0.122233	0.901459	0.558284	sensitive	TRUE
vindesine	0.208219	19	1	0	0.672078	0.13366	0.873356	0.517188	sensitive	TRUE
vindesine	0.230137	18	1	0	0.63474	0.145372	0.843989	0.47737	sensitive	TRUE
vindesine	0.353425	17	1	0	0.597403	0.15751	0.813467	0.438727	sensitive	TRUE
vindesine	0.367123	16	1	0	0.560065	0.170224	0.781867	0.401184	sensitive	TRUE
vindesine	0.438356	15	1	0	0.522727	0.183679	0.749244	0.364693	sensitive	TRUE
vindesine	0.484932	14	1	0	0.48539	0.198072	0.715632	0.329224	sensitive	TRUE
vindesine	0.49863	13	0	1	0.48539	0.198072	0.715632	0.329224	sensitive	TRUE
vindesine	0.528767	12	1	0	0.44494	0.216352	0.679925	0.291167	sensitive	TRUE
vindesine	0.591781	11	1	0	0.404491	0.23643	0.642923	0.254483	sensitive	TRUE
vindesine	0.616438	10	1	0	0.364042	0.258863	0.60464	0.219183	sensitive	TRUE
vindesine	1	9	0	1	0.364042	0.258863	0.60464	0.219183	sensitive	TRUE
vindesine	1.28493	8	1	0	0.318537	0.29132	0.563809	0.179965	sensitive	TRUE
vindesine	1.50137	7	0	1	0.318537	0.29132	0.563809	0.179965	sensitive	TRUE
vindesine	1.50685	6	0	1	0.318537	0.29132	0.563809	0.179965	sensitive	TRUE
vindesine	1.66027	5	1	0	0.25483	0.367243	0.523417	0.124066	sensitive	TRUE
vindesine	1.70959	4	0	1	0.25483	0.367243	0.523417	0.124066	sensitive	TRUE
vindesine	1.76712	3	0	1	0.25483	0.367243	0.523417	0.124066	sensitive	TRUE
vindesine	2.16986	2	0	1	0.25483	0.367243	0.523417	0.124066	sensitive	TRUE
vindesine	2.67671	1	0	1	0.25483	0.367243	0.523417	0.124066	sensitive	TRUE
