# Supplementary material for: Ex vivo drug response profiling for response and outcome prediction in hematologic malignancies: the prospective non-interventional SMARTrial
Source: Nat Cancer. 2023 Oct 2;4(12):1648–59. doi: 10.1038/s43018-023-00645-5 (PMC10733146; doi:10.1038/s43018-023-00645-5)
Supplement: Supplementary file 6 — Statistical source data. [file 43018_2023_645_MOESM6_ESM.xlsx]

## Sheet: Fig_4A
rowname	invivo	ELNrisk	n
1	Non-Responder	adverse (n=36)	28
2	Non-Responder	favorable (n=16)	6
3	Non-Responder	intermediate (n=43)	14
4	Responder	adverse (n=36)	8
5	Responder	favorable (n=16)	10
6	Responder	intermediate (n=43)	29

## Sheet: Fig_4B
rowname	Drug	estimate	p.value	p.adj	dir
1	Vindesine	0.136733	0.000135616	0.0033904	more resistant
2	Cladribine	0.144043	0.000335674	0.0035094	more resistant
3	Vincristine	0.118195	0.000421127	0.0035094	more resistant
4	NSC 652287	0.130478	0.00302788	0.0164996	more resistant
5	Fludarabine	0.0726807	0.00329991	0.0164996	more resistant
6	Crenolanib	0.089099	0.00958604	0.0345521	more resistant
7	Daunorubicin_Cytarabin	0.0881384	0.00967457	0.0345521	more resistant
8	Cytarabin	0.0626261	0.0330666	0.103333	n.s.
9	Mitoxantrone	0.0664163	0.0690653	0.191848	n.s.
10	Daunorubicin	0.0625469	0.106043	0.265108	n.s.
11	Acacytidine	-0.0309827	0.141302	0.32114	n.s.
12	Ibrutinib	0.0220623	0.206211	0.381796	n.s.
13	Sorafenib	0.0322317	0.209654	0.381796	n.s.
14	Idarubicine	0.0463361	0.213806	0.381796	n.s.
15	Dinaciclib	0.0204953	0.268463	0.447438	n.s.
16	UMI-77	0.00950424	0.374525	0.585196	n.s.
17	Quizartinib	0.023025	0.484028	0.67438	n.s.
18	Crizotinib	0.0129482	0.493579	0.67438	n.s.
19	Midostaurin	0.0150321	0.519998	0.67438	n.s.
20	Navitoclax	0.0255657	0.539504	0.67438	n.s.
21	Venetoclax	0.021908	0.635792	0.756895	n.s.
22	SGC 0946	0.00608263	0.698872	0.792044	n.s.
23	BRD73954	-0.00473688	0.72868	0.792044	n.s.
24	Venetoclax_Acacytidine	-0.0123509	0.760388	0.792071	n.s.
25	Gilteritinib	0.00408755	0.890737	0.890737	n.s.

## Sheet: Fig_4C
rowname	patID	Drug	auc	group	ELN22
1	AML_1	Cladribine	0.38095	Non-Responder	adverse
2	AML_1	Crenolanib	1.07692	Non-Responder	adverse
3	AML_1	Fludarabine	0.673026	Non-Responder	adverse
4	AML_1	NSC 652287	0.485933	Non-Responder	adverse
5	AML_1	Vincristine	0.634776	Non-Responder	adverse
6	AML_1	Vindesine	0.532034	Non-Responder	adverse
7	AML_10	Cladribine	0.771002	Non-Responder	adverse
8	AML_10	Crenolanib	0.970647	Non-Responder	adverse
9	AML_10	Fludarabine	0.793525	Non-Responder	adverse
10	AML_10	NSC 652287	0.900204	Non-Responder	adverse
11	AML_10	Vincristine	0.868207	Non-Responder	adverse
12	AML_10	Vindesine	0.871301	Non-Responder	adverse
13	AML_11	Cladribine	0.409469	Non-Responder	adverse
14	AML_11	Crenolanib	1.04399	Non-Responder	adverse
15	AML_11	Fludarabine	0.84446	Non-Responder	adverse
16	AML_11	NSC 652287	0.39294	Non-Responder	adverse
17	AML_11	Vincristine	0.747597	Non-Responder	adverse
18	AML_11	Vindesine	0.823855	Non-Responder	adverse
19	AML_12	Cladribine	0.337054	Non-Responder	adverse
20	AML_12	Crenolanib	0.94035	Non-Responder	adverse
21	AML_12	Fludarabine	0.694418	Non-Responder	adverse
22	AML_12	NSC 652287	0.163383	Non-Responder	adverse
23	AML_12	Vincristine	0.72919	Non-Responder	adverse
24	AML_12	Vindesine	0.801758	Non-Responder	adverse
25	AML_13	Cladribine	0.258584	Non-Responder	adverse
26	AML_13	Crenolanib	0.793302	Non-Responder	adverse
27	AML_13	Fludarabine	0.91312	Non-Responder	adverse
28	AML_13	NSC 652287	0.225609	Non-Responder	adverse
29	AML_13	Vincristine	0.751214	Non-Responder	adverse
30	AML_13	Vindesine	0.750561	Non-Responder	adverse
31	AML_14	Cladribine	0.31333	Non-Responder	adverse
32	AML_14	Crenolanib	0.85059	Non-Responder	adverse
33	AML_14	Fludarabine	0.572922	Non-Responder	adverse
34	AML_14	NSC 652287	0.557323	Non-Responder	adverse
35	AML_14	Vincristine	0.657936	Non-Responder	adverse
36	AML_14	Vindesine	0.593697	Non-Responder	adverse
37	AML_15	Cladribine	0.434576	Non-Responder	adverse
38	AML_15	Crenolanib	0.816829	Non-Responder	adverse
39	AML_15	Fludarabine	0.692317	Non-Responder	adverse
40	AML_15	NSC 652287	0.597161	Non-Responder	adverse
41	AML_15	Vincristine	0.957674	Non-Responder	adverse
42	AML_15	Vindesine	1.23541	Non-Responder	adverse
43	AML_16	Cladribine	0.322167	Non-Responder	adverse
44	AML_16	Crenolanib	0.698963	Non-Responder	adverse
45	AML_16	Fludarabine	0.743169	Non-Responder	adverse
46	AML_16	NSC 652287	0.331542	Non-Responder	adverse
47	AML_16	Vincristine	0.707516	Non-Responder	adverse
48	AML_16	Vindesine	0.695519	Non-Responder	adverse
49	AML_17	Cladribine	0.399045	Non-Responder	adverse
50	AML_17	Crenolanib	1.00362	Non-Responder	adverse
51	AML_17	Fludarabine	0.976465	Non-Responder	adverse
52	AML_17	NSC 652287	0.334783	Non-Responder	adverse
53	AML_17	Vincristine	1.09611	Non-Responder	adverse
54	AML_17	Vindesine	1.10169	Non-Responder	adverse
55	AML_18	Cladribine	0.748375	Non-Responder	adverse
56	AML_18	Crenolanib	0.949443	Non-Responder	adverse
57	AML_18	Fludarabine	0.733344	Non-Responder	adverse
58	AML_18	NSC 652287	0.888668	Non-Responder	adverse
59	AML_18	Vincristine	0.864572	Non-Responder	adverse
60	AML_18	Vindesine	0.840583	Non-Responder	adverse
61	AML_19	Cladribine	0.309543	Non-Responder	adverse
62	AML_19	Crenolanib	0.774056	Non-Responder	adverse
63	AML_19	Fludarabine	0.776548	Non-Responder	adverse
64	AML_19	NSC 652287	0.570273	Non-Responder	adverse
65	AML_19	Vincristine	0.745207	Non-Responder	adverse
66	AML_19	Vindesine	0.731315	Non-Responder	adverse
67	AML_2	Cladribine	0.252105	Non-Responder	adverse
68	AML_2	Crenolanib	0.81715	Non-Responder	adverse
69	AML_2	Fludarabine	0.760886	Non-Responder	adverse
70	AML_2	NSC 652287	0.489735	Non-Responder	adverse
71	AML_2	Vincristine	0.785203	Non-Responder	adverse
72	AML_2	Vindesine	0.774291	Non-Responder	adverse
73	AML_20	Cladribine	0.58449	Non-Responder	adverse
74	AML_20	Crenolanib	0.790417	Non-Responder	adverse
75	AML_20	Fludarabine	0.857892	Non-Responder	adverse
76	AML_20	NSC 652287	0.544344	Non-Responder	adverse
77	AML_20	Vincristine	0.783197	Non-Responder	adverse
78	AML_20	Vindesine	0.757833	Non-Responder	adverse
79	AML_21	Cladribine	0.392987	Non-Responder	adverse
80	AML_21	Crenolanib	1.29632	Non-Responder	adverse
81	AML_21	Fludarabine	0.538173	Non-Responder	adverse
82	AML_21	NSC 652287	0.575357	Non-Responder	adverse
83	AML_21	Vincristine	0.600033	Non-Responder	adverse
84	AML_21	Vindesine	0.750713	Non-Responder	adverse
85	AML_22	Cladribine	0.532302	Non-Responder	adverse
86	AML_22	Crenolanib	1.22884	Non-Responder	adverse
87	AML_22	Fludarabine	0.686808	Non-Responder	adverse
88	AML_22	NSC 652287	0.768123	Non-Responder	adverse
89	AML_22	Vincristine	1.12872	Non-Responder	adverse
90	AML_22	Vindesine	1.18473	Non-Responder	adverse
91	AML_23	Cladribine	0.212078	Non-Responder	adverse
92	AML_23	Crenolanib	1.17759	Non-Responder	adverse
93	AML_23	Fludarabine	0.667457	Non-Responder	adverse
94	AML_23	NSC 652287	0.709345	Non-Responder	adverse
95	AML_23	Vincristine	1.03232	Non-Responder	adverse
96	AML_23	Vindesine	1.05237	Non-Responder	adverse
97	AML_24	Cladribine	0.178509	Non-Responder	adverse
98	AML_24	Crenolanib	1.18039	Non-Responder	adverse
99	AML_24	Fludarabine	0.634228	Non-Responder	adverse
100	AML_24	NSC 652287	0.68015	Non-Responder	adverse
101	AML_24	Vincristine	0.68988	Non-Responder	adverse
102	AML_24	Vindesine	0.656522	Non-Responder	adverse
103	AML_25	Cladribine	0.244618	Non-Responder	adverse
104	AML_25	Crenolanib	0.931492	Non-Responder	adverse
105	AML_25	Fludarabine	0.707634	Non-Responder	adverse
106	AML_25	NSC 652287	0.427333	Non-Responder	adverse
107	AML_25	Vincristine	0.50319	Non-Responder	adverse
108	AML_25	Vindesine	0.525627	Non-Responder	adverse
109	AML_26	Cladribine	0.132127	Non-Responder	adverse
110	AML_26	Crenolanib	1.08254	Non-Responder	adverse
111	AML_26	Fludarabine	0.606923	Non-Responder	adverse
112	AML_26	NSC 652287	0.775165	Non-Responder	adverse
113	AML_26	Vincristine	0.619123	Non-Responder	adverse
114	AML_26	Vindesine	0.593941	Non-Responder	adverse
115	AML_27	Cladribine	0.126679	Non-Responder	adverse
116	AML_27	Crenolanib	0.797007	Non-Responder	adverse
117	AML_27	Fludarabine	0.62305	Non-Responder	adverse
118	AML_27	NSC 652287	0.116404	Non-Responder	adverse
119	AML_27	Vincristine	0.710277	Non-Responder	adverse
120	AML_27	Vindesine	0.702112	Non-Responder	adverse
121	AML_28	Cladribine	0.54365	Non-Responder	adverse
122	AML_28	Crenolanib	0.988501	Non-Responder	adverse
123	AML_28	Fludarabine	0.769588	Non-Responder	adverse
124	AML_28	NSC 652287	0.974253	Non-Responder	adverse
125	AML_28	Vincristine	0.791641	Non-Responder	adverse
126	AML_28	Vindesine	0.790382	Non-Responder	adverse
127	AML_29	Cladribine	0.294958	Non-Responder	favorable
128	AML_29	Crenolanib	0.79418	Non-Responder	favorable
129	AML_29	Fludarabine	0.793744	Non-Responder	favorable
130	AML_29	NSC 652287	0.277859	Non-Responder	favorable
131	AML_29	Vincristine	0.740396	Non-Responder	favorable
132	AML_29	Vindesine	0.736211	Non-Responder	favorable
133	AML_3	Cladribine	0.827609	Non-Responder	adverse
134	AML_3	Crenolanib	0.902945	Non-Responder	adverse
135	AML_3	Fludarabine	0.848571	Non-Responder	adverse
136	AML_3	NSC 652287	0.77785	Non-Responder	adverse
137	AML_3	Vincristine	0.525099	Non-Responder	adverse
138	AML_3	Vindesine	0.476698	Non-Responder	adverse
139	AML_30	Cladribine	0.469035	Non-Responder	favorable
140	AML_30	Crenolanib	1.02838	Non-Responder	favorable
141	AML_30	Fludarabine	0.628523	Non-Responder	favorable
142	AML_30	NSC 652287	0.855957	Non-Responder	favorable
143	AML_30	Vincristine	0.494775	Non-Responder	favorable
144	AML_30	Vindesine	0.506555	Non-Responder	favorable
145	AML_31	Cladribine	0.151108	Non-Responder	favorable
146	AML_31	Crenolanib	0.936116	Non-Responder	favorable
147	AML_31	Fludarabine	0.641146	Non-Responder	favorable
148	AML_31	NSC 652287	0.361288	Non-Responder	favorable
149	AML_31	Vincristine	0.595088	Non-Responder	favorable
150	AML_31	Vindesine	0.545575	Non-Responder	favorable
151	AML_32	Cladribine	0.53645	Non-Responder	favorable
152	AML_32	Crenolanib	0.950161	Non-Responder	favorable
153	AML_32	Fludarabine	0.738901	Non-Responder	favorable
154	AML_32	NSC 652287	0.646287	Non-Responder	favorable
155	AML_32	Vincristine	0.80312	Non-Responder	favorable
156	AML_32	Vindesine	0.757686	Non-Responder	favorable
157	AML_33	Cladribine	0.338877	Non-Responder	favorable
158	AML_33	Crenolanib	0.799408	Non-Responder	favorable
159	AML_33	Fludarabine	0.912265	Non-Responder	favorable
160	AML_33	NSC 652287	0.776405	Non-Responder	favorable
161	AML_33	Vincristine	0.878077	Non-Responder	favorable
162	AML_33	Vindesine	0.839346	Non-Responder	favorable
163	AML_34	Cladribine	0.193972	Non-Responder	favorable
164	AML_34	Crenolanib	0.757291	Non-Responder	favorable
165	AML_34	Fludarabine	0.656262	Non-Responder	favorable
166	AML_34	NSC 652287	0.487121	Non-Responder	favorable
167	AML_34	Vincristine	0.576591	Non-Responder	favorable
168	AML_34	Vindesine	0.594771	Non-Responder	favorable
169	AML_35	Cladribine	0.825643	Non-Responder	intermediate
170	AML_35	Crenolanib	1.06648	Non-Responder	intermediate
171	AML_35	Fludarabine	0.825089	Non-Responder	intermediate
172	AML_35	NSC 652287	1.06278	Non-Responder	intermediate
173	AML_35	Vincristine	0.921161	Non-Responder	intermediate
174	AML_35	Vindesine	0.913072	Non-Responder	intermediate
175	AML_36	Cladribine	0.485552	Non-Responder	intermediate
176	AML_36	Crenolanib	0.924911	Non-Responder	intermediate
177	AML_36	Fludarabine	0.85896	Non-Responder	intermediate
178	AML_36	NSC 652287	0.192363	Non-Responder	intermediate
179	AML_36	Vincristine	0.509607	Non-Responder	intermediate
180	AML_36	Vindesine	0.462817	Non-Responder	intermediate
181	AML_37	Cladribine	0.726097	Non-Responder	intermediate
182	AML_37	Crenolanib	0.927652	Non-Responder	intermediate
183	AML_37	Fludarabine	0.957918	Non-Responder	intermediate
184	AML_37	NSC 652287	0.519583	Non-Responder	intermediate
185	AML_37	Vincristine	0.747685	Non-Responder	intermediate
186	AML_37	Vindesine	0.768069	Non-Responder	intermediate
187	AML_38	Cladribine	0.477926	Non-Responder	intermediate
188	AML_38	Crenolanib	0.856259	Non-Responder	intermediate
189	AML_38	Fludarabine	0.744837	Non-Responder	intermediate
190	AML_38	NSC 652287	0.386664	Non-Responder	intermediate
191	AML_38	Vincristine	0.746365	Non-Responder	intermediate
192	AML_38	Vindesine	0.74991	Non-Responder	intermediate
193	AML_39	Cladribine	0.185818	Non-Responder	intermediate
194	AML_39	Crenolanib	0.982614	Non-Responder	intermediate
195	AML_39	Fludarabine	0.687835	Non-Responder	intermediate
196	AML_39	NSC 652287	0.422347	Non-Responder	intermediate
197	AML_39	Vincristine	0.684836	Non-Responder	intermediate
198	AML_39	Vindesine	0.695727	Non-Responder	intermediate
199	AML_4	Cladribine	0.518581	Non-Responder	adverse
200	AML_4	Crenolanib	1.06923	Non-Responder	adverse
201	AML_4	Fludarabine	0.710197	Non-Responder	adverse
202	AML_4	NSC 652287	0.296572	Non-Responder	adverse
203	AML_4	Vincristine	0.438822	Non-Responder	adverse
204	AML_4	Vindesine	0.385916	Non-Responder	adverse
205	AML_40	Cladribine	0.425869	Non-Responder	intermediate
206	AML_40	Crenolanib	0.787438	Non-Responder	intermediate
207	AML_40	Fludarabine	0.657488	Non-Responder	intermediate
208	AML_40	NSC 652287	0.66422	Non-Responder	intermediate
209	AML_40	Vincristine	0.819576	Non-Responder	intermediate
210	AML_40	Vindesine	0.776628	Non-Responder	intermediate
211	AML_41	Cladribine	0.111406	Non-Responder	intermediate
212	AML_41	Crenolanib	0.803757	Non-Responder	intermediate
213	AML_41	Fludarabine	0.554627	Non-Responder	intermediate
214	AML_41	NSC 652287	0.308409	Non-Responder	intermediate
215	AML_41	Vincristine	0.734523	Non-Responder	intermediate
216	AML_41	Vindesine	0.57271	Non-Responder	intermediate
217	AML_42	Cladribine	0.156023	Non-Responder	intermediate
218	AML_42	Crenolanib	0.709708	Non-Responder	intermediate
219	AML_42	Fludarabine	0.591247	Non-Responder	intermediate
220	AML_42	NSC 652287	0.406025	Non-Responder	intermediate
221	AML_42	Vincristine	0.646622	Non-Responder	intermediate
222	AML_42	Vindesine	0.651471	Non-Responder	intermediate
223	AML_43	Cladribine	0.237022	Non-Responder	intermediate
224	AML_43	Crenolanib	0.738756	Non-Responder	intermediate
225	AML_43	Fludarabine	0.819558	Non-Responder	intermediate
226	AML_43	NSC 652287	0.659092	Non-Responder	intermediate
227	AML_43	Vincristine	0.706367	Non-Responder	intermediate
228	AML_43	Vindesine	0.712751	Non-Responder	intermediate
229	AML_44	Cladribine	0.519043	Non-Responder	intermediate
230	AML_44	Crenolanib	0.912722	Non-Responder	intermediate
231	AML_44	Fludarabine	0.948733	Non-Responder	intermediate
232	AML_44	NSC 652287	0.163045	Non-Responder	intermediate
233	AML_44	Vincristine	0.893822	Non-Responder	intermediate
234	AML_44	Vindesine	0.835794	Non-Responder	intermediate
235	AML_45	Cladribine	0.245763	Non-Responder	intermediate
236	AML_45	Crenolanib	0.732621	Non-Responder	intermediate
237	AML_45	Fludarabine	0.788433	Non-Responder	intermediate
238	AML_45	NSC 652287	0.216571	Non-Responder	intermediate
239	AML_45	Vincristine	0.674282	Non-Responder	intermediate
240	AML_45	Vindesine	0.658885	Non-Responder	intermediate
241	AML_46	Cladribine	0.303295	Non-Responder	intermediate
242	AML_46	Crenolanib	0.86251	Non-Responder	intermediate
243	AML_46	Fludarabine	0.728628	Non-Responder	intermediate
244	AML_46	NSC 652287	0.29746	Non-Responder	intermediate
245	AML_46	Vincristine	0.769079	Non-Responder	intermediate
246	AML_46	Vindesine	0.748492	Non-Responder	intermediate
247	AML_47	Cladribine	0.206853	Non-Responder	intermediate
248	AML_47	Crenolanib	0.754242	Non-Responder	intermediate
249	AML_47	Fludarabine	0.782355	Non-Responder	intermediate
250	AML_47	NSC 652287	0.626625	Non-Responder	intermediate
251	AML_47	Vincristine	0.641064	Non-Responder	intermediate
252	AML_47	Vindesine	0.61665	Non-Responder	intermediate
253	AML_48	Cladribine	0.575785	Non-Responder	intermediate
254	AML_48	Crenolanib	0.754994	Non-Responder	intermediate
255	AML_48	Fludarabine	0.800346	Non-Responder	intermediate
256	AML_48	NSC 652287	0.340823	Non-Responder	intermediate
257	AML_48	Vincristine	0.629549	Non-Responder	intermediate
258	AML_48	Vindesine	0.624474	Non-Responder	intermediate
259	AML_49	Cladribine	0.446819	Responder	adverse
260	AML_49	Crenolanib	0.795012	Responder	adverse
261	AML_49	Fludarabine	0.816058	Responder	adverse
262	AML_49	NSC 652287	0.17062	Responder	adverse
263	AML_49	Vincristine	0.708172	Responder	adverse
264	AML_49	Vindesine	0.664808	Responder	adverse
265	AML_5	Cladribine	0.625254	Non-Responder	adverse
266	AML_5	Crenolanib	1.04848	Non-Responder	adverse
267	AML_5	Fludarabine	0.950885	Non-Responder	adverse
268	AML_5	NSC 652287	0.506563	Non-Responder	adverse
269	AML_5	Vincristine	0.987011	Non-Responder	adverse
270	AML_5	Vindesine	0.952191	Non-Responder	adverse
271	AML_50	Cladribine	0.322885	Responder	adverse
272	AML_50	Crenolanib	0.684775	Responder	adverse
273	AML_50	Fludarabine	0.664732	Responder	adverse
274	AML_50	NSC 652287	0.501695	Responder	adverse
275	AML_50	Vincristine	0.60129	Responder	adverse
276	AML_50	Vindesine	0.593306	Responder	adverse
277	AML_51	Cladribine	0.336495	Responder	adverse
278	AML_51	Crenolanib	1.00978	Responder	adverse
279	AML_51	Fludarabine	0.614891	Responder	adverse
280	AML_51	NSC 652287	0.700212	Responder	adverse
281	AML_51	Vincristine	0.280098	Responder	adverse
282	AML_51	Vindesine	0.273983	Responder	adverse
283	AML_52	Cladribine	0.0954832	Responder	adverse
284	AML_52	Crenolanib	0.604322	Responder	adverse
285	AML_52	Fludarabine	0.608655	Responder	adverse
286	AML_52	NSC 652287	0.256821	Responder	adverse
287	AML_52	Vincristine	0.579956	Responder	adverse
288	AML_52	Vindesine	0.592335	Responder	adverse
289	AML_53	Cladribine	0.121063	Responder	adverse
290	AML_53	Crenolanib	0.904765	Responder	adverse
291	AML_53	Fludarabine	0.494173	Responder	adverse
292	AML_53	NSC 652287	0.203933	Responder	adverse
293	AML_53	Vincristine	0.80963	Responder	adverse
294	AML_53	Vindesine	0.749864	Responder	adverse
295	AML_54	Cladribine	0.106893	Responder	adverse
296	AML_54	Crenolanib	1.15546	Responder	adverse
297	AML_54	Fludarabine	0.518012	Responder	adverse
298	AML_54	NSC 652287	0.505385	Responder	adverse
299	AML_54	Vincristine	0.354845	Responder	adverse
300	AML_54	Vindesine	0.316217	Responder	adverse
301	AML_55	Cladribine	0.0907079	Responder	adverse
302	AML_55	Crenolanib	0.525946	Responder	adverse
303	AML_55	Fludarabine	0.660691	Responder	adverse
304	AML_55	NSC 652287	0.133075	Responder	adverse
305	AML_55	Vincristine	0.673557	Responder	adverse
306	AML_55	Vindesine	0.555108	Responder	adverse
307	AML_56	Cladribine	0.204192	Responder	adverse
308	AML_56	Crenolanib	1.06245	Responder	adverse
309	AML_56	Fludarabine	0.565418	Responder	adverse
310	AML_56	NSC 652287	0.354605	Responder	adverse
311	AML_56	Vincristine	0.426799	Responder	adverse
312	AML_56	Vindesine	0.395285	Responder	adverse
313	AML_57	Cladribine	0.214421	Responder	favorable
314	AML_57	Crenolanib	1.02857	Responder	favorable
315	AML_57	Fludarabine	0.66618	Responder	favorable
316	AML_57	NSC 652287	0.415711	Responder	favorable
317	AML_57	Vincristine	0.744564	Responder	favorable
318	AML_57	Vindesine	0.754592	Responder	favorable
319	AML_58	Cladribine	0.202004	Responder	favorable
320	AML_58	Crenolanib	0.926138	Responder	favorable
321	AML_58	Fludarabine	0.519279	Responder	favorable
322	AML_58	NSC 652287	0.700178	Responder	favorable
323	AML_58	Vincristine	0.661432	Responder	favorable
324	AML_58	Vindesine	0.614198	Responder	favorable
325	AML_59	Cladribine	0.248849	Responder	favorable
326	AML_59	Crenolanib	0.72965	Responder	favorable
327	AML_59	Fludarabine	0.76351	Responder	favorable
328	AML_59	NSC 652287	0.434926	Responder	favorable
329	AML_59	Vincristine	0.596437	Responder	favorable
330	AML_59	Vindesine	0.564666	Responder	favorable
331	AML_6	Cladribine	0.817118	Non-Responder	adverse
332	AML_6	Crenolanib	0.816807	Non-Responder	adverse
333	AML_6	Fludarabine	0.907263	Non-Responder	adverse
334	AML_6	NSC 652287	0.372874	Non-Responder	adverse
335	AML_6	Vincristine	0.860405	Non-Responder	adverse
336	AML_6	Vindesine	0.853863	Non-Responder	adverse
337	AML_60	Cladribine	0.288384	Responder	favorable
338	AML_60	Crenolanib	0.87147	Responder	favorable
339	AML_60	Fludarabine	0.720112	Responder	favorable
340	AML_60	NSC 652287	0.545001	Responder	favorable
341	AML_60	Vincristine	0.710301	Responder	favorable
342	AML_60	Vindesine	0.674388	Responder	favorable
343	AML_61	Cladribine	0.125913	Responder	favorable
344	AML_61	Crenolanib	0.730247	Responder	favorable
345	AML_61	Fludarabine	0.535134	Responder	favorable
346	AML_61	NSC 652287	0.495388	Responder	favorable
347	AML_61	Vincristine	0.799322	Responder	favorable
348	AML_61	Vindesine	0.72775	Responder	favorable
349	AML_62	Cladribine	0.187591	Responder	favorable
350	AML_62	Crenolanib	1.13107	Responder	favorable
351	AML_62	Fludarabine	0.520823	Responder	favorable
352	AML_62	NSC 652287	0.342404	Responder	favorable
353	AML_62	Vincristine	0.325925	Responder	favorable
354	AML_62	Vindesine	0.313377	Responder	favorable
355	AML_63	Cladribine	0.250219	Responder	favorable
356	AML_63	Crenolanib	0.793478	Responder	favorable
357	AML_63	Fludarabine	0.702751	Responder	favorable
358	AML_63	NSC 652287	0.418299	Responder	favorable
359	AML_63	Vincristine	0.65576	Responder	favorable
360	AML_63	Vindesine	0.642873	Responder	favorable
361	AML_64	Cladribine	0.134436	Responder	favorable
362	AML_64	Crenolanib	0.821942	Responder	favorable
363	AML_64	Fludarabine	0.560719	Responder	favorable
364	AML_64	NSC 652287	0.43644	Responder	favorable
365	AML_64	Vincristine	0.617839	Responder	favorable
366	AML_64	Vindesine	0.575921	Responder	favorable
367	AML_65	Cladribine	0.307166	Responder	favorable
368	AML_65	Crenolanib	0.833903	Responder	favorable
369	AML_65	Fludarabine	0.754849	Responder	favorable
370	AML_65	NSC 652287	0.619926	Responder	favorable
371	AML_65	Vincristine	0.75506	Responder	favorable
372	AML_65	Vindesine	0.725654	Responder	favorable
373	AML_66	Cladribine	0.419552	Responder	intermediate
374	AML_66	Crenolanib	1.16628	Responder	intermediate
375	AML_66	Fludarabine	0.698575	Responder	intermediate
376	AML_66	NSC 652287	0.422469	Responder	intermediate
377	AML_66	Vincristine	0.816152	Responder	intermediate
378	AML_66	Vindesine	0.752247	Responder	intermediate
379	AML_67	Cladribine	0.156102	Responder	intermediate
380	AML_67	Crenolanib	0.804976	Responder	intermediate
381	AML_67	Fludarabine	0.67187	Responder	intermediate
382	AML_67	NSC 652287	0.200125	Responder	intermediate
383	AML_67	Vincristine	0.784794	Responder	intermediate
384	AML_67	Vindesine	0.767793	Responder	intermediate
385	AML_68	Cladribine	0.273513	Responder	intermediate
386	AML_68	Crenolanib	0.800347	Responder	intermediate
387	AML_68	Fludarabine	0.751052	Responder	intermediate
388	AML_68	NSC 652287	0.373989	Responder	intermediate
389	AML_68	Vincristine	0.677738	Responder	intermediate
390	AML_68	Vindesine	0.684146	Responder	intermediate
391	AML_69	Cladribine	0.829939	Responder	intermediate
392	AML_69	Crenolanib	1.41137	Responder	intermediate
393	AML_69	Fludarabine	0.686432	Responder	intermediate
394	AML_69	NSC 652287	0.28417	Responder	intermediate
395	AML_69	Vincristine	0.325317	Responder	intermediate
396	AML_69	Vindesine	0.3492	Responder	intermediate
397	AML_7	Cladribine	0.493083	Non-Responder	adverse
398	AML_7	Crenolanib	0.762986	Non-Responder	adverse
399	AML_7	Fludarabine	0.761023	Non-Responder	adverse
400	AML_7	NSC 652287	0.572059	Non-Responder	adverse
401	AML_7	Vincristine	0.738147	Non-Responder	adverse
402	AML_7	Vindesine	0.712201	Non-Responder	adverse
403	AML_70	Cladribine	0.279821	Responder	intermediate
404	AML_70	Crenolanib	0.794261	Responder	intermediate
405	AML_70	Fludarabine	0.660852	Responder	intermediate
406	AML_70	NSC 652287	0.283319	Responder	intermediate
407	AML_70	Vincristine	0.527639	Responder	intermediate
408	AML_70	Vindesine	0.522999	Responder	intermediate
409	AML_71	Cladribine	0.461802	Responder	intermediate
410	AML_71	Crenolanib	0.806996	Responder	intermediate
411	AML_71	Fludarabine	0.97017	Responder	intermediate
412	AML_71	NSC 652287	0.203783	Responder	intermediate
413	AML_71	Vincristine	0.798426	Responder	intermediate
414	AML_71	Vindesine	0.806522	Responder	intermediate
415	AML_72	Cladribine	0.28827	Responder	intermediate
416	AML_72	Crenolanib	0.81886	Responder	intermediate
417	AML_72	Fludarabine	0.880493	Responder	intermediate
418	AML_72	NSC 652287	0.606506	Responder	intermediate
419	AML_72	Vincristine	0.705664	Responder	intermediate
420	AML_72	Vindesine	0.699002	Responder	intermediate
421	AML_73	Cladribine	0.164614	Responder	intermediate
422	AML_73	Crenolanib	0.595089	Responder	intermediate
423	AML_73	Fludarabine	0.65635	Responder	intermediate
424	AML_73	NSC 652287	0.109222	Responder	intermediate
425	AML_73	Vincristine	0.61563	Responder	intermediate
426	AML_73	Vindesine	0.664833	Responder	intermediate
427	AML_74	Cladribine	0.438094	Responder	intermediate
428	AML_74	Crenolanib	0.633832	Responder	intermediate
429	AML_74	Fludarabine	0.623251	Responder	intermediate
430	AML_74	NSC 652287	0.331659	Responder	intermediate
431	AML_74	Vincristine	0.399338	Responder	intermediate
432	AML_74	Vindesine	0.359732	Responder	intermediate
433	AML_75	Cladribine	0.114702	Responder	intermediate
434	AML_75	Crenolanib	0.377533	Responder	intermediate
435	AML_75	Fludarabine	0.499379	Responder	intermediate
436	AML_75	NSC 652287	0.384036	Responder	intermediate
437	AML_75	Vincristine	0.592502	Responder	intermediate
438	AML_75	Vindesine	0.525467	Responder	intermediate
439	AML_76	Cladribine	0.168873	Responder	intermediate
440	AML_76	Crenolanib	0.88657	Responder	intermediate
441	AML_76	Fludarabine	0.644532	Responder	intermediate
442	AML_76	NSC 652287	0.298805	Responder	intermediate
443	AML_76	Vincristine	0.548257	Responder	intermediate
444	AML_76	Vindesine	0.531921	Responder	intermediate
445	AML_77	Cladribine	0.270281	Responder	intermediate
446	AML_77	Crenolanib	0.805498	Responder	intermediate
447	AML_77	Fludarabine	0.866369	Responder	intermediate
448	AML_77	NSC 652287	0.473286	Responder	intermediate
449	AML_77	Vincristine	0.803276	Responder	intermediate
450	AML_77	Vindesine	0.814583	Responder	intermediate
451	AML_78	Cladribine	0.770491	Responder	intermediate
452	AML_78	Crenolanib	0.9021	Responder	intermediate
453	AML_78	Fludarabine	0.82684	Responder	intermediate
454	AML_78	NSC 652287	0.911807	Responder	intermediate
455	AML_78	Vincristine	0.736238	Responder	intermediate
456	AML_78	Vindesine	0.707595	Responder	intermediate
457	AML_79	Cladribine	0.444068	Responder	intermediate
458	AML_79	Crenolanib	0.705027	Responder	intermediate
459	AML_79	Fludarabine	0.645902	Responder	intermediate
460	AML_79	NSC 652287	0.521731	Responder	intermediate
461	AML_79	Vincristine	0.906821	Responder	intermediate
462	AML_79	Vindesine	0.790335	Responder	intermediate
463	AML_8	Cladribine	0.851	Non-Responder	adverse
464	AML_8	Crenolanib	0.834421	Non-Responder	adverse
465	AML_8	Fludarabine	0.813824	Non-Responder	adverse
466	AML_8	NSC 652287	0.669445	Non-Responder	adverse
467	AML_8	Vincristine	0.712626	Non-Responder	adverse
468	AML_8	Vindesine	0.675315	Non-Responder	adverse
469	AML_80	Cladribine	0.310259	Responder	intermediate
470	AML_80	Crenolanib	0.761144	Responder	intermediate
471	AML_80	Fludarabine	0.571182	Responder	intermediate
472	AML_80	NSC 652287	0.276944	Responder	intermediate
473	AML_80	Vincristine	0.332292	Responder	intermediate
474	AML_80	Vindesine	0.330626	Responder	intermediate
475	AML_81	Cladribine	0.394616	Responder	intermediate
476	AML_81	Crenolanib	0.797875	Responder	intermediate
477	AML_81	Fludarabine	0.893876	Responder	intermediate
478	AML_81	NSC 652287	0.204016	Responder	intermediate
479	AML_81	Vincristine	0.733895	Responder	intermediate
480	AML_81	Vindesine	0.689284	Responder	intermediate
481	AML_82	Cladribine	0.297123	Responder	intermediate
482	AML_82	Crenolanib	0.81458	Responder	intermediate
483	AML_82	Fludarabine	0.885629	Responder	intermediate
484	AML_82	NSC 652287	0.296858	Responder	intermediate
485	AML_82	Vincristine	0.915938	Responder	intermediate
486	AML_82	Vindesine	0.887847	Responder	intermediate
487	AML_83	Cladribine	0.287288	Responder	intermediate
488	AML_83	Crenolanib	0.815674	Responder	intermediate
489	AML_83	Fludarabine	0.807693	Responder	intermediate
490	AML_83	NSC 652287	0.536626	Responder	intermediate
491	AML_83	Vincristine	0.795957	Responder	intermediate
492	AML_83	Vindesine	0.778659	Responder	intermediate
493	AML_84	Cladribine	0.375707	Responder	intermediate
494	AML_84	Crenolanib	0.59351	Responder	intermediate
495	AML_84	Fludarabine	0.618186	Responder	intermediate
496	AML_84	NSC 652287	0.712444	Responder	intermediate
497	AML_84	Vincristine	0.499499	Responder	intermediate
498	AML_84	Vindesine	0.455484	Responder	intermediate
499	AML_85	Cladribine	0.562765	Responder	intermediate
500	AML_85	Crenolanib	0.836445	Responder	intermediate
501	AML_85	Fludarabine	0.827287	Responder	intermediate
502	AML_85	NSC 652287	0.32359	Responder	intermediate
503	AML_85	Vincristine	0.716395	Responder	intermediate
504	AML_85	Vindesine	0.691172	Responder	intermediate
505	AML_86	Cladribine	0.134706	Responder	intermediate
506	AML_86	Crenolanib	0.634416	Responder	intermediate
507	AML_86	Fludarabine	0.545635	Responder	intermediate
508	AML_86	NSC 652287	0.16148	Responder	intermediate
509	AML_86	Vincristine	0.559856	Responder	intermediate
510	AML_86	Vindesine	0.499061	Responder	intermediate
511	AML_87	Cladribine	0.217897	Responder	intermediate
512	AML_87	Crenolanib	0.629685	Responder	intermediate
513	AML_87	Fludarabine	0.747593	Responder	intermediate
514	AML_87	NSC 652287	0.191909	Responder	intermediate
515	AML_87	Vincristine	0.528693	Responder	intermediate
516	AML_87	Vindesine	0.520854	Responder	intermediate
517	AML_88	Cladribine	0.215486	Responder	intermediate
518	AML_88	Crenolanib	0.733206	Responder	intermediate
519	AML_88	Fludarabine	0.725188	Responder	intermediate
520	AML_88	NSC 652287	0.344464	Responder	intermediate
521	AML_88	Vincristine	0.784747	Responder	intermediate
522	AML_88	Vindesine	0.788286	Responder	intermediate
523	AML_89	Cladribine	0.0536201	Responder	intermediate
524	AML_89	Crenolanib	1.03324	Responder	intermediate
525	AML_89	Fludarabine	0.653579	Responder	intermediate
526	AML_89	NSC 652287	0.181012	Responder	intermediate
527	AML_89	Vincristine	0.45271	Responder	intermediate
528	AML_89	Vindesine	0.401563	Responder	intermediate
529	AML_9	Cladribine	0.548833	Non-Responder	adverse
530	AML_9	Crenolanib	0.867135	Non-Responder	adverse
531	AML_9	Fludarabine	0.843123	Non-Responder	adverse
532	AML_9	NSC 652287	0.326711	Non-Responder	adverse
533	AML_9	Vincristine	0.680187	Non-Responder	adverse
534	AML_9	Vindesine	0.632335	Non-Responder	adverse
535	AML_90	Cladribine	0.287711	Responder	intermediate
536	AML_90	Crenolanib	0.751546	Responder	intermediate
537	AML_90	Fludarabine	0.841641	Responder	intermediate
538	AML_90	NSC 652287	0.293578	Responder	intermediate
539	AML_90	Vincristine	0.729981	Responder	intermediate
540	AML_90	Vindesine	0.743722	Responder	intermediate
541	AML_91	Cladribine	0.0415854	Responder	intermediate
542	AML_91	Crenolanib	0.80381	Responder	intermediate
543	AML_91	Fludarabine	0.490184	Responder	intermediate
544	AML_91	NSC 652287	0.803052	Responder	intermediate
545	AML_91	Vincristine	0.397421	Responder	intermediate
546	AML_91	Vindesine	0.401836	Responder	intermediate
547	AML_92	Cladribine	0.105194	Responder	intermediate
548	AML_92	Crenolanib	0.92557	Responder	intermediate
549	AML_92	Fludarabine	0.62595	Responder	intermediate
550	AML_92	NSC 652287	0.257645	Responder	intermediate
551	AML_92	Vincristine	0.684375	Responder	intermediate
552	AML_92	Vindesine	0.625794	Responder	intermediate
553	AML_93	Cladribine	0.332241	Responder	intermediate
554	AML_93	Crenolanib	0.80691	Responder	intermediate
555	AML_93	Fludarabine	0.739375	Responder	intermediate
556	AML_93	NSC 652287	0.303605	Responder	intermediate
557	AML_93	Vincristine	0.612368	Responder	intermediate
558	AML_93	Vindesine	0.587447	Responder	intermediate
559	AML_94	Cladribine	0.164543	Responder	intermediate
560	AML_94	Crenolanib	0.728227	Responder	intermediate
561	AML_94	Fludarabine	0.541533	Responder	intermediate
562	AML_94	NSC 652287	0.207289	Responder	intermediate
563	AML_94	Vincristine	0.41276	Responder	intermediate
564	AML_94	Vindesine	0.416986	Responder	intermediate
565	AML_95	Cladribine	0.299862	Responder	favorable
566	AML_95	Crenolanib	0.711813	Responder	favorable
567	AML_95	Fludarabine	0.764621	Responder	favorable
568	AML_95	NSC 652287	0.319893	Responder	favorable
569	AML_95	Vincristine	0.566857	Responder	favorable
570	AML_95	Vindesine	0.532804	Responder	favorable
571	AML_1	Daunorubicin_Cytarabin	0.418821	Non-Responder	adverse
572	AML_10	Daunorubicin_Cytarabin	0.758228	Non-Responder	adverse
573	AML_11	Daunorubicin_Cytarabin	0.722728	Non-Responder	adverse
574	AML_12	Daunorubicin_Cytarabin	0.252483	Non-Responder	adverse
575	AML_13	Daunorubicin_Cytarabin	0.645201	Non-Responder	adverse
576	AML_14	Daunorubicin_Cytarabin	0.261581	Non-Responder	adverse
577	AML_15	Daunorubicin_Cytarabin	0.412186	Non-Responder	adverse
578	AML_16	Daunorubicin_Cytarabin	0.42461	Non-Responder	adverse
579	AML_17	Daunorubicin_Cytarabin	0.859407	Non-Responder	adverse
580	AML_18	Daunorubicin_Cytarabin	0.56818	Non-Responder	adverse
581	AML_19	Daunorubicin_Cytarabin	0.371864	Non-Responder	adverse
582	AML_2	Daunorubicin_Cytarabin	0.557821	Non-Responder	adverse
583	AML_20	Daunorubicin_Cytarabin	0.66314	Non-Responder	adverse
584	AML_21	Daunorubicin_Cytarabin	0.2902	Non-Responder	adverse
585	AML_22	Daunorubicin_Cytarabin	0.35601	Non-Responder	adverse
586	AML_23	Daunorubicin_Cytarabin	0.297391	Non-Responder	adverse
587	AML_24	Daunorubicin_Cytarabin	0.468218	Non-Responder	adverse
588	AML_25	Daunorubicin_Cytarabin	0.381803	Non-Responder	adverse
589	AML_26	Daunorubicin_Cytarabin	0.337479	Non-Responder	adverse
590	AML_27	Daunorubicin_Cytarabin	0.205993	Non-Responder	adverse
591	AML_28	Daunorubicin_Cytarabin	0.774376	Non-Responder	adverse
592	AML_29	Daunorubicin_Cytarabin	0.473021	Non-Responder	favorable
593	AML_3	Daunorubicin_Cytarabin	0.614844	Non-Responder	adverse
594	AML_30	Daunorubicin_Cytarabin	0.393949	Non-Responder	favorable
595	AML_31	Daunorubicin_Cytarabin	0.260742	Non-Responder	favorable
596	AML_32	Daunorubicin_Cytarabin	0.427716	Non-Responder	favorable
597	AML_33	Daunorubicin_Cytarabin	0.421876	Non-Responder	favorable
598	AML_34	Daunorubicin_Cytarabin	0.27841	Non-Responder	favorable
599	AML_35	Daunorubicin_Cytarabin	0.474039	Non-Responder	intermediate
600	AML_36	Daunorubicin_Cytarabin	0.7242	Non-Responder	intermediate
601	AML_37	Daunorubicin_Cytarabin	0.636509	Non-Responder	intermediate
602	AML_38	Daunorubicin_Cytarabin	0.421405	Non-Responder	intermediate
603	AML_39	Daunorubicin_Cytarabin	0.329417	Non-Responder	intermediate
604	AML_4	Daunorubicin_Cytarabin	0.331699	Non-Responder	adverse
605	AML_40	Daunorubicin_Cytarabin	0.340599	Non-Responder	intermediate
606	AML_41	Daunorubicin_Cytarabin	0.228227	Non-Responder	intermediate
607	AML_42	Daunorubicin_Cytarabin	0.188579	Non-Responder	intermediate
608	AML_43	Daunorubicin_Cytarabin	0.47086	Non-Responder	intermediate
609	AML_44	Daunorubicin_Cytarabin	0.333478	Non-Responder	intermediate
610	AML_45	Daunorubicin_Cytarabin	0.431114	Non-Responder	intermediate
611	AML_46	Daunorubicin_Cytarabin	0.504057	Non-Responder	intermediate
612	AML_47	Daunorubicin_Cytarabin	0.447956	Non-Responder	intermediate
613	AML_48	Daunorubicin_Cytarabin	0.443801	Non-Responder	intermediate
614	AML_49	Daunorubicin_Cytarabin	0.572961	Responder	adverse
615	AML_5	Daunorubicin_Cytarabin	0.836636	Non-Responder	adverse
616	AML_50	Daunorubicin_Cytarabin	0.392415	Responder	adverse
617	AML_51	Daunorubicin_Cytarabin	0.235272	Responder	adverse
618	AML_52	Daunorubicin_Cytarabin	0.393456	Responder	adverse
619	AML_53	Daunorubicin_Cytarabin	0.13999	Responder	adverse
620	AML_54	Daunorubicin_Cytarabin	0.324012	Responder	adverse
621	AML_55	Daunorubicin_Cytarabin	0.245585	Responder	adverse
622	AML_56	Daunorubicin_Cytarabin	0.252659	Responder	adverse
623	AML_57	Daunorubicin_Cytarabin	0.408413	Responder	favorable
624	AML_58	Daunorubicin_Cytarabin	0.291112	Responder	favorable
625	AML_59	Daunorubicin_Cytarabin	0.480356	Responder	favorable
626	AML_6	Daunorubicin_Cytarabin	0.752827	Non-Responder	adverse
627	AML_60	Daunorubicin_Cytarabin	0.429255	Responder	favorable
628	AML_61	Daunorubicin_Cytarabin	0.239687	Responder	favorable
629	AML_62	Daunorubicin_Cytarabin	0.289718	Responder	favorable
630	AML_63	Daunorubicin_Cytarabin	0.294861	Responder	favorable
631	AML_64	Daunorubicin_Cytarabin	0.297618	Responder	favorable
632	AML_65	Daunorubicin_Cytarabin	0.479869	Responder	favorable
633	AML_66	Daunorubicin_Cytarabin	0.383667	Responder	intermediate
634	AML_67	Daunorubicin_Cytarabin	0.289992	Responder	intermediate
635	AML_68	Daunorubicin_Cytarabin	0.454643	Responder	intermediate
636	AML_69	Daunorubicin_Cytarabin	0.214051	Responder	intermediate
637	AML_7	Daunorubicin_Cytarabin	0.471585	Non-Responder	adverse
638	AML_70	Daunorubicin_Cytarabin	0.25941	Responder	intermediate
639	AML_71	Daunorubicin_Cytarabin	0.803504	Responder	intermediate
640	AML_72	Daunorubicin_Cytarabin	0.705131	Responder	intermediate
641	AML_73	Daunorubicin_Cytarabin	0.589614	Responder	intermediate
642	AML_74	Daunorubicin_Cytarabin	0.290352	Responder	intermediate
643	AML_75	Daunorubicin_Cytarabin	0.163313	Responder	intermediate
644	AML_76	Daunorubicin_Cytarabin	0.298277	Responder	intermediate
645	AML_77	Daunorubicin_Cytarabin	0.401175	Responder	intermediate
646	AML_78	Daunorubicin_Cytarabin	0.470092	Responder	intermediate
647	AML_79	Daunorubicin_Cytarabin	0.177506	Responder	intermediate
648	AML_8	Daunorubicin_Cytarabin	0.60115	Non-Responder	adverse
649	AML_80	Daunorubicin_Cytarabin	0.304217	Responder	intermediate
650	AML_81	Daunorubicin_Cytarabin	0.435949	Responder	intermediate
651	AML_82	Daunorubicin_Cytarabin	0.542579	Responder	intermediate
652	AML_83	Daunorubicin_Cytarabin	0.588217	Responder	intermediate
653	AML_84	Daunorubicin_Cytarabin	0.280252	Responder	intermediate
654	AML_85	Daunorubicin_Cytarabin	0.554651	Responder	intermediate
655	AML_86	Daunorubicin_Cytarabin	0.300223	Responder	intermediate
656	AML_87	Daunorubicin_Cytarabin	0.595263	Responder	intermediate
657	AML_88	Daunorubicin_Cytarabin	0.518697	Responder	intermediate
658	AML_89	Daunorubicin_Cytarabin	0.229835	Responder	intermediate
659	AML_9	Daunorubicin_Cytarabin	0.637952	Non-Responder	adverse
660	AML_90	Daunorubicin_Cytarabin	0.478622	Responder	intermediate
661	AML_91	Daunorubicin_Cytarabin	0.186733	Responder	intermediate
662	AML_92	Daunorubicin_Cytarabin	0.24858	Responder	intermediate
663	AML_93	Daunorubicin_Cytarabin	0.499812	Responder	intermediate
664	AML_94	Daunorubicin_Cytarabin	0.403827	Responder	intermediate
665	AML_95	Daunorubicin_Cytarabin	0.457598	Responder	favorable

## Sheet: Fig_4D
rowname	patID	ELN22	outcome	endpoint	time	Drug	auc
1	AML_1	adverse	EFS	1	0.175266	Cladribine	0.38095
2	AML_1	adverse	EFS	1	0.175266	Crenolanib	1.07692
3	AML_1	adverse	EFS	1	0.175266	Fludarabine	0.673026
4	AML_1	adverse	EFS	1	0.175266	NSC 652287	0.485933
5	AML_1	adverse	EFS	1	0.175266	Vincristine	0.634776
6	AML_1	adverse	EFS	1	0.175266	Vindesine	0.532034
7	AML_1	adverse	EFS	1	0.175266	Daunorubicin_Cytarabin	0.418821
8	AML_2	adverse	EFS	0	5	Cladribine	0.252105
9	AML_2	adverse	EFS	0	5	Crenolanib	0.81715
10	AML_2	adverse	EFS	0	5	Fludarabine	0.760886
11	AML_2	adverse	EFS	0	5	NSC 652287	0.489735
12	AML_2	adverse	EFS	0	5	Vincristine	0.785203
13	AML_2	adverse	EFS	0	5	Vindesine	0.774291
14	AML_2	adverse	EFS	0	5	Daunorubicin_Cytarabin	0.557821
15	AML_3	adverse	EFS	1	0.202651	Cladribine	0.827609
16	AML_3	adverse	EFS	1	0.202651	Crenolanib	0.902945
17	AML_3	adverse	EFS	1	0.202651	Fludarabine	0.848571
18	AML_3	adverse	EFS	1	0.202651	NSC 652287	0.77785
19	AML_3	adverse	EFS	1	0.202651	Vincristine	0.525099
20	AML_3	adverse	EFS	1	0.202651	Vindesine	0.476698
21	AML_3	adverse	EFS	1	0.202651	Daunorubicin_Cytarabin	0.614844
22	AML_4	adverse	EFS	1	0.572352	Cladribine	0.518581
23	AML_4	adverse	EFS	1	0.572352	Crenolanib	1.06923
24	AML_4	adverse	EFS	1	0.572352	Fludarabine	0.710197
25	AML_4	adverse	EFS	1	0.572352	NSC 652287	0.296572
26	AML_4	adverse	EFS	1	0.572352	Vincristine	0.438822
27	AML_4	adverse	EFS	1	0.572352	Vindesine	0.385916
28	AML_4	adverse	EFS	1	0.572352	Daunorubicin_Cytarabin	0.331699
29	AML_5	adverse	EFS	1	0.120495	Cladribine	0.625254
30	AML_5	adverse	EFS	1	0.120495	Crenolanib	1.04848
31	AML_5	adverse	EFS	1	0.120495	Fludarabine	0.950885
32	AML_5	adverse	EFS	1	0.120495	NSC 652287	0.506563
33	AML_5	adverse	EFS	1	0.120495	Vincristine	0.987011
34	AML_5	adverse	EFS	1	0.120495	Vindesine	0.952191
35	AML_5	adverse	EFS	1	0.120495	Daunorubicin_Cytarabin	0.836636
36	AML_6	adverse	EFS	1	0.115018	Cladribine	0.817118
37	AML_6	adverse	EFS	1	0.115018	Crenolanib	0.816807
38	AML_6	adverse	EFS	1	0.115018	Fludarabine	0.907263
39	AML_6	adverse	EFS	1	0.115018	NSC 652287	0.372874
40	AML_6	adverse	EFS	1	0.115018	Vincristine	0.860405
41	AML_6	adverse	EFS	1	0.115018	Vindesine	0.853863
42	AML_6	adverse	EFS	1	0.115018	Daunorubicin_Cytarabin	0.752827
43	AML_7	adverse	EFS	1	0.0848943	Cladribine	0.493083
44	AML_7	adverse	EFS	1	0.0848943	Crenolanib	0.762986
45	AML_7	adverse	EFS	1	0.0848943	Fludarabine	0.761023
46	AML_7	adverse	EFS	1	0.0848943	NSC 652287	0.572059
47	AML_7	adverse	EFS	1	0.0848943	Vincristine	0.738147
48	AML_7	adverse	EFS	1	0.0848943	Vindesine	0.712201
49	AML_7	adverse	EFS	1	0.0848943	Daunorubicin_Cytarabin	0.471585
50	AML_8	adverse	EFS	1	0.11228	Cladribine	0.851
51	AML_8	adverse	EFS	1	0.11228	Crenolanib	0.834421
52	AML_8	adverse	EFS	1	0.11228	Fludarabine	0.813824
53	AML_8	adverse	EFS	1	0.11228	NSC 652287	0.669445
54	AML_8	adverse	EFS	1	0.11228	Vincristine	0.712626
55	AML_8	adverse	EFS	1	0.11228	Vindesine	0.675315
56	AML_8	adverse	EFS	1	0.11228	Daunorubicin_Cytarabin	0.60115
57	AML_9	adverse	EFS	1	0.134188	Cladribine	0.548833
58	AML_9	adverse	EFS	1	0.134188	Crenolanib	0.867135
59	AML_9	adverse	EFS	1	0.134188	Fludarabine	0.843123
60	AML_9	adverse	EFS	1	0.134188	NSC 652287	0.326711
61	AML_9	adverse	EFS	1	0.134188	Vincristine	0.680187
62	AML_9	adverse	EFS	1	0.134188	Vindesine	0.632335
63	AML_9	adverse	EFS	1	0.134188	Daunorubicin_Cytarabin	0.637952
64	AML_10	adverse	EFS	1	0.0848943	Cladribine	0.771002
65	AML_10	adverse	EFS	1	0.0848943	Crenolanib	0.970647
66	AML_10	adverse	EFS	1	0.0848943	Fludarabine	0.793525
67	AML_10	adverse	EFS	1	0.0848943	NSC 652287	0.900204
68	AML_10	adverse	EFS	1	0.0848943	Vincristine	0.868207
69	AML_10	adverse	EFS	1	0.0848943	Vindesine	0.871301
70	AML_10	adverse	EFS	1	0.0848943	Daunorubicin_Cytarabin	0.758228
71	AML_11	adverse	EFS	1	0.26016	Cladribine	0.409469
72	AML_11	adverse	EFS	1	0.26016	Crenolanib	1.04399
73	AML_11	adverse	EFS	1	0.26016	Fludarabine	0.84446
74	AML_11	adverse	EFS	1	0.26016	NSC 652287	0.39294
75	AML_11	adverse	EFS	1	0.26016	Vincristine	0.747597
76	AML_11	adverse	EFS	1	0.26016	Vindesine	0.823855
77	AML_11	adverse	EFS	1	0.26016	Daunorubicin_Cytarabin	0.722728
78	AML_12	adverse	EFS	1	2.78234	Cladribine	0.337054
79	AML_12	adverse	EFS	1	2.78234	Crenolanib	0.94035
80	AML_12	adverse	EFS	1	2.78234	Fludarabine	0.694418
81	AML_12	adverse	EFS	1	2.78234	NSC 652287	0.163383
82	AML_12	adverse	EFS	1	2.78234	Vincristine	0.72919
83	AML_12	adverse	EFS	1	2.78234	Vindesine	0.801758
84	AML_12	adverse	EFS	1	2.78234	Daunorubicin_Cytarabin	0.252483
85	AML_13	adverse	EFS	1	0.739402	Cladribine	0.258584
86	AML_13	adverse	EFS	1	0.739402	Crenolanib	0.793302
87	AML_13	adverse	EFS	1	0.739402	Fludarabine	0.91312
88	AML_13	adverse	EFS	1	0.739402	NSC 652287	0.225609
89	AML_13	adverse	EFS	1	0.739402	Vincristine	0.751214
90	AML_13	adverse	EFS	1	0.739402	Vindesine	0.750561
91	AML_13	adverse	EFS	1	0.739402	Daunorubicin_Cytarabin	0.645201
92	AML_14	adverse	EFS	1	2.47015	Cladribine	0.31333
93	AML_14	adverse	EFS	1	2.47015	Crenolanib	0.85059
94	AML_14	adverse	EFS	1	2.47015	Fludarabine	0.572922
95	AML_14	adverse	EFS	1	2.47015	NSC 652287	0.557323
96	AML_14	adverse	EFS	1	2.47015	Vincristine	0.657936
97	AML_14	adverse	EFS	1	2.47015	Vindesine	0.593697
98	AML_14	adverse	EFS	1	2.47015	Daunorubicin_Cytarabin	0.261581
99	AML_15	adverse	EFS	1	0.528535	Cladribine	0.434576
100	AML_15	adverse	EFS	1	0.528535	Crenolanib	0.816829
101	AML_15	adverse	EFS	1	0.528535	Fludarabine	0.692317
102	AML_15	adverse	EFS	1	0.528535	NSC 652287	0.597161
103	AML_15	adverse	EFS	1	0.528535	Vincristine	0.957674
104	AML_15	adverse	EFS	1	0.528535	Vindesine	1.23541
105	AML_15	adverse	EFS	1	0.528535	Daunorubicin_Cytarabin	0.412186
106	AML_16	adverse	EFS	1	0.11228	Cladribine	0.322167
107	AML_16	adverse	EFS	1	0.11228	Crenolanib	0.698963
108	AML_16	adverse	EFS	1	0.11228	Fludarabine	0.743169
109	AML_16	adverse	EFS	1	0.11228	NSC 652287	0.331542
110	AML_16	adverse	EFS	1	0.11228	Vincristine	0.707516
111	AML_16	adverse	EFS	1	0.11228	Vindesine	0.695519
112	AML_16	adverse	EFS	1	0.11228	Daunorubicin_Cytarabin	0.42461
113	AML_17	adverse	EFS	1	0.150619	Cladribine	0.399045
114	AML_17	adverse	EFS	1	0.150619	Crenolanib	1.00362
115	AML_17	adverse	EFS	1	0.150619	Fludarabine	0.976465
116	AML_17	adverse	EFS	1	0.150619	NSC 652287	0.334783
117	AML_17	adverse	EFS	1	0.150619	Vincristine	1.09611
118	AML_17	adverse	EFS	1	0.150619	Vindesine	1.10169
119	AML_17	adverse	EFS	1	0.150619	Daunorubicin_Cytarabin	0.859407
120	AML_18	adverse	EFS	1	0.117757	Cladribine	0.748375
121	AML_18	adverse	EFS	1	0.117757	Crenolanib	0.949443
122	AML_18	adverse	EFS	1	0.117757	Fludarabine	0.733344
123	AML_18	adverse	EFS	1	0.117757	NSC 652287	0.888668
124	AML_18	adverse	EFS	1	0.117757	Vincristine	0.864572
125	AML_18	adverse	EFS	1	0.117757	Vindesine	0.840583
126	AML_18	adverse	EFS	1	0.117757	Daunorubicin_Cytarabin	0.56818
127	AML_19	adverse	EFS	1	1.5144	Cladribine	0.309543
128	AML_19	adverse	EFS	1	1.5144	Crenolanib	0.774056
129	AML_19	adverse	EFS	1	1.5144	Fludarabine	0.776548
130	AML_19	adverse	EFS	1	1.5144	NSC 652287	0.570273
131	AML_19	adverse	EFS	1	1.5144	Vincristine	0.745207
132	AML_19	adverse	EFS	1	1.5144	Vindesine	0.731315
133	AML_19	adverse	EFS	1	1.5144	Daunorubicin_Cytarabin	0.371864
134	AML_20	adverse	EFS	1	0.0465549	Cladribine	0.58449
135	AML_20	adverse	EFS	1	0.0465549	Crenolanib	0.790417
136	AML_20	adverse	EFS	1	0.0465549	Fludarabine	0.857892
137	AML_20	adverse	EFS	1	0.0465549	NSC 652287	0.544344
138	AML_20	adverse	EFS	1	0.0465549	Vincristine	0.783197
139	AML_20	adverse	EFS	1	0.0465549	Vindesine	0.757833
140	AML_20	adverse	EFS	1	0.0465549	Daunorubicin_Cytarabin	0.66314
141	AML_21	adverse	EFS	0	5	Cladribine	0.392987
142	AML_21	adverse	EFS	0	5	Crenolanib	1.29632
143	AML_21	adverse	EFS	0	5	Fludarabine	0.538173
144	AML_21	adverse	EFS	0	5	NSC 652287	0.575357
145	AML_21	adverse	EFS	0	5	Vincristine	0.600033
146	AML_21	adverse	EFS	0	5	Vindesine	0.750713
147	AML_21	adverse	EFS	0	5	Daunorubicin_Cytarabin	0.2902
148	AML_22	adverse	EFS	1	0.0821558	Cladribine	0.532302
149	AML_22	adverse	EFS	1	0.0821558	Crenolanib	1.22884
150	AML_22	adverse	EFS	1	0.0821558	Fludarabine	0.686808
151	AML_22	adverse	EFS	1	0.0821558	NSC 652287	0.768123
152	AML_22	adverse	EFS	1	0.0821558	Vincristine	1.12872
153	AML_22	adverse	EFS	1	0.0821558	Vindesine	1.18473
154	AML_22	adverse	EFS	1	0.0821558	Daunorubicin_Cytarabin	0.35601
155	AML_23	adverse	EFS	1	0.0410779	Cladribine	0.212078
156	AML_23	adverse	EFS	1	0.0410779	Crenolanib	1.17759
157	AML_23	adverse	EFS	1	0.0410779	Fludarabine	0.667457
158	AML_23	adverse	EFS	1	0.0410779	NSC 652287	0.709345
159	AML_23	adverse	EFS	1	0.0410779	Vincristine	1.03232
160	AML_23	adverse	EFS	1	0.0410779	Vindesine	1.05237
161	AML_23	adverse	EFS	1	0.0410779	Daunorubicin_Cytarabin	0.297391
162	AML_24	adverse	EFS	0	0.424471	Cladribine	0.178509
163	AML_24	adverse	EFS	0	0.424471	Crenolanib	1.18039
164	AML_24	adverse	EFS	0	0.424471	Fludarabine	0.634228
165	AML_24	adverse	EFS	0	0.424471	NSC 652287	0.68015
166	AML_24	adverse	EFS	0	0.424471	Vincristine	0.68988
167	AML_24	adverse	EFS	0	0.424471	Vindesine	0.656522
168	AML_24	adverse	EFS	0	0.424471	Daunorubicin_Cytarabin	0.468218
169	AML_25	adverse	EFS	1	0.282068	Cladribine	0.244618
170	AML_25	adverse	EFS	1	0.282068	Crenolanib	0.931492
171	AML_25	adverse	EFS	1	0.282068	Fludarabine	0.707634
172	AML_25	adverse	EFS	1	0.282068	NSC 652287	0.427333
173	AML_25	adverse	EFS	1	0.282068	Vincristine	0.50319
174	AML_25	adverse	EFS	1	0.282068	Vindesine	0.525627
175	AML_25	adverse	EFS	1	0.282068	Daunorubicin_Cytarabin	0.381803
176	AML_26	adverse	EFS	0	3.99277	Cladribine	0.132127
177	AML_26	adverse	EFS	0	3.99277	Crenolanib	1.08254
178	AML_26	adverse	EFS	0	3.99277	Fludarabine	0.606923
179	AML_26	adverse	EFS	0	3.99277	NSC 652287	0.775165
180	AML_26	adverse	EFS	0	3.99277	Vincristine	0.619123
181	AML_26	adverse	EFS	0	3.99277	Vindesine	0.593941
182	AML_26	adverse	EFS	0	3.99277	Daunorubicin_Cytarabin	0.337479
183	AML_27	adverse	EFS	1	0.24099	Cladribine	0.126679
184	AML_27	adverse	EFS	1	0.24099	Crenolanib	0.797007
185	AML_27	adverse	EFS	1	0.24099	Fludarabine	0.62305
186	AML_27	adverse	EFS	1	0.24099	NSC 652287	0.116404
187	AML_27	adverse	EFS	1	0.24099	Vincristine	0.710277
188	AML_27	adverse	EFS	1	0.24099	Vindesine	0.702112
189	AML_27	adverse	EFS	1	0.24099	Daunorubicin_Cytarabin	0.205993
190	AML_28	adverse	EFS	1	4.67192	Cladribine	0.54365
191	AML_28	adverse	EFS	1	4.67192	Crenolanib	0.988501
192	AML_28	adverse	EFS	1	4.67192	Fludarabine	0.769588
193	AML_28	adverse	EFS	1	4.67192	NSC 652287	0.974253
194	AML_28	adverse	EFS	1	4.67192	Vincristine	0.791641
195	AML_28	adverse	EFS	1	4.67192	Vindesine	0.790382
196	AML_28	adverse	EFS	1	4.67192	Daunorubicin_Cytarabin	0.774376
197	AML_29	favorable	EFS	1	0.974915	Cladribine	0.294958
198	AML_29	favorable	EFS	1	0.974915	Crenolanib	0.79418
199	AML_29	favorable	EFS	1	0.974915	Fludarabine	0.793744
200	AML_29	favorable	EFS	1	0.974915	NSC 652287	0.277859
201	AML_29	favorable	EFS	1	0.974915	Vincristine	0.740396
202	AML_29	favorable	EFS	1	0.974915	Vindesine	0.736211
203	AML_29	favorable	EFS	1	0.974915	Daunorubicin_Cytarabin	0.473021
204	AML_30	favorable	EFS	1	0.40804	Cladribine	0.469035
205	AML_30	favorable	EFS	1	0.40804	Crenolanib	1.02838
206	AML_30	favorable	EFS	1	0.40804	Fludarabine	0.628523
207	AML_30	favorable	EFS	1	0.40804	NSC 652287	0.855957
208	AML_30	favorable	EFS	1	0.40804	Vincristine	0.494775
209	AML_30	favorable	EFS	1	0.40804	Vindesine	0.506555
210	AML_30	favorable	EFS	1	0.40804	Daunorubicin_Cytarabin	0.393949
211	AML_31	favorable	EFS	1	0.123234	Cladribine	0.151108
212	AML_31	favorable	EFS	1	0.123234	Crenolanib	0.936116
213	AML_31	favorable	EFS	1	0.123234	Fludarabine	0.641146
214	AML_31	favorable	EFS	1	0.123234	NSC 652287	0.361288
215	AML_31	favorable	EFS	1	0.123234	Vincristine	0.595088
216	AML_31	favorable	EFS	1	0.123234	Vindesine	0.545575
217	AML_31	favorable	EFS	1	0.123234	Daunorubicin_Cytarabin	0.260742
218	AML_32	favorable	EFS	0	5	Cladribine	0.53645
219	AML_32	favorable	EFS	0	5	Crenolanib	0.950161
220	AML_32	favorable	EFS	0	5	Fludarabine	0.738901
221	AML_32	favorable	EFS	0	5	NSC 652287	0.646287
222	AML_32	favorable	EFS	0	5	Vincristine	0.80312
223	AML_32	favorable	EFS	0	5	Vindesine	0.757686
224	AML_32	favorable	EFS	0	5	Daunorubicin_Cytarabin	0.427716
225	AML_33	favorable	EFS	1	0.131449	Cladribine	0.338877
226	AML_33	favorable	EFS	1	0.131449	Crenolanib	0.799408
227	AML_33	favorable	EFS	1	0.131449	Fludarabine	0.912265
228	AML_33	favorable	EFS	1	0.131449	NSC 652287	0.776405
229	AML_33	favorable	EFS	1	0.131449	Vincristine	0.878077
230	AML_33	favorable	EFS	1	0.131449	Vindesine	0.839346
231	AML_33	favorable	EFS	1	0.131449	Daunorubicin_Cytarabin	0.421876
232	AML_34	favorable	EFS	0	2.97678	Cladribine	0.193972
233	AML_34	favorable	EFS	0	2.97678	Crenolanib	0.757291
234	AML_34	favorable	EFS	0	2.97678	Fludarabine	0.656262
235	AML_34	favorable	EFS	0	2.97678	NSC 652287	0.487121
236	AML_34	favorable	EFS	0	2.97678	Vincristine	0.576591
237	AML_34	favorable	EFS	0	2.97678	Vindesine	0.594771
238	AML_34	favorable	EFS	0	2.97678	Daunorubicin_Cytarabin	0.27841
239	AML_35	intermediate	EFS	0	5	Cladribine	0.825643
240	AML_35	intermediate	EFS	0	5	Crenolanib	1.06648
241	AML_35	intermediate	EFS	0	5	Fludarabine	0.825089
242	AML_35	intermediate	EFS	0	5	NSC 652287	1.06278
243	AML_35	intermediate	EFS	0	5	Vincristine	0.921161
244	AML_35	intermediate	EFS	0	5	Vindesine	0.913072
245	AML_35	intermediate	EFS	0	5	Daunorubicin_Cytarabin	0.474039
246	AML_36	intermediate	EFS	1	3.02333	Cladribine	0.485552
247	AML_36	intermediate	EFS	1	3.02333	Crenolanib	0.924911
248	AML_36	intermediate	EFS	1	3.02333	Fludarabine	0.85896
249	AML_36	intermediate	EFS	1	3.02333	NSC 652287	0.192363
250	AML_36	intermediate	EFS	1	3.02333	Vincristine	0.509607
251	AML_36	intermediate	EFS	1	3.02333	Vindesine	0.462817
252	AML_36	intermediate	EFS	1	3.02333	Daunorubicin_Cytarabin	0.7242
253	AML_37	intermediate	EFS	1	0.139665	Cladribine	0.726097
254	AML_37	intermediate	EFS	1	0.139665	Crenolanib	0.927652
255	AML_37	intermediate	EFS	1	0.139665	Fludarabine	0.957918
256	AML_37	intermediate	EFS	1	0.139665	NSC 652287	0.519583
257	AML_37	intermediate	EFS	1	0.139665	Vincristine	0.747685
258	AML_37	intermediate	EFS	1	0.139665	Vindesine	0.768069
259	AML_37	intermediate	EFS	1	0.139665	Daunorubicin_Cytarabin	0.636509
260	AML_38	intermediate	EFS	1	0.670939	Cladribine	0.477926
261	AML_38	intermediate	EFS	1	0.670939	Crenolanib	0.856259
262	AML_38	intermediate	EFS	1	0.670939	Fludarabine	0.744837
263	AML_38	intermediate	EFS	1	0.670939	NSC 652287	0.386664
264	AML_38	intermediate	EFS	1	0.670939	Vincristine	0.746365
265	AML_38	intermediate	EFS	1	0.670939	Vindesine	0.74991
266	AML_38	intermediate	EFS	1	0.670939	Daunorubicin_Cytarabin	0.421405
267	AML_39	intermediate	EFS	1	1.55274	Cladribine	0.185818
268	AML_39	intermediate	EFS	1	1.55274	Crenolanib	0.982614
269	AML_39	intermediate	EFS	1	1.55274	Fludarabine	0.687835
270	AML_39	intermediate	EFS	1	1.55274	NSC 652287	0.422347
271	AML_39	intermediate	EFS	1	1.55274	Vincristine	0.684836
272	AML_39	intermediate	EFS	1	1.55274	Vindesine	0.695727
273	AML_39	intermediate	EFS	1	1.55274	Daunorubicin_Cytarabin	0.329417
274	AML_40	intermediate	EFS	1	0.0848943	Cladribine	0.425869
275	AML_40	intermediate	EFS	1	0.0848943	Crenolanib	0.787438
276	AML_40	intermediate	EFS	1	0.0848943	Fludarabine	0.657488
277	AML_40	intermediate	EFS	1	0.0848943	NSC 652287	0.66422
278	AML_40	intermediate	EFS	1	0.0848943	Vincristine	0.819576
279	AML_40	intermediate	EFS	1	0.0848943	Vindesine	0.776628
280	AML_40	intermediate	EFS	1	0.0848943	Daunorubicin_Cytarabin	0.340599
281	AML_41	intermediate	EFS	1	0.161573	Cladribine	0.111406
282	AML_41	intermediate	EFS	1	0.161573	Crenolanib	0.803757
283	AML_41	intermediate	EFS	1	0.161573	Fludarabine	0.554627
284	AML_41	intermediate	EFS	1	0.161573	NSC 652287	0.308409
285	AML_41	intermediate	EFS	1	0.161573	Vincristine	0.734523
286	AML_41	intermediate	EFS	1	0.161573	Vindesine	0.57271
287	AML_41	intermediate	EFS	1	0.161573	Daunorubicin_Cytarabin	0.228227
288	AML_42	intermediate	EFS	1	1.01325	Cladribine	0.156023
289	AML_42	intermediate	EFS	1	1.01325	Crenolanib	0.709708
290	AML_42	intermediate	EFS	1	1.01325	Fludarabine	0.591247
291	AML_42	intermediate	EFS	1	1.01325	NSC 652287	0.406025
292	AML_42	intermediate	EFS	1	1.01325	Vincristine	0.646622
293	AML_42	intermediate	EFS	1	1.01325	Vindesine	0.651471
294	AML_42	intermediate	EFS	1	1.01325	Daunorubicin_Cytarabin	0.188579
295	AML_43	intermediate	EFS	1	0.0794172	Cladribine	0.237022
296	AML_43	intermediate	EFS	1	0.0794172	Crenolanib	0.738756
297	AML_43	intermediate	EFS	1	0.0794172	Fludarabine	0.819558
298	AML_43	intermediate	EFS	1	0.0794172	NSC 652287	0.659092
299	AML_43	intermediate	EFS	1	0.0794172	Vincristine	0.706367
300	AML_43	intermediate	EFS	1	0.0794172	Vindesine	0.712751
301	AML_43	intermediate	EFS	1	0.0794172	Daunorubicin_Cytarabin	0.47086
302	AML_44	intermediate	EFS	0	5	Cladribine	0.519043
303	AML_44	intermediate	EFS	0	5	Crenolanib	0.912722
304	AML_44	intermediate	EFS	0	5	Fludarabine	0.948733
305	AML_44	intermediate	EFS	0	5	NSC 652287	0.163045
306	AML_44	intermediate	EFS	0	5	Vincristine	0.893822
307	AML_44	intermediate	EFS	0	5	Vindesine	0.835794
308	AML_44	intermediate	EFS	0	5	Daunorubicin_Cytarabin	0.333478
309	AML_45	intermediate	EFS	1	0.309453	Cladribine	0.245763
310	AML_45	intermediate	EFS	1	0.309453	Crenolanib	0.732621
311	AML_45	intermediate	EFS	1	0.309453	Fludarabine	0.788433
312	AML_45	intermediate	EFS	1	0.309453	NSC 652287	0.216571
313	AML_45	intermediate	EFS	1	0.309453	Vincristine	0.674282
314	AML_45	intermediate	EFS	1	0.309453	Vindesine	0.658885
315	AML_45	intermediate	EFS	1	0.309453	Daunorubicin_Cytarabin	0.431114
316	AML_46	intermediate	EFS	1	0.331362	Cladribine	0.303295
317	AML_46	intermediate	EFS	1	0.331362	Crenolanib	0.86251
318	AML_46	intermediate	EFS	1	0.331362	Fludarabine	0.728628
319	AML_46	intermediate	EFS	1	0.331362	NSC 652287	0.29746
320	AML_46	intermediate	EFS	1	0.331362	Vincristine	0.769079
321	AML_46	intermediate	EFS	1	0.331362	Vindesine	0.748492
322	AML_46	intermediate	EFS	1	0.331362	Daunorubicin_Cytarabin	0.504057
323	AML_47	intermediate	EFS	1	0.0438164	Cladribine	0.206853
324	AML_47	intermediate	EFS	1	0.0438164	Crenolanib	0.754242
325	AML_47	intermediate	EFS	1	0.0438164	Fludarabine	0.782355
326	AML_47	intermediate	EFS	1	0.0438164	NSC 652287	0.626625
327	AML_47	intermediate	EFS	1	0.0438164	Vincristine	0.641064
328	AML_47	intermediate	EFS	1	0.0438164	Vindesine	0.61665
329	AML_47	intermediate	EFS	1	0.0438164	Daunorubicin_Cytarabin	0.447956
330	AML_48	intermediate	EFS	1	0.0465549	Cladribine	0.575785
331	AML_48	intermediate	EFS	1	0.0465549	Crenolanib	0.754994
332	AML_48	intermediate	EFS	1	0.0465549	Fludarabine	0.800346
333	AML_48	intermediate	EFS	1	0.0465549	NSC 652287	0.340823
334	AML_48	intermediate	EFS	1	0.0465549	Vincristine	0.629549
335	AML_48	intermediate	EFS	1	0.0465549	Vindesine	0.624474
336	AML_48	intermediate	EFS	1	0.0465549	Daunorubicin_Cytarabin	0.443801
337	AML_49	adverse	EFS	1	0.0629861	Cladribine	0.446819
338	AML_49	adverse	EFS	1	0.0629861	Crenolanib	0.795012
339	AML_49	adverse	EFS	1	0.0629861	Fludarabine	0.816058
340	AML_49	adverse	EFS	1	0.0629861	NSC 652287	0.17062
341	AML_49	adverse	EFS	1	0.0629861	Vincristine	0.708172
342	AML_49	adverse	EFS	1	0.0629861	Vindesine	0.664808
343	AML_49	adverse	EFS	1	0.0629861	Daunorubicin_Cytarabin	0.572961
344	AML_50	adverse	EFS	0	5	Cladribine	0.322885
345	AML_50	adverse	EFS	0	5	Crenolanib	0.684775
346	AML_50	adverse	EFS	0	5	Fludarabine	0.664732
347	AML_50	adverse	EFS	0	5	NSC 652287	0.501695
348	AML_50	adverse	EFS	0	5	Vincristine	0.60129
349	AML_50	adverse	EFS	0	5	Vindesine	0.593306
350	AML_50	adverse	EFS	0	5	Daunorubicin_Cytarabin	0.392415
351	AML_51	adverse	EFS	0	5	Cladribine	0.336495
352	AML_51	adverse	EFS	0	5	Crenolanib	1.00978
353	AML_51	adverse	EFS	0	5	Fludarabine	0.614891
354	AML_51	adverse	EFS	0	5	NSC 652287	0.700212
355	AML_51	adverse	EFS	0	5	Vincristine	0.280098
356	AML_51	adverse	EFS	0	5	Vindesine	0.273983
357	AML_51	adverse	EFS	0	5	Daunorubicin_Cytarabin	0.235272
358	AML_52	adverse	EFS	1	0.596999	Cladribine	0.0954832
359	AML_52	adverse	EFS	1	0.596999	Crenolanib	0.604322
360	AML_52	adverse	EFS	1	0.596999	Fludarabine	0.608655
361	AML_52	adverse	EFS	1	0.596999	NSC 652287	0.256821
362	AML_52	adverse	EFS	1	0.596999	Vincristine	0.579956
363	AML_52	adverse	EFS	1	0.596999	Vindesine	0.592335
364	AML_52	adverse	EFS	1	0.596999	Daunorubicin_Cytarabin	0.393456
365	AML_53	adverse	EFS	0	1.25698	Cladribine	0.121063
366	AML_53	adverse	EFS	0	1.25698	Crenolanib	0.904765
367	AML_53	adverse	EFS	0	1.25698	Fludarabine	0.494173
368	AML_53	adverse	EFS	0	1.25698	NSC 652287	0.203933
369	AML_53	adverse	EFS	0	1.25698	Vincristine	0.80963
370	AML_53	adverse	EFS	0	1.25698	Vindesine	0.749864
371	AML_53	adverse	EFS	0	1.25698	Daunorubicin_Cytarabin	0.13999
372	AML_54	adverse	EFS	1	0.848943	Cladribine	0.106893
373	AML_54	adverse	EFS	1	0.848943	Crenolanib	1.15546
374	AML_54	adverse	EFS	1	0.848943	Fludarabine	0.518012
375	AML_54	adverse	EFS	1	0.848943	NSC 652287	0.505385
376	AML_54	adverse	EFS	1	0.848943	Vincristine	0.354845
377	AML_54	adverse	EFS	1	0.848943	Vindesine	0.316217
378	AML_54	adverse	EFS	1	0.848943	Daunorubicin_Cytarabin	0.324012
379	AML_55	adverse	EFS	1	0.514843	Cladribine	0.0907079
380	AML_55	adverse	EFS	1	0.514843	Crenolanib	0.525946
381	AML_55	adverse	EFS	1	0.514843	Fludarabine	0.660691
382	AML_55	adverse	EFS	1	0.514843	NSC 652287	0.133075
383	AML_55	adverse	EFS	1	0.514843	Vincristine	0.673557
384	AML_55	adverse	EFS	1	0.514843	Vindesine	0.555108
385	AML_55	adverse	EFS	1	0.514843	Daunorubicin_Cytarabin	0.245585
386	AML_56	adverse	EFS	1	0.0465549	Cladribine	0.204192
387	AML_56	adverse	EFS	1	0.0465549	Crenolanib	1.06245
388	AML_56	adverse	EFS	1	0.0465549	Fludarabine	0.565418
389	AML_56	adverse	EFS	1	0.0465549	NSC 652287	0.354605
390	AML_56	adverse	EFS	1	0.0465549	Vincristine	0.426799
391	AML_56	adverse	EFS	1	0.0465549	Vindesine	0.395285
392	AML_56	adverse	EFS	1	0.0465549	Daunorubicin_Cytarabin	0.252659
393	AML_57	favorable	EFS	1	0.139665	Cladribine	0.214421
394	AML_57	favorable	EFS	1	0.139665	Crenolanib	1.02857
395	AML_57	favorable	EFS	1	0.139665	Fludarabine	0.66618
396	AML_57	favorable	EFS	1	0.139665	NSC 652287	0.415711
397	AML_57	favorable	EFS	1	0.139665	Vincristine	0.744564
398	AML_57	favorable	EFS	1	0.139665	Vindesine	0.754592
399	AML_57	favorable	EFS	1	0.139665	Daunorubicin_Cytarabin	0.408413
400	AML_58	favorable	EFS	1	0.199912	Cladribine	0.202004
401	AML_58	favorable	EFS	1	0.199912	Crenolanib	0.926138
402	AML_58	favorable	EFS	1	0.199912	Fludarabine	0.519279
403	AML_58	favorable	EFS	1	0.199912	NSC 652287	0.700178
404	AML_58	favorable	EFS	1	0.199912	Vincristine	0.661432
405	AML_58	favorable	EFS	1	0.199912	Vindesine	0.614198
406	AML_58	favorable	EFS	1	0.199912	Daunorubicin_Cytarabin	0.291112
407	AML_59	favorable	EFS	1	1.0023	Cladribine	0.248849
408	AML_59	favorable	EFS	1	1.0023	Crenolanib	0.72965
409	AML_59	favorable	EFS	1	1.0023	Fludarabine	0.76351
410	AML_59	favorable	EFS	1	1.0023	NSC 652287	0.434926
411	AML_59	favorable	EFS	1	1.0023	Vincristine	0.596437
412	AML_59	favorable	EFS	1	1.0023	Vindesine	0.564666
413	AML_59	favorable	EFS	1	1.0023	Daunorubicin_Cytarabin	0.480356
414	AML_60	favorable	EFS	0	5	Cladribine	0.288384
415	AML_60	favorable	EFS	0	5	Crenolanib	0.87147
416	AML_60	favorable	EFS	0	5	Fludarabine	0.720112
417	AML_60	favorable	EFS	0	5	NSC 652287	0.545001
418	AML_60	favorable	EFS	0	5	Vincristine	0.710301
419	AML_60	favorable	EFS	0	5	Vindesine	0.674388
420	AML_60	favorable	EFS	0	5	Daunorubicin_Cytarabin	0.429255
421	AML_61	favorable	EFS	0	5	Cladribine	0.125913
422	AML_61	favorable	EFS	0	5	Crenolanib	0.730247
423	AML_61	favorable	EFS	0	5	Fludarabine	0.535134
424	AML_61	favorable	EFS	0	5	NSC 652287	0.495388
425	AML_61	favorable	EFS	0	5	Vincristine	0.799322
426	AML_61	favorable	EFS	0	5	Vindesine	0.72775
427	AML_61	favorable	EFS	0	5	Daunorubicin_Cytarabin	0.239687
428	AML_62	favorable	EFS	0	3.70796	Cladribine	0.187591
429	AML_62	favorable	EFS	0	3.70796	Crenolanib	1.13107
430	AML_62	favorable	EFS	0	3.70796	Fludarabine	0.520823
431	AML_62	favorable	EFS	0	3.70796	NSC 652287	0.342404
432	AML_62	favorable	EFS	0	3.70796	Vincristine	0.325925
433	AML_62	favorable	EFS	0	3.70796	Vindesine	0.313377
434	AML_62	favorable	EFS	0	3.70796	Daunorubicin_Cytarabin	0.289718
435	AML_63	favorable	EFS	1	0.676416	Cladribine	0.250219
436	AML_63	favorable	EFS	1	0.676416	Crenolanib	0.793478
437	AML_63	favorable	EFS	1	0.676416	Fludarabine	0.702751
438	AML_63	favorable	EFS	1	0.676416	NSC 652287	0.418299
439	AML_63	favorable	EFS	1	0.676416	Vincristine	0.65576
440	AML_63	favorable	EFS	1	0.676416	Vindesine	0.642873
441	AML_63	favorable	EFS	1	0.676416	Daunorubicin_Cytarabin	0.294861
442	AML_64	favorable	EFS	0	2.57148	Cladribine	0.134436
443	AML_64	favorable	EFS	0	2.57148	Crenolanib	0.821942
444	AML_64	favorable	EFS	0	2.57148	Fludarabine	0.560719
445	AML_64	favorable	EFS	0	2.57148	NSC 652287	0.43644
446	AML_64	favorable	EFS	0	2.57148	Vincristine	0.617839
447	AML_64	favorable	EFS	0	2.57148	Vindesine	0.575921
448	AML_64	favorable	EFS	0	2.57148	Daunorubicin_Cytarabin	0.297618
449	AML_65	favorable	EFS	0	3.05893	Cladribine	0.307166
450	AML_65	favorable	EFS	0	3.05893	Crenolanib	0.833903
451	AML_65	favorable	EFS	0	3.05893	Fludarabine	0.754849
452	AML_65	favorable	EFS	0	3.05893	NSC 652287	0.619926
453	AML_65	favorable	EFS	0	3.05893	Vincristine	0.75506
454	AML_65	favorable	EFS	0	3.05893	Vindesine	0.725654
455	AML_65	favorable	EFS	0	3.05893	Daunorubicin_Cytarabin	0.479869
456	AML_66	intermediate	EFS	1	0.843466	Cladribine	0.419552
457	AML_66	intermediate	EFS	1	0.843466	Crenolanib	1.16628
458	AML_66	intermediate	EFS	1	0.843466	Fludarabine	0.698575
459	AML_66	intermediate	EFS	1	0.843466	NSC 652287	0.422469
460	AML_66	intermediate	EFS	1	0.843466	Vincristine	0.816152
461	AML_66	intermediate	EFS	1	0.843466	Vindesine	0.752247
462	AML_66	intermediate	EFS	1	0.843466	Daunorubicin_Cytarabin	0.383667
463	AML_67	intermediate	EFS	1	1.06529	Cladribine	0.156102
464	AML_67	intermediate	EFS	1	1.06529	Crenolanib	0.804976
465	AML_67	intermediate	EFS	1	1.06529	Fludarabine	0.67187
466	AML_67	intermediate	EFS	1	1.06529	NSC 652287	0.200125
467	AML_67	intermediate	EFS	1	1.06529	Vincristine	0.784794
468	AML_67	intermediate	EFS	1	1.06529	Vindesine	0.767793
469	AML_67	intermediate	EFS	1	1.06529	Daunorubicin_Cytarabin	0.289992
470	AML_68	intermediate	EFS	1	0.158834	Cladribine	0.273513
471	AML_68	intermediate	EFS	1	0.158834	Crenolanib	0.800347
472	AML_68	intermediate	EFS	1	0.158834	Fludarabine	0.751052
473	AML_68	intermediate	EFS	1	0.158834	NSC 652287	0.373989
474	AML_68	intermediate	EFS	1	0.158834	Vincristine	0.677738
475	AML_68	intermediate	EFS	1	0.158834	Vindesine	0.684146
476	AML_68	intermediate	EFS	1	0.158834	Daunorubicin_Cytarabin	0.454643
477	AML_69	intermediate	EFS	1	0.558659	Cladribine	0.829939
478	AML_69	intermediate	EFS	1	0.558659	Crenolanib	1.41137
479	AML_69	intermediate	EFS	1	0.558659	Fludarabine	0.686432
480	AML_69	intermediate	EFS	1	0.558659	NSC 652287	0.28417
481	AML_69	intermediate	EFS	1	0.558659	Vincristine	0.325317
482	AML_69	intermediate	EFS	1	0.558659	Vindesine	0.3492
483	AML_69	intermediate	EFS	1	0.558659	Daunorubicin_Cytarabin	0.214051
484	AML_70	intermediate	EFS	1	0.139665	Cladribine	0.279821
485	AML_70	intermediate	EFS	1	0.139665	Crenolanib	0.794261
486	AML_70	intermediate	EFS	1	0.139665	Fludarabine	0.660852
487	AML_70	intermediate	EFS	1	0.139665	NSC 652287	0.283319
488	AML_70	intermediate	EFS	1	0.139665	Vincristine	0.527639
489	AML_70	intermediate	EFS	1	0.139665	Vindesine	0.522999
490	AML_70	intermediate	EFS	1	0.139665	Daunorubicin_Cytarabin	0.25941
491	AML_71	intermediate	EFS	0	1.05159	Cladribine	0.461802
492	AML_71	intermediate	EFS	0	1.05159	Crenolanib	0.806996
493	AML_71	intermediate	EFS	0	1.05159	Fludarabine	0.97017
494	AML_71	intermediate	EFS	0	1.05159	NSC 652287	0.203783
495	AML_71	intermediate	EFS	0	1.05159	Vincristine	0.798426
496	AML_71	intermediate	EFS	0	1.05159	Vindesine	0.806522
497	AML_71	intermediate	EFS	0	1.05159	Daunorubicin_Cytarabin	0.803504
498	AML_72	intermediate	EFS	1	0.479242	Cladribine	0.28827
499	AML_72	intermediate	EFS	1	0.479242	Crenolanib	0.81886
500	AML_72	intermediate	EFS	1	0.479242	Fludarabine	0.880493
501	AML_72	intermediate	EFS	1	0.479242	NSC 652287	0.606506
502	AML_72	intermediate	EFS	1	0.479242	Vincristine	0.705664
503	AML_72	intermediate	EFS	1	0.479242	Vindesine	0.699002
504	AML_72	intermediate	EFS	1	0.479242	Daunorubicin_Cytarabin	0.705131
505	AML_73	intermediate	EFS	0	5	Cladribine	0.164614
506	AML_73	intermediate	EFS	0	5	Crenolanib	0.595089
507	AML_73	intermediate	EFS	0	5	Fludarabine	0.65635
508	AML_73	intermediate	EFS	0	5	NSC 652287	0.109222
509	AML_73	intermediate	EFS	0	5	Vincristine	0.61563
510	AML_73	intermediate	EFS	0	5	Vindesine	0.664833
511	AML_73	intermediate	EFS	0	5	Daunorubicin_Cytarabin	0.589614
512	AML_74	intermediate	EFS	0	5	Cladribine	0.438094
513	AML_74	intermediate	EFS	0	5	Crenolanib	0.633832
514	AML_74	intermediate	EFS	0	5	Fludarabine	0.623251
515	AML_74	intermediate	EFS	0	5	NSC 652287	0.331659
516	AML_74	intermediate	EFS	0	5	Vincristine	0.399338
517	AML_74	intermediate	EFS	0	5	Vindesine	0.359732
518	AML_74	intermediate	EFS	0	5	Daunorubicin_Cytarabin	0.290352
519	AML_75	intermediate	EFS	1	0.640815	Cladribine	0.114702
520	AML_75	intermediate	EFS	1	0.640815	Crenolanib	0.377533
521	AML_75	intermediate	EFS	1	0.640815	Fludarabine	0.499379
522	AML_75	intermediate	EFS	1	0.640815	NSC 652287	0.384036
523	AML_75	intermediate	EFS	1	0.640815	Vincristine	0.592502
524	AML_75	intermediate	EFS	1	0.640815	Vindesine	0.525467
525	AML_75	intermediate	EFS	1	0.640815	Daunorubicin_Cytarabin	0.163313
526	AML_76	intermediate	EFS	1	0.150619	Cladribine	0.168873
527	AML_76	intermediate	EFS	1	0.150619	Crenolanib	0.88657
528	AML_76	intermediate	EFS	1	0.150619	Fludarabine	0.644532
529	AML_76	intermediate	EFS	1	0.150619	NSC 652287	0.298805
530	AML_76	intermediate	EFS	1	0.150619	Vincristine	0.548257
531	AML_76	intermediate	EFS	1	0.150619	Vindesine	0.531921
532	AML_76	intermediate	EFS	1	0.150619	Daunorubicin_Cytarabin	0.298277
533	AML_77	intermediate	EFS	1	0.794172	Cladribine	0.270281
534	AML_77	intermediate	EFS	1	0.794172	Crenolanib	0.805498
535	AML_77	intermediate	EFS	1	0.794172	Fludarabine	0.866369
536	AML_77	intermediate	EFS	1	0.794172	NSC 652287	0.473286
537	AML_77	intermediate	EFS	1	0.794172	Vincristine	0.803276
538	AML_77	intermediate	EFS	1	0.794172	Vindesine	0.814583
539	AML_77	intermediate	EFS	1	0.794172	Daunorubicin_Cytarabin	0.401175
540	AML_78	intermediate	EFS	1	0.386132	Cladribine	0.770491
541	AML_78	intermediate	EFS	1	0.386132	Crenolanib	0.9021
542	AML_78	intermediate	EFS	1	0.386132	Fludarabine	0.82684
543	AML_78	intermediate	EFS	1	0.386132	NSC 652287	0.911807
544	AML_78	intermediate	EFS	1	0.386132	Vincristine	0.736238
545	AML_78	intermediate	EFS	1	0.386132	Vindesine	0.707595
546	AML_78	intermediate	EFS	1	0.386132	Daunorubicin_Cytarabin	0.470092
547	AML_79	intermediate	EFS	1	1.194	Cladribine	0.444068
548	AML_79	intermediate	EFS	1	1.194	Crenolanib	0.705027
549	AML_79	intermediate	EFS	1	1.194	Fludarabine	0.645902
550	AML_79	intermediate	EFS	1	1.194	NSC 652287	0.521731
551	AML_79	intermediate	EFS	1	1.194	Vincristine	0.906821
552	AML_79	intermediate	EFS	1	1.194	Vindesine	0.790335
553	AML_79	intermediate	EFS	1	1.194	Daunorubicin_Cytarabin	0.177506
554	AML_80	intermediate	EFS	0	5	Cladribine	0.310259
555	AML_80	intermediate	EFS	0	5	Crenolanib	0.761144
556	AML_80	intermediate	EFS	0	5	Fludarabine	0.571182
557	AML_80	intermediate	EFS	0	5	NSC 652287	0.276944
558	AML_80	intermediate	EFS	0	5	Vincristine	0.332292
559	AML_80	intermediate	EFS	0	5	Vindesine	0.330626
560	AML_80	intermediate	EFS	0	5	Daunorubicin_Cytarabin	0.304217
561	AML_81	intermediate	EFS	0	5	Cladribine	0.394616
562	AML_81	intermediate	EFS	0	5	Crenolanib	0.797875
563	AML_81	intermediate	EFS	0	5	Fludarabine	0.893876
564	AML_81	intermediate	EFS	0	5	NSC 652287	0.204016
565	AML_81	intermediate	EFS	0	5	Vincristine	0.733895
566	AML_81	intermediate	EFS	0	5	Vindesine	0.689284
567	AML_81	intermediate	EFS	0	5	Daunorubicin_Cytarabin	0.435949
568	AML_82	intermediate	EFS	1	0.484719	Cladribine	0.297123
569	AML_82	intermediate	EFS	1	0.484719	Crenolanib	0.81458
570	AML_82	intermediate	EFS	1	0.484719	Fludarabine	0.885629
571	AML_82	intermediate	EFS	1	0.484719	NSC 652287	0.296858
572	AML_82	intermediate	EFS	1	0.484719	Vincristine	0.915938
573	AML_82	intermediate	EFS	1	0.484719	Vindesine	0.887847
574	AML_82	intermediate	EFS	1	0.484719	Daunorubicin_Cytarabin	0.542579
575	AML_83	intermediate	EFS	1	0.807865	Cladribine	0.287288
576	AML_83	intermediate	EFS	1	0.807865	Crenolanib	0.815674
577	AML_83	intermediate	EFS	1	0.807865	Fludarabine	0.807693
578	AML_83	intermediate	EFS	1	0.807865	NSC 652287	0.536626
579	AML_83	intermediate	EFS	1	0.807865	Vincristine	0.795957
580	AML_83	intermediate	EFS	1	0.807865	Vindesine	0.778659
581	AML_83	intermediate	EFS	1	0.807865	Daunorubicin_Cytarabin	0.588217
582	AML_84	intermediate	EFS	1	0.983131	Cladribine	0.375707
583	AML_84	intermediate	EFS	1	0.983131	Crenolanib	0.59351
584	AML_84	intermediate	EFS	1	0.983131	Fludarabine	0.618186
585	AML_84	intermediate	EFS	1	0.983131	NSC 652287	0.712444
586	AML_84	intermediate	EFS	1	0.983131	Vincristine	0.499499
587	AML_84	intermediate	EFS	1	0.983131	Vindesine	0.455484
588	AML_84	intermediate	EFS	1	0.983131	Daunorubicin_Cytarabin	0.280252
589	AML_85	intermediate	EFS	1	3.43411	Cladribine	0.562765
590	AML_85	intermediate	EFS	1	3.43411	Crenolanib	0.836445
591	AML_85	intermediate	EFS	1	3.43411	Fludarabine	0.827287
592	AML_85	intermediate	EFS	1	3.43411	NSC 652287	0.32359
593	AML_85	intermediate	EFS	1	3.43411	Vincristine	0.716395
594	AML_85	intermediate	EFS	1	3.43411	Vindesine	0.691172
595	AML_85	intermediate	EFS	1	3.43411	Daunorubicin_Cytarabin	0.554651
596	AML_86	intermediate	EFS	0	5	Cladribine	0.134706
597	AML_86	intermediate	EFS	0	5	Crenolanib	0.634416
598	AML_86	intermediate	EFS	0	5	Fludarabine	0.545635
599	AML_86	intermediate	EFS	0	5	NSC 652287	0.16148
600	AML_86	intermediate	EFS	0	5	Vincristine	0.559856
601	AML_86	intermediate	EFS	0	5	Vindesine	0.499061
602	AML_86	intermediate	EFS	0	5	Daunorubicin_Cytarabin	0.300223
603	AML_87	intermediate	EFS	1	1.05707	Cladribine	0.217897
604	AML_87	intermediate	EFS	1	1.05707	Crenolanib	0.629685
605	AML_87	intermediate	EFS	1	1.05707	Fludarabine	0.747593
606	AML_87	intermediate	EFS	1	1.05707	NSC 652287	0.191909
607	AML_87	intermediate	EFS	1	1.05707	Vincristine	0.528693
608	AML_87	intermediate	EFS	1	1.05707	Vindesine	0.520854
609	AML_87	intermediate	EFS	1	1.05707	Daunorubicin_Cytarabin	0.595263
610	AML_88	intermediate	EFS	0	0.438164	Cladribine	0.215486
611	AML_88	intermediate	EFS	0	0.438164	Crenolanib	0.733206
612	AML_88	intermediate	EFS	0	0.438164	Fludarabine	0.725188
613	AML_88	intermediate	EFS	0	0.438164	NSC 652287	0.344464
614	AML_88	intermediate	EFS	0	0.438164	Vincristine	0.784747
615	AML_88	intermediate	EFS	0	0.438164	Vindesine	0.788286
616	AML_88	intermediate	EFS	0	0.438164	Daunorubicin_Cytarabin	0.518697
617	AML_89	intermediate	EFS	0	0.525797	Cladribine	0.0536201
618	AML_89	intermediate	EFS	0	0.525797	Crenolanib	1.03324
619	AML_89	intermediate	EFS	0	0.525797	Fludarabine	0.653579
620	AML_89	intermediate	EFS	0	0.525797	NSC 652287	0.181012
621	AML_89	intermediate	EFS	0	0.525797	Vincristine	0.45271
622	AML_89	intermediate	EFS	0	0.525797	Vindesine	0.401563
623	AML_89	intermediate	EFS	0	0.525797	Daunorubicin_Cytarabin	0.229835
624	AML_90	intermediate	EFS	1	0.139665	Cladribine	0.287711
625	AML_90	intermediate	EFS	1	0.139665	Crenolanib	0.751546
626	AML_90	intermediate	EFS	1	0.139665	Fludarabine	0.841641
627	AML_90	intermediate	EFS	1	0.139665	NSC 652287	0.293578
628	AML_90	intermediate	EFS	1	0.139665	Vincristine	0.729981
629	AML_90	intermediate	EFS	1	0.139665	Vindesine	0.743722
630	AML_90	intermediate	EFS	1	0.139665	Daunorubicin_Cytarabin	0.478622
631	AML_91	intermediate	EFS	0	4.54048	Cladribine	0.0415854
632	AML_91	intermediate	EFS	0	4.54048	Crenolanib	0.80381
633	AML_91	intermediate	EFS	0	4.54048	Fludarabine	0.490184
634	AML_91	intermediate	EFS	0	4.54048	NSC 652287	0.803052
635	AML_91	intermediate	EFS	0	4.54048	Vincristine	0.397421
636	AML_91	intermediate	EFS	0	4.54048	Vindesine	0.401836
637	AML_91	intermediate	EFS	0	4.54048	Daunorubicin_Cytarabin	0.186733
638	AML_92	intermediate	EFS	0	2.87545	Cladribine	0.105194
639	AML_92	intermediate	EFS	0	2.87545	Crenolanib	0.92557
640	AML_92	intermediate	EFS	0	2.87545	Fludarabine	0.62595
641	AML_92	intermediate	EFS	0	2.87545	NSC 652287	0.257645
642	AML_92	intermediate	EFS	0	2.87545	Vincristine	0.684375
643	AML_92	intermediate	EFS	0	2.87545	Vindesine	0.625794
644	AML_92	intermediate	EFS	0	2.87545	Daunorubicin_Cytarabin	0.24858
645	AML_93	intermediate	EFS	0	0.980392	Cladribine	0.332241
646	AML_93	intermediate	EFS	0	0.980392	Crenolanib	0.80691
647	AML_93	intermediate	EFS	0	0.980392	Fludarabine	0.739375
648	AML_93	intermediate	EFS	0	0.980392	NSC 652287	0.303605
649	AML_93	intermediate	EFS	0	0.980392	Vincristine	0.612368
650	AML_93	intermediate	EFS	0	0.980392	Vindesine	0.587447
651	AML_93	intermediate	EFS	0	0.980392	Daunorubicin_Cytarabin	0.499812
652	AML_94	intermediate	EFS	1	0.837989	Cladribine	0.164543
653	AML_94	intermediate	EFS	1	0.837989	Crenolanib	0.728227
654	AML_94	intermediate	EFS	1	0.837989	Fludarabine	0.541533
655	AML_94	intermediate	EFS	1	0.837989	NSC 652287	0.207289
656	AML_94	intermediate	EFS	1	0.837989	Vincristine	0.41276
657	AML_94	intermediate	EFS	1	0.837989	Vindesine	0.416986
658	AML_94	intermediate	EFS	1	0.837989	Daunorubicin_Cytarabin	0.403827
659	AML_95	favorable	EFS	0	2.59065	Cladribine	0.299862
660	AML_95	favorable	EFS	0	2.59065	Crenolanib	0.711813
661	AML_95	favorable	EFS	0	2.59065	Fludarabine	0.764621
662	AML_95	favorable	EFS	0	2.59065	NSC 652287	0.319893
663	AML_95	favorable	EFS	0	2.59065	Vincristine	0.566857
664	AML_95	favorable	EFS	0	2.59065	Vindesine	0.532804
665	AML_95	favorable	EFS	0	2.59065	Daunorubicin_Cytarabin	0.457598

## Sheet: Fig_4E
rowname	patID	ELN22	outcome	endpoint	time	Drug	auc
1	AML_1	adverse	EFS	1	0.175266	Cladribine	0.38095
2	AML_1	adverse	EFS	1	0.175266	Crenolanib	1.07692
3	AML_1	adverse	EFS	1	0.175266	Fludarabine	0.673026
4	AML_1	adverse	EFS	1	0.175266	NSC 652287	0.485933
5	AML_1	adverse	EFS	1	0.175266	Vincristine	0.634776
6	AML_1	adverse	EFS	1	0.175266	Vindesine	0.532034
7	AML_1	adverse	EFS	1	0.175266	Daunorubicin_Cytarabin	0.418821
8	AML_2	adverse	EFS	0	5	Cladribine	0.252105
9	AML_2	adverse	EFS	0	5	Crenolanib	0.81715
10	AML_2	adverse	EFS	0	5	Fludarabine	0.760886
11	AML_2	adverse	EFS	0	5	NSC 652287	0.489735
12	AML_2	adverse	EFS	0	5	Vincristine	0.785203
13	AML_2	adverse	EFS	0	5	Vindesine	0.774291
14	AML_2	adverse	EFS	0	5	Daunorubicin_Cytarabin	0.557821
15	AML_3	adverse	EFS	1	0.202651	Cladribine	0.827609
16	AML_3	adverse	EFS	1	0.202651	Crenolanib	0.902945
17	AML_3	adverse	EFS	1	0.202651	Fludarabine	0.848571
18	AML_3	adverse	EFS	1	0.202651	NSC 652287	0.77785
19	AML_3	adverse	EFS	1	0.202651	Vincristine	0.525099
20	AML_3	adverse	EFS	1	0.202651	Vindesine	0.476698
21	AML_3	adverse	EFS	1	0.202651	Daunorubicin_Cytarabin	0.614844
22	AML_4	adverse	EFS	1	0.572352	Cladribine	0.518581
23	AML_4	adverse	EFS	1	0.572352	Crenolanib	1.06923
24	AML_4	adverse	EFS	1	0.572352	Fludarabine	0.710197
25	AML_4	adverse	EFS	1	0.572352	NSC 652287	0.296572
26	AML_4	adverse	EFS	1	0.572352	Vincristine	0.438822
27	AML_4	adverse	EFS	1	0.572352	Vindesine	0.385916
28	AML_4	adverse	EFS	1	0.572352	Daunorubicin_Cytarabin	0.331699
29	AML_5	adverse	EFS	1	0.120495	Cladribine	0.625254
30	AML_5	adverse	EFS	1	0.120495	Crenolanib	1.04848
31	AML_5	adverse	EFS	1	0.120495	Fludarabine	0.950885
32	AML_5	adverse	EFS	1	0.120495	NSC 652287	0.506563
33	AML_5	adverse	EFS	1	0.120495	Vincristine	0.987011
34	AML_5	adverse	EFS	1	0.120495	Vindesine	0.952191
35	AML_5	adverse	EFS	1	0.120495	Daunorubicin_Cytarabin	0.836636
36	AML_6	adverse	EFS	1	0.115018	Cladribine	0.817118
37	AML_6	adverse	EFS	1	0.115018	Crenolanib	0.816807
38	AML_6	adverse	EFS	1	0.115018	Fludarabine	0.907263
39	AML_6	adverse	EFS	1	0.115018	NSC 652287	0.372874
40	AML_6	adverse	EFS	1	0.115018	Vincristine	0.860405
41	AML_6	adverse	EFS	1	0.115018	Vindesine	0.853863
42	AML_6	adverse	EFS	1	0.115018	Daunorubicin_Cytarabin	0.752827
43	AML_7	adverse	EFS	1	0.0848943	Cladribine	0.493083
44	AML_7	adverse	EFS	1	0.0848943	Crenolanib	0.762986
45	AML_7	adverse	EFS	1	0.0848943	Fludarabine	0.761023
46	AML_7	adverse	EFS	1	0.0848943	NSC 652287	0.572059
47	AML_7	adverse	EFS	1	0.0848943	Vincristine	0.738147
48	AML_7	adverse	EFS	1	0.0848943	Vindesine	0.712201
49	AML_7	adverse	EFS	1	0.0848943	Daunorubicin_Cytarabin	0.471585
50	AML_8	adverse	EFS	1	0.11228	Cladribine	0.851
51	AML_8	adverse	EFS	1	0.11228	Crenolanib	0.834421
52	AML_8	adverse	EFS	1	0.11228	Fludarabine	0.813824
53	AML_8	adverse	EFS	1	0.11228	NSC 652287	0.669445
54	AML_8	adverse	EFS	1	0.11228	Vincristine	0.712626
55	AML_8	adverse	EFS	1	0.11228	Vindesine	0.675315
56	AML_8	adverse	EFS	1	0.11228	Daunorubicin_Cytarabin	0.60115
57	AML_9	adverse	EFS	1	0.134188	Cladribine	0.548833
58	AML_9	adverse	EFS	1	0.134188	Crenolanib	0.867135
59	AML_9	adverse	EFS	1	0.134188	Fludarabine	0.843123
60	AML_9	adverse	EFS	1	0.134188	NSC 652287	0.326711
61	AML_9	adverse	EFS	1	0.134188	Vincristine	0.680187
62	AML_9	adverse	EFS	1	0.134188	Vindesine	0.632335
63	AML_9	adverse	EFS	1	0.134188	Daunorubicin_Cytarabin	0.637952
64	AML_10	adverse	EFS	1	0.0848943	Cladribine	0.771002
65	AML_10	adverse	EFS	1	0.0848943	Crenolanib	0.970647
66	AML_10	adverse	EFS	1	0.0848943	Fludarabine	0.793525
67	AML_10	adverse	EFS	1	0.0848943	NSC 652287	0.900204
68	AML_10	adverse	EFS	1	0.0848943	Vincristine	0.868207
69	AML_10	adverse	EFS	1	0.0848943	Vindesine	0.871301
70	AML_10	adverse	EFS	1	0.0848943	Daunorubicin_Cytarabin	0.758228
71	AML_11	adverse	EFS	1	0.26016	Cladribine	0.409469
72	AML_11	adverse	EFS	1	0.26016	Crenolanib	1.04399
73	AML_11	adverse	EFS	1	0.26016	Fludarabine	0.84446
74	AML_11	adverse	EFS	1	0.26016	NSC 652287	0.39294
75	AML_11	adverse	EFS	1	0.26016	Vincristine	0.747597
76	AML_11	adverse	EFS	1	0.26016	Vindesine	0.823855
77	AML_11	adverse	EFS	1	0.26016	Daunorubicin_Cytarabin	0.722728
78	AML_12	adverse	EFS	1	2.78234	Cladribine	0.337054
79	AML_12	adverse	EFS	1	2.78234	Crenolanib	0.94035
80	AML_12	adverse	EFS	1	2.78234	Fludarabine	0.694418
81	AML_12	adverse	EFS	1	2.78234	NSC 652287	0.163383
82	AML_12	adverse	EFS	1	2.78234	Vincristine	0.72919
83	AML_12	adverse	EFS	1	2.78234	Vindesine	0.801758
84	AML_12	adverse	EFS	1	2.78234	Daunorubicin_Cytarabin	0.252483
85	AML_13	adverse	EFS	1	0.739402	Cladribine	0.258584
86	AML_13	adverse	EFS	1	0.739402	Crenolanib	0.793302
87	AML_13	adverse	EFS	1	0.739402	Fludarabine	0.91312
88	AML_13	adverse	EFS	1	0.739402	NSC 652287	0.225609
89	AML_13	adverse	EFS	1	0.739402	Vincristine	0.751214
90	AML_13	adverse	EFS	1	0.739402	Vindesine	0.750561
91	AML_13	adverse	EFS	1	0.739402	Daunorubicin_Cytarabin	0.645201
92	AML_14	adverse	EFS	1	2.47015	Cladribine	0.31333
93	AML_14	adverse	EFS	1	2.47015	Crenolanib	0.85059
94	AML_14	adverse	EFS	1	2.47015	Fludarabine	0.572922
95	AML_14	adverse	EFS	1	2.47015	NSC 652287	0.557323
96	AML_14	adverse	EFS	1	2.47015	Vincristine	0.657936
97	AML_14	adverse	EFS	1	2.47015	Vindesine	0.593697
98	AML_14	adverse	EFS	1	2.47015	Daunorubicin_Cytarabin	0.261581
99	AML_15	adverse	EFS	1	0.528535	Cladribine	0.434576
100	AML_15	adverse	EFS	1	0.528535	Crenolanib	0.816829
101	AML_15	adverse	EFS	1	0.528535	Fludarabine	0.692317
102	AML_15	adverse	EFS	1	0.528535	NSC 652287	0.597161
103	AML_15	adverse	EFS	1	0.528535	Vincristine	0.957674
104	AML_15	adverse	EFS	1	0.528535	Vindesine	1.23541
105	AML_15	adverse	EFS	1	0.528535	Daunorubicin_Cytarabin	0.412186
106	AML_16	adverse	EFS	1	0.11228	Cladribine	0.322167
107	AML_16	adverse	EFS	1	0.11228	Crenolanib	0.698963
108	AML_16	adverse	EFS	1	0.11228	Fludarabine	0.743169
109	AML_16	adverse	EFS	1	0.11228	NSC 652287	0.331542
110	AML_16	adverse	EFS	1	0.11228	Vincristine	0.707516
111	AML_16	adverse	EFS	1	0.11228	Vindesine	0.695519
112	AML_16	adverse	EFS	1	0.11228	Daunorubicin_Cytarabin	0.42461
113	AML_17	adverse	EFS	1	0.150619	Cladribine	0.399045
114	AML_17	adverse	EFS	1	0.150619	Crenolanib	1.00362
115	AML_17	adverse	EFS	1	0.150619	Fludarabine	0.976465
116	AML_17	adverse	EFS	1	0.150619	NSC 652287	0.334783
117	AML_17	adverse	EFS	1	0.150619	Vincristine	1.09611
118	AML_17	adverse	EFS	1	0.150619	Vindesine	1.10169
119	AML_17	adverse	EFS	1	0.150619	Daunorubicin_Cytarabin	0.859407
120	AML_18	adverse	EFS	1	0.117757	Cladribine	0.748375
121	AML_18	adverse	EFS	1	0.117757	Crenolanib	0.949443
122	AML_18	adverse	EFS	1	0.117757	Fludarabine	0.733344
123	AML_18	adverse	EFS	1	0.117757	NSC 652287	0.888668
124	AML_18	adverse	EFS	1	0.117757	Vincristine	0.864572
125	AML_18	adverse	EFS	1	0.117757	Vindesine	0.840583
126	AML_18	adverse	EFS	1	0.117757	Daunorubicin_Cytarabin	0.56818
127	AML_19	adverse	EFS	1	1.5144	Cladribine	0.309543
128	AML_19	adverse	EFS	1	1.5144	Crenolanib	0.774056
129	AML_19	adverse	EFS	1	1.5144	Fludarabine	0.776548
130	AML_19	adverse	EFS	1	1.5144	NSC 652287	0.570273
131	AML_19	adverse	EFS	1	1.5144	Vincristine	0.745207
132	AML_19	adverse	EFS	1	1.5144	Vindesine	0.731315
133	AML_19	adverse	EFS	1	1.5144	Daunorubicin_Cytarabin	0.371864
134	AML_20	adverse	EFS	1	0.0465549	Cladribine	0.58449
135	AML_20	adverse	EFS	1	0.0465549	Crenolanib	0.790417
136	AML_20	adverse	EFS	1	0.0465549	Fludarabine	0.857892
137	AML_20	adverse	EFS	1	0.0465549	NSC 652287	0.544344
138	AML_20	adverse	EFS	1	0.0465549	Vincristine	0.783197
139	AML_20	adverse	EFS	1	0.0465549	Vindesine	0.757833
140	AML_20	adverse	EFS	1	0.0465549	Daunorubicin_Cytarabin	0.66314
141	AML_21	adverse	EFS	0	5	Cladribine	0.392987
142	AML_21	adverse	EFS	0	5	Crenolanib	1.29632
143	AML_21	adverse	EFS	0	5	Fludarabine	0.538173
144	AML_21	adverse	EFS	0	5	NSC 652287	0.575357
145	AML_21	adverse	EFS	0	5	Vincristine	0.600033
146	AML_21	adverse	EFS	0	5	Vindesine	0.750713
147	AML_21	adverse	EFS	0	5	Daunorubicin_Cytarabin	0.2902
148	AML_22	adverse	EFS	1	0.0821558	Cladribine	0.532302
149	AML_22	adverse	EFS	1	0.0821558	Crenolanib	1.22884
150	AML_22	adverse	EFS	1	0.0821558	Fludarabine	0.686808
151	AML_22	adverse	EFS	1	0.0821558	NSC 652287	0.768123
152	AML_22	adverse	EFS	1	0.0821558	Vincristine	1.12872
153	AML_22	adverse	EFS	1	0.0821558	Vindesine	1.18473
154	AML_22	adverse	EFS	1	0.0821558	Daunorubicin_Cytarabin	0.35601
155	AML_23	adverse	EFS	1	0.0410779	Cladribine	0.212078
156	AML_23	adverse	EFS	1	0.0410779	Crenolanib	1.17759
157	AML_23	adverse	EFS	1	0.0410779	Fludarabine	0.667457
158	AML_23	adverse	EFS	1	0.0410779	NSC 652287	0.709345
159	AML_23	adverse	EFS	1	0.0410779	Vincristine	1.03232
160	AML_23	adverse	EFS	1	0.0410779	Vindesine	1.05237
161	AML_23	adverse	EFS	1	0.0410779	Daunorubicin_Cytarabin	0.297391
162	AML_24	adverse	EFS	0	0.424471	Cladribine	0.178509
163	AML_24	adverse	EFS	0	0.424471	Crenolanib	1.18039
164	AML_24	adverse	EFS	0	0.424471	Fludarabine	0.634228
165	AML_24	adverse	EFS	0	0.424471	NSC 652287	0.68015
166	AML_24	adverse	EFS	0	0.424471	Vincristine	0.68988
167	AML_24	adverse	EFS	0	0.424471	Vindesine	0.656522
168	AML_24	adverse	EFS	0	0.424471	Daunorubicin_Cytarabin	0.468218
169	AML_25	adverse	EFS	1	0.282068	Cladribine	0.244618
170	AML_25	adverse	EFS	1	0.282068	Crenolanib	0.931492
171	AML_25	adverse	EFS	1	0.282068	Fludarabine	0.707634
172	AML_25	adverse	EFS	1	0.282068	NSC 652287	0.427333
173	AML_25	adverse	EFS	1	0.282068	Vincristine	0.50319
174	AML_25	adverse	EFS	1	0.282068	Vindesine	0.525627
175	AML_25	adverse	EFS	1	0.282068	Daunorubicin_Cytarabin	0.381803
176	AML_26	adverse	EFS	0	3.99277	Cladribine	0.132127
177	AML_26	adverse	EFS	0	3.99277	Crenolanib	1.08254
178	AML_26	adverse	EFS	0	3.99277	Fludarabine	0.606923
179	AML_26	adverse	EFS	0	3.99277	NSC 652287	0.775165
180	AML_26	adverse	EFS	0	3.99277	Vincristine	0.619123
181	AML_26	adverse	EFS	0	3.99277	Vindesine	0.593941
182	AML_26	adverse	EFS	0	3.99277	Daunorubicin_Cytarabin	0.337479
183	AML_27	adverse	EFS	1	0.24099	Cladribine	0.126679
184	AML_27	adverse	EFS	1	0.24099	Crenolanib	0.797007
185	AML_27	adverse	EFS	1	0.24099	Fludarabine	0.62305
186	AML_27	adverse	EFS	1	0.24099	NSC 652287	0.116404
187	AML_27	adverse	EFS	1	0.24099	Vincristine	0.710277
188	AML_27	adverse	EFS	1	0.24099	Vindesine	0.702112
189	AML_27	adverse	EFS	1	0.24099	Daunorubicin_Cytarabin	0.205993
190	AML_28	adverse	EFS	1	4.67192	Cladribine	0.54365
191	AML_28	adverse	EFS	1	4.67192	Crenolanib	0.988501
192	AML_28	adverse	EFS	1	4.67192	Fludarabine	0.769588
193	AML_28	adverse	EFS	1	4.67192	NSC 652287	0.974253
194	AML_28	adverse	EFS	1	4.67192	Vincristine	0.791641
195	AML_28	adverse	EFS	1	4.67192	Vindesine	0.790382
196	AML_28	adverse	EFS	1	4.67192	Daunorubicin_Cytarabin	0.774376
197	AML_29	favorable	EFS	1	0.974915	Cladribine	0.294958
198	AML_29	favorable	EFS	1	0.974915	Crenolanib	0.79418
199	AML_29	favorable	EFS	1	0.974915	Fludarabine	0.793744
200	AML_29	favorable	EFS	1	0.974915	NSC 652287	0.277859
201	AML_29	favorable	EFS	1	0.974915	Vincristine	0.740396
202	AML_29	favorable	EFS	1	0.974915	Vindesine	0.736211
203	AML_29	favorable	EFS	1	0.974915	Daunorubicin_Cytarabin	0.473021
204	AML_30	favorable	EFS	1	0.40804	Cladribine	0.469035
205	AML_30	favorable	EFS	1	0.40804	Crenolanib	1.02838
206	AML_30	favorable	EFS	1	0.40804	Fludarabine	0.628523
207	AML_30	favorable	EFS	1	0.40804	NSC 652287	0.855957
208	AML_30	favorable	EFS	1	0.40804	Vincristine	0.494775
209	AML_30	favorable	EFS	1	0.40804	Vindesine	0.506555
210	AML_30	favorable	EFS	1	0.40804	Daunorubicin_Cytarabin	0.393949
211	AML_31	favorable	EFS	1	0.123234	Cladribine	0.151108
212	AML_31	favorable	EFS	1	0.123234	Crenolanib	0.936116
213	AML_31	favorable	EFS	1	0.123234	Fludarabine	0.641146
214	AML_31	favorable	EFS	1	0.123234	NSC 652287	0.361288
215	AML_31	favorable	EFS	1	0.123234	Vincristine	0.595088
216	AML_31	favorable	EFS	1	0.123234	Vindesine	0.545575
217	AML_31	favorable	EFS	1	0.123234	Daunorubicin_Cytarabin	0.260742
218	AML_32	favorable	EFS	0	5	Cladribine	0.53645
219	AML_32	favorable	EFS	0	5	Crenolanib	0.950161
220	AML_32	favorable	EFS	0	5	Fludarabine	0.738901
221	AML_32	favorable	EFS	0	5	NSC 652287	0.646287
222	AML_32	favorable	EFS	0	5	Vincristine	0.80312
223	AML_32	favorable	EFS	0	5	Vindesine	0.757686
224	AML_32	favorable	EFS	0	5	Daunorubicin_Cytarabin	0.427716
225	AML_33	favorable	EFS	1	0.131449	Cladribine	0.338877
226	AML_33	favorable	EFS	1	0.131449	Crenolanib	0.799408
227	AML_33	favorable	EFS	1	0.131449	Fludarabine	0.912265
228	AML_33	favorable	EFS	1	0.131449	NSC 652287	0.776405
229	AML_33	favorable	EFS	1	0.131449	Vincristine	0.878077
230	AML_33	favorable	EFS	1	0.131449	Vindesine	0.839346
231	AML_33	favorable	EFS	1	0.131449	Daunorubicin_Cytarabin	0.421876
232	AML_34	favorable	EFS	0	2.97678	Cladribine	0.193972
233	AML_34	favorable	EFS	0	2.97678	Crenolanib	0.757291
234	AML_34	favorable	EFS	0	2.97678	Fludarabine	0.656262
235	AML_34	favorable	EFS	0	2.97678	NSC 652287	0.487121
236	AML_34	favorable	EFS	0	2.97678	Vincristine	0.576591
237	AML_34	favorable	EFS	0	2.97678	Vindesine	0.594771
238	AML_34	favorable	EFS	0	2.97678	Daunorubicin_Cytarabin	0.27841
239	AML_35	intermediate	EFS	0	5	Cladribine	0.825643
240	AML_35	intermediate	EFS	0	5	Crenolanib	1.06648
241	AML_35	intermediate	EFS	0	5	Fludarabine	0.825089
242	AML_35	intermediate	EFS	0	5	NSC 652287	1.06278
243	AML_35	intermediate	EFS	0	5	Vincristine	0.921161
244	AML_35	intermediate	EFS	0	5	Vindesine	0.913072
245	AML_35	intermediate	EFS	0	5	Daunorubicin_Cytarabin	0.474039
246	AML_36	intermediate	EFS	1	3.02333	Cladribine	0.485552
247	AML_36	intermediate	EFS	1	3.02333	Crenolanib	0.924911
248	AML_36	intermediate	EFS	1	3.02333	Fludarabine	0.85896
249	AML_36	intermediate	EFS	1	3.02333	NSC 652287	0.192363
250	AML_36	intermediate	EFS	1	3.02333	Vincristine	0.509607
251	AML_36	intermediate	EFS	1	3.02333	Vindesine	0.462817
252	AML_36	intermediate	EFS	1	3.02333	Daunorubicin_Cytarabin	0.7242
253	AML_37	intermediate	EFS	1	0.139665	Cladribine	0.726097
254	AML_37	intermediate	EFS	1	0.139665	Crenolanib	0.927652
255	AML_37	intermediate	EFS	1	0.139665	Fludarabine	0.957918
256	AML_37	intermediate	EFS	1	0.139665	NSC 652287	0.519583
257	AML_37	intermediate	EFS	1	0.139665	Vincristine	0.747685
258	AML_37	intermediate	EFS	1	0.139665	Vindesine	0.768069
259	AML_37	intermediate	EFS	1	0.139665	Daunorubicin_Cytarabin	0.636509
260	AML_38	intermediate	EFS	1	0.670939	Cladribine	0.477926
261	AML_38	intermediate	EFS	1	0.670939	Crenolanib	0.856259
262	AML_38	intermediate	EFS	1	0.670939	Fludarabine	0.744837
263	AML_38	intermediate	EFS	1	0.670939	NSC 652287	0.386664
264	AML_38	intermediate	EFS	1	0.670939	Vincristine	0.746365
265	AML_38	intermediate	EFS	1	0.670939	Vindesine	0.74991
266	AML_38	intermediate	EFS	1	0.670939	Daunorubicin_Cytarabin	0.421405
267	AML_39	intermediate	EFS	1	1.55274	Cladribine	0.185818
268	AML_39	intermediate	EFS	1	1.55274	Crenolanib	0.982614
269	AML_39	intermediate	EFS	1	1.55274	Fludarabine	0.687835
270	AML_39	intermediate	EFS	1	1.55274	NSC 652287	0.422347
271	AML_39	intermediate	EFS	1	1.55274	Vincristine	0.684836
272	AML_39	intermediate	EFS	1	1.55274	Vindesine	0.695727
273	AML_39	intermediate	EFS	1	1.55274	Daunorubicin_Cytarabin	0.329417
274	AML_40	intermediate	EFS	1	0.0848943	Cladribine	0.425869
275	AML_40	intermediate	EFS	1	0.0848943	Crenolanib	0.787438
276	AML_40	intermediate	EFS	1	0.0848943	Fludarabine	0.657488
277	AML_40	intermediate	EFS	1	0.0848943	NSC 652287	0.66422
278	AML_40	intermediate	EFS	1	0.0848943	Vincristine	0.819576
279	AML_40	intermediate	EFS	1	0.0848943	Vindesine	0.776628
280	AML_40	intermediate	EFS	1	0.0848943	Daunorubicin_Cytarabin	0.340599
281	AML_41	intermediate	EFS	1	0.161573	Cladribine	0.111406
282	AML_41	intermediate	EFS	1	0.161573	Crenolanib	0.803757
283	AML_41	intermediate	EFS	1	0.161573	Fludarabine	0.554627
284	AML_41	intermediate	EFS	1	0.161573	NSC 652287	0.308409
285	AML_41	intermediate	EFS	1	0.161573	Vincristine	0.734523
286	AML_41	intermediate	EFS	1	0.161573	Vindesine	0.57271
287	AML_41	intermediate	EFS	1	0.161573	Daunorubicin_Cytarabin	0.228227
288	AML_42	intermediate	EFS	1	1.01325	Cladribine	0.156023
289	AML_42	intermediate	EFS	1	1.01325	Crenolanib	0.709708
290	AML_42	intermediate	EFS	1	1.01325	Fludarabine	0.591247
291	AML_42	intermediate	EFS	1	1.01325	NSC 652287	0.406025
292	AML_42	intermediate	EFS	1	1.01325	Vincristine	0.646622
293	AML_42	intermediate	EFS	1	1.01325	Vindesine	0.651471
294	AML_42	intermediate	EFS	1	1.01325	Daunorubicin_Cytarabin	0.188579
295	AML_43	intermediate	EFS	1	0.0794172	Cladribine	0.237022
296	AML_43	intermediate	EFS	1	0.0794172	Crenolanib	0.738756
297	AML_43	intermediate	EFS	1	0.0794172	Fludarabine	0.819558
298	AML_43	intermediate	EFS	1	0.0794172	NSC 652287	0.659092
299	AML_43	intermediate	EFS	1	0.0794172	Vincristine	0.706367
300	AML_43	intermediate	EFS	1	0.0794172	Vindesine	0.712751
301	AML_43	intermediate	EFS	1	0.0794172	Daunorubicin_Cytarabin	0.47086
302	AML_44	intermediate	EFS	0	5	Cladribine	0.519043
303	AML_44	intermediate	EFS	0	5	Crenolanib	0.912722
304	AML_44	intermediate	EFS	0	5	Fludarabine	0.948733
305	AML_44	intermediate	EFS	0	5	NSC 652287	0.163045
306	AML_44	intermediate	EFS	0	5	Vincristine	0.893822
307	AML_44	intermediate	EFS	0	5	Vindesine	0.835794
308	AML_44	intermediate	EFS	0	5	Daunorubicin_Cytarabin	0.333478
309	AML_45	intermediate	EFS	1	0.309453	Cladribine	0.245763
310	AML_45	intermediate	EFS	1	0.309453	Crenolanib	0.732621
311	AML_45	intermediate	EFS	1	0.309453	Fludarabine	0.788433
312	AML_45	intermediate	EFS	1	0.309453	NSC 652287	0.216571
313	AML_45	intermediate	EFS	1	0.309453	Vincristine	0.674282
314	AML_45	intermediate	EFS	1	0.309453	Vindesine	0.658885
315	AML_45	intermediate	EFS	1	0.309453	Daunorubicin_Cytarabin	0.431114
316	AML_46	intermediate	EFS	1	0.331362	Cladribine	0.303295
317	AML_46	intermediate	EFS	1	0.331362	Crenolanib	0.86251
318	AML_46	intermediate	EFS	1	0.331362	Fludarabine	0.728628
319	AML_46	intermediate	EFS	1	0.331362	NSC 652287	0.29746
320	AML_46	intermediate	EFS	1	0.331362	Vincristine	0.769079
321	AML_46	intermediate	EFS	1	0.331362	Vindesine	0.748492
322	AML_46	intermediate	EFS	1	0.331362	Daunorubicin_Cytarabin	0.504057
323	AML_47	intermediate	EFS	1	0.0438164	Cladribine	0.206853
324	AML_47	intermediate	EFS	1	0.0438164	Crenolanib	0.754242
325	AML_47	intermediate	EFS	1	0.0438164	Fludarabine	0.782355
326	AML_47	intermediate	EFS	1	0.0438164	NSC 652287	0.626625
327	AML_47	intermediate	EFS	1	0.0438164	Vincristine	0.641064
328	AML_47	intermediate	EFS	1	0.0438164	Vindesine	0.61665
329	AML_47	intermediate	EFS	1	0.0438164	Daunorubicin_Cytarabin	0.447956
330	AML_48	intermediate	EFS	1	0.0465549	Cladribine	0.575785
331	AML_48	intermediate	EFS	1	0.0465549	Crenolanib	0.754994
332	AML_48	intermediate	EFS	1	0.0465549	Fludarabine	0.800346
333	AML_48	intermediate	EFS	1	0.0465549	NSC 652287	0.340823
334	AML_48	intermediate	EFS	1	0.0465549	Vincristine	0.629549
335	AML_48	intermediate	EFS	1	0.0465549	Vindesine	0.624474
336	AML_48	intermediate	EFS	1	0.0465549	Daunorubicin_Cytarabin	0.443801
337	AML_49	adverse	EFS	1	0.0629861	Cladribine	0.446819
338	AML_49	adverse	EFS	1	0.0629861	Crenolanib	0.795012
339	AML_49	adverse	EFS	1	0.0629861	Fludarabine	0.816058
340	AML_49	adverse	EFS	1	0.0629861	NSC 652287	0.17062
341	AML_49	adverse	EFS	1	0.0629861	Vincristine	0.708172
342	AML_49	adverse	EFS	1	0.0629861	Vindesine	0.664808
343	AML_49	adverse	EFS	1	0.0629861	Daunorubicin_Cytarabin	0.572961
344	AML_50	adverse	EFS	0	5	Cladribine	0.322885
345	AML_50	adverse	EFS	0	5	Crenolanib	0.684775
346	AML_50	adverse	EFS	0	5	Fludarabine	0.664732
347	AML_50	adverse	EFS	0	5	NSC 652287	0.501695
348	AML_50	adverse	EFS	0	5	Vincristine	0.60129
349	AML_50	adverse	EFS	0	5	Vindesine	0.593306
350	AML_50	adverse	EFS	0	5	Daunorubicin_Cytarabin	0.392415
351	AML_51	adverse	EFS	0	5	Cladribine	0.336495
352	AML_51	adverse	EFS	0	5	Crenolanib	1.00978
353	AML_51	adverse	EFS	0	5	Fludarabine	0.614891
354	AML_51	adverse	EFS	0	5	NSC 652287	0.700212
355	AML_51	adverse	EFS	0	5	Vincristine	0.280098
356	AML_51	adverse	EFS	0	5	Vindesine	0.273983
357	AML_51	adverse	EFS	0	5	Daunorubicin_Cytarabin	0.235272
358	AML_52	adverse	EFS	1	0.596999	Cladribine	0.0954832
359	AML_52	adverse	EFS	1	0.596999	Crenolanib	0.604322
360	AML_52	adverse	EFS	1	0.596999	Fludarabine	0.608655
361	AML_52	adverse	EFS	1	0.596999	NSC 652287	0.256821
362	AML_52	adverse	EFS	1	0.596999	Vincristine	0.579956
363	AML_52	adverse	EFS	1	0.596999	Vindesine	0.592335
364	AML_52	adverse	EFS	1	0.596999	Daunorubicin_Cytarabin	0.393456
365	AML_53	adverse	EFS	0	1.25698	Cladribine	0.121063
366	AML_53	adverse	EFS	0	1.25698	Crenolanib	0.904765
367	AML_53	adverse	EFS	0	1.25698	Fludarabine	0.494173
368	AML_53	adverse	EFS	0	1.25698	NSC 652287	0.203933
369	AML_53	adverse	EFS	0	1.25698	Vincristine	0.80963
370	AML_53	adverse	EFS	0	1.25698	Vindesine	0.749864
371	AML_53	adverse	EFS	0	1.25698	Daunorubicin_Cytarabin	0.13999
372	AML_54	adverse	EFS	1	0.848943	Cladribine	0.106893
373	AML_54	adverse	EFS	1	0.848943	Crenolanib	1.15546
374	AML_54	adverse	EFS	1	0.848943	Fludarabine	0.518012
375	AML_54	adverse	EFS	1	0.848943	NSC 652287	0.505385
376	AML_54	adverse	EFS	1	0.848943	Vincristine	0.354845
377	AML_54	adverse	EFS	1	0.848943	Vindesine	0.316217
378	AML_54	adverse	EFS	1	0.848943	Daunorubicin_Cytarabin	0.324012
379	AML_55	adverse	EFS	1	0.514843	Cladribine	0.0907079
380	AML_55	adverse	EFS	1	0.514843	Crenolanib	0.525946
381	AML_55	adverse	EFS	1	0.514843	Fludarabine	0.660691
382	AML_55	adverse	EFS	1	0.514843	NSC 652287	0.133075
383	AML_55	adverse	EFS	1	0.514843	Vincristine	0.673557
384	AML_55	adverse	EFS	1	0.514843	Vindesine	0.555108
385	AML_55	adverse	EFS	1	0.514843	Daunorubicin_Cytarabin	0.245585
386	AML_56	adverse	EFS	1	0.0465549	Cladribine	0.204192
387	AML_56	adverse	EFS	1	0.0465549	Crenolanib	1.06245
388	AML_56	adverse	EFS	1	0.0465549	Fludarabine	0.565418
389	AML_56	adverse	EFS	1	0.0465549	NSC 652287	0.354605
390	AML_56	adverse	EFS	1	0.0465549	Vincristine	0.426799
391	AML_56	adverse	EFS	1	0.0465549	Vindesine	0.395285
392	AML_56	adverse	EFS	1	0.0465549	Daunorubicin_Cytarabin	0.252659
393	AML_57	favorable	EFS	1	0.139665	Cladribine	0.214421
394	AML_57	favorable	EFS	1	0.139665	Crenolanib	1.02857
395	AML_57	favorable	EFS	1	0.139665	Fludarabine	0.66618
396	AML_57	favorable	EFS	1	0.139665	NSC 652287	0.415711
397	AML_57	favorable	EFS	1	0.139665	Vincristine	0.744564
398	AML_57	favorable	EFS	1	0.139665	Vindesine	0.754592
399	AML_57	favorable	EFS	1	0.139665	Daunorubicin_Cytarabin	0.408413
400	AML_58	favorable	EFS	1	0.199912	Cladribine	0.202004
401	AML_58	favorable	EFS	1	0.199912	Crenolanib	0.926138
402	AML_58	favorable	EFS	1	0.199912	Fludarabine	0.519279
403	AML_58	favorable	EFS	1	0.199912	NSC 652287	0.700178
404	AML_58	favorable	EFS	1	0.199912	Vincristine	0.661432
405	AML_58	favorable	EFS	1	0.199912	Vindesine	0.614198
406	AML_58	favorable	EFS	1	0.199912	Daunorubicin_Cytarabin	0.291112
407	AML_59	favorable	EFS	1	1.0023	Cladribine	0.248849
408	AML_59	favorable	EFS	1	1.0023	Crenolanib	0.72965
409	AML_59	favorable	EFS	1	1.0023	Fludarabine	0.76351
410	AML_59	favorable	EFS	1	1.0023	NSC 652287	0.434926
411	AML_59	favorable	EFS	1	1.0023	Vincristine	0.596437
412	AML_59	favorable	EFS	1	1.0023	Vindesine	0.564666
413	AML_59	favorable	EFS	1	1.0023	Daunorubicin_Cytarabin	0.480356
414	AML_60	favorable	EFS	0	5	Cladribine	0.288384
415	AML_60	favorable	EFS	0	5	Crenolanib	0.87147
416	AML_60	favorable	EFS	0	5	Fludarabine	0.720112
417	AML_60	favorable	EFS	0	5	NSC 652287	0.545001
418	AML_60	favorable	EFS	0	5	Vincristine	0.710301
419	AML_60	favorable	EFS	0	5	Vindesine	0.674388
420	AML_60	favorable	EFS	0	5	Daunorubicin_Cytarabin	0.429255
421	AML_61	favorable	EFS	0	5	Cladribine	0.125913
422	AML_61	favorable	EFS	0	5	Crenolanib	0.730247
423	AML_61	favorable	EFS	0	5	Fludarabine	0.535134
424	AML_61	favorable	EFS	0	5	NSC 652287	0.495388
425	AML_61	favorable	EFS	0	5	Vincristine	0.799322
426	AML_61	favorable	EFS	0	5	Vindesine	0.72775
427	AML_61	favorable	EFS	0	5	Daunorubicin_Cytarabin	0.239687
428	AML_62	favorable	EFS	0	3.70796	Cladribine	0.187591
429	AML_62	favorable	EFS	0	3.70796	Crenolanib	1.13107
430	AML_62	favorable	EFS	0	3.70796	Fludarabine	0.520823
431	AML_62	favorable	EFS	0	3.70796	NSC 652287	0.342404
432	AML_62	favorable	EFS	0	3.70796	Vincristine	0.325925
433	AML_62	favorable	EFS	0	3.70796	Vindesine	0.313377
434	AML_62	favorable	EFS	0	3.70796	Daunorubicin_Cytarabin	0.289718
435	AML_63	favorable	EFS	1	0.676416	Cladribine	0.250219
436	AML_63	favorable	EFS	1	0.676416	Crenolanib	0.793478
437	AML_63	favorable	EFS	1	0.676416	Fludarabine	0.702751
438	AML_63	favorable	EFS	1	0.676416	NSC 652287	0.418299
439	AML_63	favorable	EFS	1	0.676416	Vincristine	0.65576
440	AML_63	favorable	EFS	1	0.676416	Vindesine	0.642873
441	AML_63	favorable	EFS	1	0.676416	Daunorubicin_Cytarabin	0.294861
442	AML_64	favorable	EFS	0	2.57148	Cladribine	0.134436
443	AML_64	favorable	EFS	0	2.57148	Crenolanib	0.821942
444	AML_64	favorable	EFS	0	2.57148	Fludarabine	0.560719
445	AML_64	favorable	EFS	0	2.57148	NSC 652287	0.43644
446	AML_64	favorable	EFS	0	2.57148	Vincristine	0.617839
447	AML_64	favorable	EFS	0	2.57148	Vindesine	0.575921
448	AML_64	favorable	EFS	0	2.57148	Daunorubicin_Cytarabin	0.297618
449	AML_65	favorable	EFS	0	3.05893	Cladribine	0.307166
450	AML_65	favorable	EFS	0	3.05893	Crenolanib	0.833903
451	AML_65	favorable	EFS	0	3.05893	Fludarabine	0.754849
452	AML_65	favorable	EFS	0	3.05893	NSC 652287	0.619926
453	AML_65	favorable	EFS	0	3.05893	Vincristine	0.75506
454	AML_65	favorable	EFS	0	3.05893	Vindesine	0.725654
455	AML_65	favorable	EFS	0	3.05893	Daunorubicin_Cytarabin	0.479869
456	AML_66	intermediate	EFS	1	0.843466	Cladribine	0.419552
457	AML_66	intermediate	EFS	1	0.843466	Crenolanib	1.16628
458	AML_66	intermediate	EFS	1	0.843466	Fludarabine	0.698575
459	AML_66	intermediate	EFS	1	0.843466	NSC 652287	0.422469
460	AML_66	intermediate	EFS	1	0.843466	Vincristine	0.816152
461	AML_66	intermediate	EFS	1	0.843466	Vindesine	0.752247
462	AML_66	intermediate	EFS	1	0.843466	Daunorubicin_Cytarabin	0.383667
463	AML_67	intermediate	EFS	1	1.06529	Cladribine	0.156102
464	AML_67	intermediate	EFS	1	1.06529	Crenolanib	0.804976
465	AML_67	intermediate	EFS	1	1.06529	Fludarabine	0.67187
466	AML_67	intermediate	EFS	1	1.06529	NSC 652287	0.200125
467	AML_67	intermediate	EFS	1	1.06529	Vincristine	0.784794
468	AML_67	intermediate	EFS	1	1.06529	Vindesine	0.767793
469	AML_67	intermediate	EFS	1	1.06529	Daunorubicin_Cytarabin	0.289992
470	AML_68	intermediate	EFS	1	0.158834	Cladribine	0.273513
471	AML_68	intermediate	EFS	1	0.158834	Crenolanib	0.800347
472	AML_68	intermediate	EFS	1	0.158834	Fludarabine	0.751052
473	AML_68	intermediate	EFS	1	0.158834	NSC 652287	0.373989
474	AML_68	intermediate	EFS	1	0.158834	Vincristine	0.677738
475	AML_68	intermediate	EFS	1	0.158834	Vindesine	0.684146
476	AML_68	intermediate	EFS	1	0.158834	Daunorubicin_Cytarabin	0.454643
477	AML_69	intermediate	EFS	1	0.558659	Cladribine	0.829939
478	AML_69	intermediate	EFS	1	0.558659	Crenolanib	1.41137
479	AML_69	intermediate	EFS	1	0.558659	Fludarabine	0.686432
480	AML_69	intermediate	EFS	1	0.558659	NSC 652287	0.28417
481	AML_69	intermediate	EFS	1	0.558659	Vincristine	0.325317
482	AML_69	intermediate	EFS	1	0.558659	Vindesine	0.3492
483	AML_69	intermediate	EFS	1	0.558659	Daunorubicin_Cytarabin	0.214051
484	AML_70	intermediate	EFS	1	0.139665	Cladribine	0.279821
485	AML_70	intermediate	EFS	1	0.139665	Crenolanib	0.794261
486	AML_70	intermediate	EFS	1	0.139665	Fludarabine	0.660852
487	AML_70	intermediate	EFS	1	0.139665	NSC 652287	0.283319
488	AML_70	intermediate	EFS	1	0.139665	Vincristine	0.527639
489	AML_70	intermediate	EFS	1	0.139665	Vindesine	0.522999
490	AML_70	intermediate	EFS	1	0.139665	Daunorubicin_Cytarabin	0.25941
491	AML_71	intermediate	EFS	0	1.05159	Cladribine	0.461802
492	AML_71	intermediate	EFS	0	1.05159	Crenolanib	0.806996
493	AML_71	intermediate	EFS	0	1.05159	Fludarabine	0.97017
494	AML_71	intermediate	EFS	0	1.05159	NSC 652287	0.203783
495	AML_71	intermediate	EFS	0	1.05159	Vincristine	0.798426
496	AML_71	intermediate	EFS	0	1.05159	Vindesine	0.806522
497	AML_71	intermediate	EFS	0	1.05159	Daunorubicin_Cytarabin	0.803504
498	AML_72	intermediate	EFS	1	0.479242	Cladribine	0.28827
499	AML_72	intermediate	EFS	1	0.479242	Crenolanib	0.81886
500	AML_72	intermediate	EFS	1	0.479242	Fludarabine	0.880493
501	AML_72	intermediate	EFS	1	0.479242	NSC 652287	0.606506
502	AML_72	intermediate	EFS	1	0.479242	Vincristine	0.705664
503	AML_72	intermediate	EFS	1	0.479242	Vindesine	0.699002
504	AML_72	intermediate	EFS	1	0.479242	Daunorubicin_Cytarabin	0.705131
505	AML_73	intermediate	EFS	0	5	Cladribine	0.164614
506	AML_73	intermediate	EFS	0	5	Crenolanib	0.595089
507	AML_73	intermediate	EFS	0	5	Fludarabine	0.65635
508	AML_73	intermediate	EFS	0	5	NSC 652287	0.109222
509	AML_73	intermediate	EFS	0	5	Vincristine	0.61563
510	AML_73	intermediate	EFS	0	5	Vindesine	0.664833
511	AML_73	intermediate	EFS	0	5	Daunorubicin_Cytarabin	0.589614
512	AML_74	intermediate	EFS	0	5	Cladribine	0.438094
513	AML_74	intermediate	EFS	0	5	Crenolanib	0.633832
514	AML_74	intermediate	EFS	0	5	Fludarabine	0.623251
515	AML_74	intermediate	EFS	0	5	NSC 652287	0.331659
516	AML_74	intermediate	EFS	0	5	Vincristine	0.399338
517	AML_74	intermediate	EFS	0	5	Vindesine	0.359732
518	AML_74	intermediate	EFS	0	5	Daunorubicin_Cytarabin	0.290352
519	AML_75	intermediate	EFS	1	0.640815	Cladribine	0.114702
520	AML_75	intermediate	EFS	1	0.640815	Crenolanib	0.377533
521	AML_75	intermediate	EFS	1	0.640815	Fludarabine	0.499379
522	AML_75	intermediate	EFS	1	0.640815	NSC 652287	0.384036
523	AML_75	intermediate	EFS	1	0.640815	Vincristine	0.592502
524	AML_75	intermediate	EFS	1	0.640815	Vindesine	0.525467
525	AML_75	intermediate	EFS	1	0.640815	Daunorubicin_Cytarabin	0.163313
526	AML_76	intermediate	EFS	1	0.150619	Cladribine	0.168873
527	AML_76	intermediate	EFS	1	0.150619	Crenolanib	0.88657
528	AML_76	intermediate	EFS	1	0.150619	Fludarabine	0.644532
529	AML_76	intermediate	EFS	1	0.150619	NSC 652287	0.298805
530	AML_76	intermediate	EFS	1	0.150619	Vincristine	0.548257
531	AML_76	intermediate	EFS	1	0.150619	Vindesine	0.531921
532	AML_76	intermediate	EFS	1	0.150619	Daunorubicin_Cytarabin	0.298277
533	AML_77	intermediate	EFS	1	0.794172	Cladribine	0.270281
534	AML_77	intermediate	EFS	1	0.794172	Crenolanib	0.805498
535	AML_77	intermediate	EFS	1	0.794172	Fludarabine	0.866369
536	AML_77	intermediate	EFS	1	0.794172	NSC 652287	0.473286
537	AML_77	intermediate	EFS	1	0.794172	Vincristine	0.803276
538	AML_77	intermediate	EFS	1	0.794172	Vindesine	0.814583
539	AML_77	intermediate	EFS	1	0.794172	Daunorubicin_Cytarabin	0.401175
540	AML_78	intermediate	EFS	1	0.386132	Cladribine	0.770491
541	AML_78	intermediate	EFS	1	0.386132	Crenolanib	0.9021
542	AML_78	intermediate	EFS	1	0.386132	Fludarabine	0.82684
543	AML_78	intermediate	EFS	1	0.386132	NSC 652287	0.911807
544	AML_78	intermediate	EFS	1	0.386132	Vincristine	0.736238
545	AML_78	intermediate	EFS	1	0.386132	Vindesine	0.707595
546	AML_78	intermediate	EFS	1	0.386132	Daunorubicin_Cytarabin	0.470092
547	AML_79	intermediate	EFS	1	1.194	Cladribine	0.444068
548	AML_79	intermediate	EFS	1	1.194	Crenolanib	0.705027
549	AML_79	intermediate	EFS	1	1.194	Fludarabine	0.645902
550	AML_79	intermediate	EFS	1	1.194	NSC 652287	0.521731
551	AML_79	intermediate	EFS	1	1.194	Vincristine	0.906821
552	AML_79	intermediate	EFS	1	1.194	Vindesine	0.790335
553	AML_79	intermediate	EFS	1	1.194	Daunorubicin_Cytarabin	0.177506
554	AML_80	intermediate	EFS	0	5	Cladribine	0.310259
555	AML_80	intermediate	EFS	0	5	Crenolanib	0.761144
556	AML_80	intermediate	EFS	0	5	Fludarabine	0.571182
557	AML_80	intermediate	EFS	0	5	NSC 652287	0.276944
558	AML_80	intermediate	EFS	0	5	Vincristine	0.332292
559	AML_80	intermediate	EFS	0	5	Vindesine	0.330626
560	AML_80	intermediate	EFS	0	5	Daunorubicin_Cytarabin	0.304217
561	AML_81	intermediate	EFS	0	5	Cladribine	0.394616
562	AML_81	intermediate	EFS	0	5	Crenolanib	0.797875
563	AML_81	intermediate	EFS	0	5	Fludarabine	0.893876
564	AML_81	intermediate	EFS	0	5	NSC 652287	0.204016
565	AML_81	intermediate	EFS	0	5	Vincristine	0.733895
566	AML_81	intermediate	EFS	0	5	Vindesine	0.689284
567	AML_81	intermediate	EFS	0	5	Daunorubicin_Cytarabin	0.435949
568	AML_82	intermediate	EFS	1	0.484719	Cladribine	0.297123
569	AML_82	intermediate	EFS	1	0.484719	Crenolanib	0.81458
570	AML_82	intermediate	EFS	1	0.484719	Fludarabine	0.885629
571	AML_82	intermediate	EFS	1	0.484719	NSC 652287	0.296858
572	AML_82	intermediate	EFS	1	0.484719	Vincristine	0.915938
573	AML_82	intermediate	EFS	1	0.484719	Vindesine	0.887847
574	AML_82	intermediate	EFS	1	0.484719	Daunorubicin_Cytarabin	0.542579
575	AML_83	intermediate	EFS	1	0.807865	Cladribine	0.287288
576	AML_83	intermediate	EFS	1	0.807865	Crenolanib	0.815674
577	AML_83	intermediate	EFS	1	0.807865	Fludarabine	0.807693
578	AML_83	intermediate	EFS	1	0.807865	NSC 652287	0.536626
579	AML_83	intermediate	EFS	1	0.807865	Vincristine	0.795957
580	AML_83	intermediate	EFS	1	0.807865	Vindesine	0.778659
581	AML_83	intermediate	EFS	1	0.807865	Daunorubicin_Cytarabin	0.588217
582	AML_84	intermediate	EFS	1	0.983131	Cladribine	0.375707
583	AML_84	intermediate	EFS	1	0.983131	Crenolanib	0.59351
584	AML_84	intermediate	EFS	1	0.983131	Fludarabine	0.618186
585	AML_84	intermediate	EFS	1	0.983131	NSC 652287	0.712444
586	AML_84	intermediate	EFS	1	0.983131	Vincristine	0.499499
587	AML_84	intermediate	EFS	1	0.983131	Vindesine	0.455484
588	AML_84	intermediate	EFS	1	0.983131	Daunorubicin_Cytarabin	0.280252
589	AML_85	intermediate	EFS	1	3.43411	Cladribine	0.562765
590	AML_85	intermediate	EFS	1	3.43411	Crenolanib	0.836445
591	AML_85	intermediate	EFS	1	3.43411	Fludarabine	0.827287
592	AML_85	intermediate	EFS	1	3.43411	NSC 652287	0.32359
593	AML_85	intermediate	EFS	1	3.43411	Vincristine	0.716395
594	AML_85	intermediate	EFS	1	3.43411	Vindesine	0.691172
595	AML_85	intermediate	EFS	1	3.43411	Daunorubicin_Cytarabin	0.554651
596	AML_86	intermediate	EFS	0	5	Cladribine	0.134706
597	AML_86	intermediate	EFS	0	5	Crenolanib	0.634416
598	AML_86	intermediate	EFS	0	5	Fludarabine	0.545635
599	AML_86	intermediate	EFS	0	5	NSC 652287	0.16148
600	AML_86	intermediate	EFS	0	5	Vincristine	0.559856
601	AML_86	intermediate	EFS	0	5	Vindesine	0.499061
602	AML_86	intermediate	EFS	0	5	Daunorubicin_Cytarabin	0.300223
603	AML_87	intermediate	EFS	1	1.05707	Cladribine	0.217897
604	AML_87	intermediate	EFS	1	1.05707	Crenolanib	0.629685
605	AML_87	intermediate	EFS	1	1.05707	Fludarabine	0.747593
606	AML_87	intermediate	EFS	1	1.05707	NSC 652287	0.191909
607	AML_87	intermediate	EFS	1	1.05707	Vincristine	0.528693
608	AML_87	intermediate	EFS	1	1.05707	Vindesine	0.520854
609	AML_87	intermediate	EFS	1	1.05707	Daunorubicin_Cytarabin	0.595263
610	AML_88	intermediate	EFS	0	0.438164	Cladribine	0.215486
611	AML_88	intermediate	EFS	0	0.438164	Crenolanib	0.733206
612	AML_88	intermediate	EFS	0	0.438164	Fludarabine	0.725188
613	AML_88	intermediate	EFS	0	0.438164	NSC 652287	0.344464
614	AML_88	intermediate	EFS	0	0.438164	Vincristine	0.784747
615	AML_88	intermediate	EFS	0	0.438164	Vindesine	0.788286
616	AML_88	intermediate	EFS	0	0.438164	Daunorubicin_Cytarabin	0.518697
617	AML_89	intermediate	EFS	0	0.525797	Cladribine	0.0536201
618	AML_89	intermediate	EFS	0	0.525797	Crenolanib	1.03324
619	AML_89	intermediate	EFS	0	0.525797	Fludarabine	0.653579
620	AML_89	intermediate	EFS	0	0.525797	NSC 652287	0.181012
621	AML_89	intermediate	EFS	0	0.525797	Vincristine	0.45271
622	AML_89	intermediate	EFS	0	0.525797	Vindesine	0.401563
623	AML_89	intermediate	EFS	0	0.525797	Daunorubicin_Cytarabin	0.229835
624	AML_90	intermediate	EFS	1	0.139665	Cladribine	0.287711
625	AML_90	intermediate	EFS	1	0.139665	Crenolanib	0.751546
626	AML_90	intermediate	EFS	1	0.139665	Fludarabine	0.841641
627	AML_90	intermediate	EFS	1	0.139665	NSC 652287	0.293578
628	AML_90	intermediate	EFS	1	0.139665	Vincristine	0.729981
629	AML_90	intermediate	EFS	1	0.139665	Vindesine	0.743722
630	AML_90	intermediate	EFS	1	0.139665	Daunorubicin_Cytarabin	0.478622
631	AML_91	intermediate	EFS	0	4.54048	Cladribine	0.0415854
632	AML_91	intermediate	EFS	0	4.54048	Crenolanib	0.80381
633	AML_91	intermediate	EFS	0	4.54048	Fludarabine	0.490184
634	AML_91	intermediate	EFS	0	4.54048	NSC 652287	0.803052
635	AML_91	intermediate	EFS	0	4.54048	Vincristine	0.397421
636	AML_91	intermediate	EFS	0	4.54048	Vindesine	0.401836
637	AML_91	intermediate	EFS	0	4.54048	Daunorubicin_Cytarabin	0.186733
638	AML_92	intermediate	EFS	0	2.87545	Cladribine	0.105194
639	AML_92	intermediate	EFS	0	2.87545	Crenolanib	0.92557
640	AML_92	intermediate	EFS	0	2.87545	Fludarabine	0.62595
641	AML_92	intermediate	EFS	0	2.87545	NSC 652287	0.257645
642	AML_92	intermediate	EFS	0	2.87545	Vincristine	0.684375
643	AML_92	intermediate	EFS	0	2.87545	Vindesine	0.625794
644	AML_92	intermediate	EFS	0	2.87545	Daunorubicin_Cytarabin	0.24858
645	AML_93	intermediate	EFS	0	0.980392	Cladribine	0.332241
646	AML_93	intermediate	EFS	0	0.980392	Crenolanib	0.80691
647	AML_93	intermediate	EFS	0	0.980392	Fludarabine	0.739375
648	AML_93	intermediate	EFS	0	0.980392	NSC 652287	0.303605
649	AML_93	intermediate	EFS	0	0.980392	Vincristine	0.612368
650	AML_93	intermediate	EFS	0	0.980392	Vindesine	0.587447
651	AML_93	intermediate	EFS	0	0.980392	Daunorubicin_Cytarabin	0.499812
652	AML_94	intermediate	EFS	1	0.837989	Cladribine	0.164543
653	AML_94	intermediate	EFS	1	0.837989	Crenolanib	0.728227
654	AML_94	intermediate	EFS	1	0.837989	Fludarabine	0.541533
655	AML_94	intermediate	EFS	1	0.837989	NSC 652287	0.207289
656	AML_94	intermediate	EFS	1	0.837989	Vincristine	0.41276
657	AML_94	intermediate	EFS	1	0.837989	Vindesine	0.416986
658	AML_94	intermediate	EFS	1	0.837989	Daunorubicin_Cytarabin	0.403827
659	AML_95	favorable	EFS	0	2.59065	Cladribine	0.299862
660	AML_95	favorable	EFS	0	2.59065	Crenolanib	0.711813
661	AML_95	favorable	EFS	0	2.59065	Fludarabine	0.764621
662	AML_95	favorable	EFS	0	2.59065	NSC 652287	0.319893
663	AML_95	favorable	EFS	0	2.59065	Vincristine	0.566857
664	AML_95	favorable	EFS	0	2.59065	Vindesine	0.532804
665	AML_95	favorable	EFS	0	2.59065	Daunorubicin_Cytarabin	0.457598
