# Supplementary material for: Ex vivo drug response profiling for response and outcome prediction in hematologic malignancies: the prospective non-interventional SMARTrial
Source: Nat Cancer. 2023 Oct 2;4(12):1648–59. doi: 10.1038/s43018-023-00645-5 (PMC10733146; doi:10.1038/s43018-023-00645-5)
Supplement: Supplementary file 7 — Statistical source data. [file 43018_2023_645_MOESM7_ESM.xlsx]

## Sheet: EDF_1A
rowname	plateID	plate_sdev	plate	material	frozen
1	Lymphoma_S002_18SCPB0110_180419	0.142355	Lymphoid	Peripheral blood	Fresh
2	Acute_S002_18SCPB0110_180419	0.0476747	Myeloid	Peripheral blood	Fresh
3	Lymphoma_S003_18SCBM0113_180419	0.054009	Lymphoid	Bone marrow	Fresh
4	Acute_S003_18SCBM0113_180419	0.0490722	Myeloid	Bone marrow	Fresh
5	Acute_S005_18LN0082_180502	0.268176	Myeloid	Lymph node	Frozen
6	Lymphoma_S005_18LN0082_180502	0.0685914	Lymphoid	Lymph node	Frozen
7	Acute_S006_18SCPB0136_180502	0.0496605	Myeloid	Peripheral blood	Fresh
8	Lymphoma_S006_18SCPB0136_180502	0.0800436	Lymphoid	Peripheral blood	Fresh
9	Acute_S006_18SCPB0136_180505	0.169475	Myeloid	Peripheral blood	Frozen
10	Lymphoma_S006_18SCPB0136_180505	0.102339	Lymphoid	Peripheral blood	Frozen
11	Acute_S007_18SCPB0142_180505	0.158965	Myeloid	Peripheral blood	Fresh
12	Lymphoma_S007_18SCPB0142_180505	0.147673	Lymphoid	Peripheral blood	Fresh
13	Acute_S008_18SCPB0147_180506	0.0724271	Myeloid	Peripheral blood	Fresh
14	Lymphoma_S008_18SCPB0147_180506	0.0485547	Lymphoid	Peripheral blood	Fresh
15	Acute_S009_18SCBM0165_180517	0.0937332	Myeloid	Bone marrow	Fresh
16	Lymphoma_S009_18SCBM0165_180517	0.100045	Lymphoid	Bone marrow	Fresh
17	Acute_S011_18SCPB0208_180613	0.18749	Myeloid	Peripheral blood	Frozen
18	Lymphoma_S011_18SCPB0208_180613	0.149109	Lymphoid	Peripheral blood	Frozen
19	Acute_S012_18SCBM0212_180613	0.0417839	Myeloid	Bone marrow	Fresh
20	Lymphoma_S012_18SCBM0212_180613	0.0807115	Lymphoid	Bone marrow	Fresh
21	Lymphoma_S013_18SCPB0207_180615	0.0776021	Lymphoid	Peripheral blood	Frozen
22	Acute_S013_18SCPB0207_180615	0.170983	Myeloid	Peripheral blood	Frozen
23	Lymphoma_S014_18SCPB0215_180615	0.0652542	Lymphoid	Peripheral blood	Frozen
24	Acute_S014_18SCPB0215_180615	0.114088	Myeloid	Peripheral blood	Frozen
25	Lymphoma_S015_18SCPB0223_180621	0.0650739	Lymphoid	Peripheral blood	Fresh
26	Acute_S015_18SCPB0223_180621	0.0992766	Myeloid	Peripheral blood	Fresh
27	Lymphoma_S016_18SCPB0233_180628	0.0928299	Lymphoid	Peripheral blood	Fresh
28	Acute_S016_18SCPB0233_180628	0.135346	Myeloid	Peripheral blood	Fresh
29	Lymphoma_S017_18SCBM0246_180711	0.0636932	Lymphoid	Bone marrow	Fresh
30	Acute_S017_18SCBM0246_180711	0.0750441	Myeloid	Bone marrow	Fresh
31	Lymphoma_S019_18SCBM0271_180720	0.121307	Lymphoid	Bone marrow	Fresh
32	Acute_S019_18SCBM0271_180720	0.269619	Myeloid	Bone marrow	Fresh
33	Lymphoma_S020_18SCPB0291_180808	0.0862398	Lymphoid	Peripheral blood	Frozen
34	Acute_S020_18SCPB0291_180808	0.116215	Myeloid	Peripheral blood	Frozen
35	Lymphoma_S021_18SCPB303_180809	0.0857966	Lymphoid	Peripheral blood	Fresh
36	Acute_S021_18SCPB303_180809	0.0851827	Myeloid	Peripheral blood	Fresh
37	Lymphoma_S022_18LN0107_180810	0.0966578	Lymphoid	Lymph node	Frozen
38	Acute_S022_18LN0107_180810	0.117318	Myeloid	Lymph node	Frozen
39	Lymphoma_S023_18SCPB0343_180919	0.0558	Lymphoid	Peripheral blood	Fresh
40	Acute_S023_18SCPB0343_180919	0.0761497	Myeloid	Peripheral blood	Fresh
41	Lymphoma_S024_18SCPB0356_180927	0.0916811	Lymphoid	Peripheral blood	Fresh
42	Acute_S024_18SCPB0356_180927	0.086791	Myeloid	Peripheral blood	Fresh
43	Lymphoma_S025_18SCPB0358_181004	0.134577	Lymphoid	Peripheral blood	Fresh
44	Acute_S025_18SCPB0358_181004	0.0861766	Myeloid	Peripheral blood	Fresh
45	Lymphoma_S027_18SCPB0360_181010	0.0609394	Lymphoid	Peripheral blood	Frozen
46	Acute_S027_18SCPB0360_181010	0.0783632	Myeloid	Peripheral blood	Frozen
47	Acute_S028_18SCPB0366_181019	0.0609773	Myeloid	Peripheral blood	Fresh
48	Lymphoma_S028_18SCPB0366_181019	0.0386067	Lymphoid	Peripheral blood	Fresh
49	Lymphoma_S030_18SCPB0252_181031	0.0564264	Lymphoid	Peripheral blood	Frozen
50	Acute_S030_18SCPB0252_181031	0.115936	Myeloid	Peripheral blood	Frozen
51	Lymphoma_S029_18LN0119_181102	0.0403762	Lymphoid	Lymph node	Frozen
52	Acute_S029_18LN0119_181102	0.1425	Myeloid	Lymph node	Frozen
53	Lymphoma_S031_18LN0121_181108	0.100535	Lymphoid	Lymph node	Frozen
54	Acute_S031_18LN0121_181108	0.0723176	Myeloid	Lymph node	Frozen
55	Lymphoma_S032_18SCPB0376_181108	0.0513796	Lymphoid	Peripheral blood	Fresh
56	Acute_S032_18SCPB0376_181108	0.150458	Myeloid	Peripheral blood	Fresh
57	Lymphoma_S033_18SCPB0384_181115	0.0513745	Lymphoid	Peripheral blood	Fresh
58	Acute_S033_18SCPB0384_181115	0.0560015	Myeloid	Peripheral blood	Fresh
59	Lymphoma_S034_18SCPB0391_181123	0.0508837	Lymphoid	Peripheral blood	Fresh
60	Acute_S034_18SCPB0391_181123	0.0603811	Myeloid	Peripheral blood	Fresh
61	Lymphoma_S035_18SCPB0396_181128	0.0541873	Lymphoid	Peripheral blood	Frozen
62	Acute_S035_18SCPB0396_181128	0.0690616	Myeloid	Peripheral blood	Frozen
63	Lymphoma_S037_18SCPB0405_181206	0.17413	Lymphoid	Peripheral blood	Fresh
64	Acute_S037_18SCPB0405_181206	0.0749447	Myeloid	Peripheral blood	Fresh
65	Lymphoma_S038_18SCPB0413_181219	0.110654	Lymphoid	Peripheral blood	Frozen
66	Acute_S038_18SCPB0413_181219	0.117857	Myeloid	Peripheral blood	Frozen
67	Acute_S040_19SCPB0001_190110	0.054411	Myeloid	Peripheral blood	Fresh
68	Lymphoma_S040_19SCPB0001_190110	0.0504375	Lymphoid	Peripheral blood	Fresh
69	Lymphoma_S039_18LN0130_190117	0.061953	Lymphoid	Lymph node	Frozen
70	Lymphoma_S041_19SCPB0004_190118	0.0574604	Lymphoid	Peripheral blood	Frozen
71	Acute_S041_19SCPB0004_190118	0.0615791	Myeloid	Peripheral blood	Frozen
72	Lymphoma_S042_19SCPB0008_190125	0.0740856	Lymphoid	Peripheral blood	Frozen
73	Acute_S042_19SCPB0008_190125	0.119739	Myeloid	Peripheral blood	Frozen
74	Lymphoma_S043_19SCPB0023_190207	0.0559165	Lymphoid	Peripheral blood	Fresh
75	Acute_S043_19SCPB0023_190207	0.0933485	Myeloid	Peripheral blood	Fresh
76	Lymphoma_S044_19SCPB0031_190215	0.0383799	Lymphoid	Peripheral blood	Fresh
77	Acute_S044_19SCPB0031_190215	0.0747207	Myeloid	Peripheral blood	Fresh
78	Lymphoma_S045_19SCPB0036_190215	0.0873061	Lymphoid	Peripheral blood	Fresh
79	Acute_S045_19SCPB0036_190215	0.0834968	Myeloid	Peripheral blood	Fresh
80	Lymphoma_S046_19SCPB0043_190222	0.0399887	Lymphoid	Peripheral blood	Fresh
81	Acute_S046_19SCPB0043_190222	0.0539381	Myeloid	Peripheral blood	Fresh
82	Lymphoma_S047_19SCPB0046_190227	0.301019	Lymphoid	Peripheral blood	Frozen
83	Acute_S047_19SCPB0046_190227	0.312663	Myeloid	Peripheral blood	Frozen
84	Lymphoma_S048_19SCPB0047_190228	0.114415	Lymphoid	Peripheral blood	Frozen
85	Acute_S048_19SCPB0047_190228	0.0704052	Myeloid	Peripheral blood	Frozen
86	Lymphoma_S049_19LN0148_190308	0.0712222	Lymphoid	Lymph node	Frozen
87	Lymphoma_S050_19SCBM0073_190329	0.297839	Lymphoid	Bone marrow	Fresh
88	Acute_S050_19SCBM0073_190329	0.34592	Myeloid	Bone marrow	Fresh
89	Lymphoma_S052_19SCPB0092_190426	0.0656845	Lymphoid	Peripheral blood	Fresh
90	Acute_S052_19SCPB0092_190426	0.0743048	Myeloid	Peripheral blood	Fresh
91	Lymphoma_S053_19SCPB0095_190502	0.0835599	Lymphoid	Peripheral blood	Frozen
92	Acute_S053_19SCPB0095_190502	0.0957022	Myeloid	Peripheral blood	Frozen
93	Lymphoma_S054_19SCPB0098_190508	0.0376154	Lymphoid	Peripheral blood	Fresh
94	Acute_S054_19SCPB0098_190508	0.0687958	Myeloid	Peripheral blood	Fresh
95	Lymphoma_S055_19SCPB0119_190530	0.0399418	Lymphoid	Peripheral blood	Fresh
96	Acute_S055_19SCPB0119_190530	0.0521274	Myeloid	Peripheral blood	Fresh
97	Lymphoma_S056_19SCPB0121_190608	0.249668	Lymphoid	Peripheral blood	Fresh
98	Acute_S056_19SCPB0121_190608	0.235205	Myeloid	Peripheral blood	Fresh
99	Lymphoma_S058_19LN0173_190619	0.0955162	Lymphoid	Lymph node	Frozen
100	Lymphoma_S060_19SCPB0129_190704	0.029324	Lymphoid	Peripheral blood	Fresh
101	Acute_S060_19SCPB0129_190704	0.0608302	Myeloid	Peripheral blood	Fresh
102	Lymphoma_S061_19SCPB0130_190717	0.0493749	Lymphoid	Peripheral blood	Frozen
103	Acute_S061_19SCPB0130_190717	0.0869776	Myeloid	Peripheral blood	Frozen
104	Lymphoma_S062_19SCPB0131_190717	0.321895	Lymphoid	Peripheral blood	Frozen
105	Acute_S062_19SCPB0131_190717	0.615861	Myeloid	Peripheral blood	Frozen
106	Lymphoma_S063_19LN0181_190718	0.0434861	Lymphoid	Lymph node	Frozen
107	Acute_S063_19LN0181_190718	0.0885319	Myeloid	Lymph node	Frozen
108	Lymphoma_S064_19SCBM0133_190725	0.0581903	Lymphoid	Bone marrow	Frozen
109	Acute_S064_19SCBM0133_190725	0.0629207	Myeloid	Bone marrow	Frozen
110	Lymphoma_S065_19SCPB0144_190816	0.0407895	Lymphoid	Peripheral blood	Fresh
111	Acute_S065_19SCPB0144_190816	0.105087	Myeloid	Peripheral blood	Fresh
112	Lymphoma_S066_19SCPB0147_190828	0.0351978	Lymphoid	Peripheral blood	Frozen
113	Acute_S066_19SCPB0147_190828	0.0605626	Myeloid	Peripheral blood	Frozen
114	Lymphoma_S067_19SCPB0150_190926	0.0547131	Lymphoid	Peripheral blood	Fresh
115	Acute_S067_19SCPB0150_190926	0.07234	Myeloid	Peripheral blood	Fresh
116	Lymphoma_S068_19SCPB0151_191009	0.0681032	Lymphoid	Peripheral blood	Frozen
117	Acute_S068_19SCPB0151_191009	0.151683	Myeloid	Peripheral blood	Frozen
118	Lymphoma_S069_19SCPB0156_191018	0.0471005	Lymphoid	Peripheral blood	Fresh
119	Acute_S069_19SCPB0156_191018	0.0693003	Myeloid	Peripheral blood	Fresh
120	Lymphoma_S070_19SCPB0159_191025	0.0342709	Lymphoid	Peripheral blood	Fresh
121	Acute_S070_19SCPB0159_191025	0.0618643	Myeloid	Peripheral blood	Fresh
122	Lymphoma_S071_19SCBM0162_191108	0.0697859	Lymphoid	Bone marrow	Fresh
123	Acute_S071_19SCBM0162_191108	0.0737776	Myeloid	Bone marrow	Fresh
124	Lymphoma_S072_19SCBM0169_191211	0.0962933	Lymphoid	Bone marrow	Frozen
125	Acute_S072_19SCBM0169_191211	0.113596	Myeloid	Bone marrow	Frozen
126	Lymphoma_S074_20SCPB0001_200109	0.0322688	Lymphoid	Peripheral blood	Frozen
127	Acute_S074_20SCPB0001_200109	0.0639928	Myeloid	Peripheral blood	Frozen
128	Lymphoma_S075_20SCPB0002_200110	0.046232	Lymphoid	Peripheral blood	Fresh
129	Acute_S075_20SCPB0002_200110	0.077525	Myeloid	Peripheral blood	Fresh
130	Lymphoma_S077_20SCPB0013_200130	0.0527824	Lymphoid	Peripheral blood	Fresh
131	Acute_S077_20SCPB0013_200130	0.0624835	Myeloid	Peripheral blood	Fresh
132	Lymphoma_S076_20SCBM0012_200130	0.0971706	Lymphoid	Bone marrow	Frozen
133	Lymphoma_S078_20SCPB0022_200220	0.0400922	Lymphoid	Peripheral blood	Fresh
134	Acute_S078_20SCPB0022_200220	0.0498432	Myeloid	Peripheral blood	Fresh
135	Lymphoma_S079_20SCPB0023_200220	0.0706023	Lymphoid	Peripheral blood	Fresh
136	Acute_S079_20SCPB0023_200220	0.0900853	Myeloid	Peripheral blood	Fresh
137	Lymphoma_S080_20SCPB0024_200226	0.0501525	Lymphoid	Peripheral blood	Frozen
138	Acute_S080_20SCPB0024_200226	0.107884	Myeloid	Peripheral blood	Frozen
139	Lymphoma_S081_20SCPB0025_200304	0.0516283	Lymphoid	Peripheral blood	Frozen
140	Acute_S081_20SCPB0025_200304	0.0943628	Myeloid	Peripheral blood	Frozen
141	Lymphoma_S082_20SCPB0026_200318	0.0467847	Lymphoid	Peripheral blood	Frozen
142	Acute_S082_20SCPB0026_200318	0.0790968	Myeloid	Peripheral blood	Frozen
143	Acute_S039_18LN0130_200402	0.0759418	Myeloid	Lymph node	Frozen
144	Lymphoma_S083_20SCBM0029_200409	0.0401443	Lymphoid	Bone marrow	Fresh
145	Acute_S083_20SCBM0029_200409	0.0401207	Myeloid	Bone marrow	Fresh
146	Lymphoma_S085_20SCBM0031_200416	0.128377	Lymphoid	Bone marrow	Frozen
147	Acute_S085_20SCBM0031_200416	0.123611	Myeloid	Bone marrow	Frozen
148	Lymphoma_S050_19SCBM0073_200429	0.494277	Lymphoid	Bone marrow	Frozen
149	Acute_S050_19SCBM0073_200429	0.23337	Myeloid	Bone marrow	Frozen
150	Lymphoma_S056_19SCPB0121_200429	0.236985	Lymphoid	Peripheral blood	Frozen
151	Acute_S056_19SCPB0121_200429	0.38695	Myeloid	Peripheral blood	Frozen
152	Lymphoma_S068_19SCPB0151_200429	0.0663639	Lymphoid	Peripheral blood	Frozen
153	Acute_S068_19SCPB0151_200429	0.104818	Myeloid	Peripheral blood	Frozen
154	Lymphoma_S086_20SCPB0032_200506	0.0336972	Lymphoid	Peripheral blood	Frozen
155	Acute_S086_20SCPB0032_200506	0.127298	Myeloid	Peripheral blood	Frozen
156	Lymphoma_S087_20LN0229_200506	0.0376545	Lymphoid	Lymph node	Frozen
157	Acute_S087_20LN0229_200506	0.0613502	Myeloid	Lymph node	Frozen
158	Lymphoma_S088_20SCPB0045_200513	0.103061	Lymphoid	Peripheral blood	Frozen
159	Acute_S088_20SCPB0045_200513	0.102986	Myeloid	Peripheral blood	Frozen
160	Lymphoma_S089_20SCPB0048_200604	0.0996426	Lymphoid	Peripheral blood	Frozen
161	Acute_S089_20SCPB0048_200604	0.203967	Myeloid	Peripheral blood	Frozen
162	Lymphoma_S090_20SCPB0050_200610	0.0511876	Lymphoid	Peripheral blood	Fresh
163	Acute_S090_20SCPB0050_200610	0.104071	Myeloid	Peripheral blood	Fresh
164	Lymphoma_S091_20SCPB0158_200722	0.165996	Lymphoid	Peripheral blood	Fresh
165	Acute_S091_20SCPB0158_200722	0.11268	Myeloid	Peripheral blood	Fresh

## Sheet: EDF_1B
rowname	10058-F4	8-Azaguanin	Abemaciclib (LY2835219)	Acalabrutinib (ACP-196)	AG-120	AG-221 (Enasidinib)	AGI-6780	Azacytidine (Vidaza)	AZD7762	Barasertib	BAY 1436032	Bendamustine	BEZ235	BI6727	Birinapant	Bortezomib	BRD73954	C646	Carfilzomib	CAY10603	Ceritinib	Chlorambucil	Cladribine	Clofarabine	CPI-169	Crenolanib	Crizotinib	Cytarabine	Dasatinib	Daunorubicin	Decitabine (Dacogen)	Dinaciclib	Doxorubicin	Duvelisib	Entospletinib	EPZ-5676	EPZ-6438	ERK5-IN-1	Etoposide	Everolimus	EVP4593	Filgotinib	Flavopiridol	Fludarabine	Ganetespib	Gilteritinib	I-BET-762	Ibrutinib	Idarubicin
10058-F4	1	0.4	0.57	0.2	0.63	0.67	0.7	0.21	0.42	0.68	0.64	0.32	0.28	0.3	0.24	0.3	0.55	0.74	0.34	0.43	0.4	0.22	0.12	0.21	0.71	0.26	0.11	0.14	0.21	0.41	0.13	0.27	0.32	0.38	0.33	0.29	0.3	0.43	0.32	0.29	0.59	0.17	0.17	0.25	0.22	0.18	0.23	0.16	0.32
8-Azaguanin	0.4	1	0.5	0.12	0.4	0.37	0.5	0.54	0.36	0.52	0.45	0.26	0.5	0.43	0.34	0.26	0.41	0.42	0.14	0.57	0.42	0.29	0.22	0.14	0.44	0.22	0.28	0.46	0.027	0.64	0.19	0.19	0.52	0.36	0.17	0.29	0.12	0.48	0.55	0.26	0.41	0.21	0.25	0.35	0.37	0.44	0.25	0.1	0.45
Abemaciclib (LY2835219)	0.57	0.5	1	0.22	0.45	0.45	0.47	0.46	0.37	0.52	0.53	0.42	0.32	0.12	0.23	0.5	0.48	0.51	0.47	0.39	0.4	0.33	0.23	0.27	0.57	0.31	0.16	0.4	0.2	0.54	0.16	0.38	0.56	0.35	0.38	0.23	0.34	0.23	0.5	0.19	0.55	0.27	0.39	0.45	0.33	0.28	0.083	0.18	0.45
Acalabrutinib (ACP-196)	0.2	0.12	0.22	1	0.072	-0.034	0.096	0.068	0.52	-0.068	0.078	0.25	-0.18	-0.0059	-0.4	0.15	0.33	0.13	0.45	0.28	0.16	0.13	-0.063	0.23	0.22	0.17	-0.15	0.22	0.61	0.21	0.027	0.23	0.34	0.49	0.37	-0.12	0.33	0.12	0.1	0.18	0.15	0.046	0.024	0.014	-0.046	-0.027	0.12	0.93	0.16
AG-120	0.63	0.4	0.45	0.072	1	0.76	0.65	0.14	0.27	0.59	0.8	0.14	0.2	0.18	0.13	0.1	0.24	0.62	0.26	0.37	0.13	0.12	0.15	0.24	0.66	0.12	-0.055	0.16	0.21	0.4	0.05	0.15	0.28	0.15	0.19	0.44	0.16	0.3	0.28	-0.0095	0.43	0.12	0.096	0.17	0.1	0.12	0.048	0.092	0.34
AG-221 (Enasidinib)	0.67	0.37	0.45	-0.034	0.76	1	0.65	0.07	0.21	0.74	0.66	0.14	0.44	0.1	0.19	0.17	0.23	0.61	0.3	0.23	0.33	0.067	0.17	0.25	0.57	0.18	0.25	0.11	0.11	0.3	0.11	0.28	0.17	0.093	0.016	0.57	0.096	0.23	0.32	-0.044	0.49	0.22	0.14	0.18	0.2	0.29	-0.035	-0.044	0.39
AGI-6780	0.7	0.5	0.47	0.096	0.65	0.65	1	0.3	0.34	0.59	0.57	0.19	0.32	0.25	0.21	0.098	0.24	0.62	0.39	0.43	0.31	0.17	0.17	0.39	0.61	0.36	0.068	0.23	0.2	0.51	0.19	0.2	0.39	0.32	0.063	0.27	0.035	0.36	0.32	0.14	0.44	-0.013	0.06	0.25	0.1	0.2	0.12	0.057	0.34
Azacytidine (Vidaza)	0.21	0.54	0.46	0.068	0.14	0.07	0.3	1	0.19	0.3	0.12	0.37	0.39	0.27	0.36	0.16	0.28	0.3	0.15	0.39	0.41	0.45	0.23	0.17	0.31	0.18	0.26	0.6	-0.029	0.6	0.4	0.086	0.52	0.4	0.25	-0.012	-0.017	0.26	0.52	0.37	0.38	0.19	0.38	0.55	0.45	0.4	0.13	0.1	0.42
AZD7762	0.42	0.36	0.37	0.52	0.27	0.21	0.34	0.19	1	0.31	0.36	0.25	0.09	0.35	0.077	0.1	0.42	0.33	0.18	0.58	0.2	0.19	0.26	0.19	0.38	0.31	0.14	0.21	0.6	0.31	0.031	0.33	0.34	0.58	0.37	0.068	0.29	0.41	0.27	0.4	0.33	0.34	0.26	0.14	0.49	0.37	0.28	0.54	0.29
Barasertib	0.68	0.52	0.52	-0.068	0.59	0.74	0.59	0.3	0.31	1	0.59	0.16	0.45	0.32	0.44	0.19	0.32	0.6	0.13	0.37	0.37	0.16	0.4	0.29	0.53	0.22	0.31	0.34	0.0036	0.49	0.32	0.33	0.32	0.18	0.098	0.38	0.061	0.31	0.53	0.054	0.45	0.3	0.26	0.33	0.43	0.38	0.044	-0.065	0.51
BAY 1436032	0.64	0.45	0.53	0.078	0.8	0.66	0.57	0.12	0.36	0.59	1	0.21	0.16	0.27	0.25	0.31	0.49	0.71	0.24	0.48	0.24	0.2	0.2	0.22	0.77	0.29	-0.019	0.18	0.15	0.37	0.028	0.22	0.21	0.2	0.2	0.46	0.33	0.38	0.28	0.041	0.53	0.16	0.11	0.22	0.098	0.15	0.091	0.061	0.38
Bendamustine	0.32	0.26	0.42	0.25	0.14	0.14	0.19	0.37	0.25	0.16	0.21	1	0.27	0.2	0.21	0.14	0.45	0.3	0.33	0.34	0.41	0.66	0.14	0.086	0.31	0.083	0.29	0.33	0.19	0.39	0.16	0.028	0.47	0.45	0.33	0.065	0.13	0.31	0.52	0.45	0.35	0.11	0.22	0.56	0.16	0.17	0.17	0.23	0.26
BEZ235	0.28	0.5	0.32	-0.18	0.2	0.44	0.32	0.39	0.09	0.45	0.16	0.27	1	0.32	0.53	0.091	0.21	0.36	0.056	0.3	0.66	0.38	0.2	0.015	0.19	-0.11	0.67	0.27	-0.16	0.48	0.14	0.13	0.35	0.29	0.015	0.33	0.078	0.3	0.56	0.34	0.4	0.11	0.3	0.43	0.41	0.62	0.18	-0.19	0.4
BI6727	0.3	0.43	0.12	-0.0059	0.18	0.1	0.25	0.27	0.35	0.32	0.27	0.2	0.32	1	0.65	0.16	0.29	0.32	-0.14	0.67	0.27	0.24	0.27	-0.063	0.22	-0.17	0.15	0.35	-0.052	0.37	0.24	0.048	0.3	0.34	0.25	-0.032	0.076	0.79	0.37	0.41	0.18	0.1	0.25	0.28	0.31	0.33	0.81	-0.035	0.25
Birinapant	0.24	0.34	0.23	-0.4	0.13	0.19	0.21	0.36	0.077	0.44	0.25	0.21	0.53	0.65	1	0.13	0.22	0.35	-0.14	0.38	0.36	0.34	0.41	-0.062	0.2	-0.13	0.34	0.25	-0.28	0.37	0.26	0.039	0.21	0.11	0.12	0.052	0.02	0.48	0.42	0.28	0.31	0.14	0.4	0.48	0.47	0.34	0.44	-0.4	0.33
Bortezomib	0.3	0.26	0.5	0.15	0.1	0.17	0.098	0.16	0.1	0.19	0.31	0.14	0.091	0.16	0.13	1	0.44	0.25	0.4	0.18	0.26	0.048	0.072	0.028	0.31	0.14	0.02	0.076	-0.0023	0.21	0.076	0.3	0.15	0.22	0.33	0.27	0.35	0.27	0.15	0.02	0.29	0.17	0.25	0.26	0.0062	0.14	0.24	0.031	0.29
BRD73954	0.55	0.41	0.48	0.33	0.24	0.23	0.24	0.28	0.42	0.32	0.49	0.45	0.21	0.29	0.22	0.44	1	0.51	0.18	0.39	0.53	0.18	-0.014	-0.087	0.6	0.19	0.24	0.083	0.099	0.27	0.034	0.22	0.21	0.39	0.57	0.022	0.56	0.4	0.24	0.4	0.52	0.35	0.22	0.24	0.22	0.28	0.29	0.21	0.19
C646	0.74	0.42	0.51	0.13	0.62	0.61	0.62	0.3	0.33	0.6	0.71	0.3	0.36	0.32	0.35	0.25	0.51	1	0.37	0.51	0.42	0.37	0.36	0.44	0.76	0.23	0.15	0.21	0.14	0.63	0.39	0.17	0.46	0.39	0.22	0.37	0.21	0.42	0.53	0.19	0.6	0.14	0.21	0.48	0.28	0.21	0.077	0.12	0.59
Carfilzomib	0.34	0.14	0.47	0.45	0.26	0.3	0.39	0.15	0.18	0.13	0.24	0.33	0.056	-0.14	-0.14	0.4	0.18	0.37	1	0.11	0.27	0.26	0.028	0.46	0.33	0.29	-0.08	0.16	0.3	0.38	0.23	0.36	0.42	0.37	0.13	0.25	0.15	0.099	0.26	0.028	0.28	-0.1	0.13	0.38	-0.19	-0.034	-0.079	0.4	0.43
CAY10603	0.43	0.57	0.39	0.28	0.37	0.23	0.43	0.39	0.58	0.37	0.48	0.34	0.3	0.67	0.38	0.18	0.39	0.51	0.11	1	0.33	0.36	0.31	0.15	0.58	0.027	0.13	0.42	0.24	0.59	0.2	0.08	0.52	0.45	0.28	0.064	0.12	0.77	0.52	0.36	0.35	0.053	0.19	0.39	0.3	0.34	0.59	0.26	0.44
Ceritinib	0.4	0.42	0.4	0.16	0.13	0.33	0.31	0.41	0.2	0.37	0.24	0.41	0.66	0.27	0.36	0.26	0.53	0.42	0.27	0.33	1	0.34	-0.052	0.039	0.37	0.021	0.59	0.19	-0.021	0.49	0.1	0.25	0.37	0.5	0.29	0.085	0.3	0.26	0.47	0.41	0.59	0.23	0.36	0.43	0.22	0.53	0.15	0.11	0.38
Chlorambucil	0.22	0.29	0.33	0.13	0.12	0.067	0.17	0.45	0.19	0.16	0.2	0.66	0.38	0.24	0.34	0.048	0.18	0.37	0.26	0.36	0.34	1	0.38	0.26	0.28	0.073	0.26	0.49	0.0071	0.63	0.24	-0.11	0.7	0.36	0.076	0.14	0.072	0.26	0.69	0.43	0.4	-0.044	0.17	0.73	0.23	0.25	0.099	0.16	0.45
Cladribine	0.12	0.22	0.23	-0.063	0.15	0.17	0.17	0.23	0.26	0.4	0.2	0.14	0.2	0.27	0.41	0.072	-0.014	0.36	0.028	0.31	-0.052	0.38	1	0.61	0.17	0.12	0.077	0.5	0.059	0.44	0.38	0.26	0.41	0.16	-0.041	0.28	0.0013	0.24	0.5	0.18	0.026	0.12	0.26	0.59	0.44	0.14	0.06	0.015	0.62
Clofarabine	0.21	0.14	0.27	0.23	0.24	0.25	0.39	0.17	0.19	0.29	0.22	0.086	0.015	-0.063	-0.062	0.028	-0.087	0.44	0.46	0.15	0.039	0.26	0.61	1	0.27	0.5	-0.069	0.41	0.21	0.47	0.49	0.29	0.44	0.25	-0.24	0.3	-0.054	0.045	0.39	-0.038	0.16	-0.012	0.11	0.48	0.073	-0.017	-0.26	0.27	0.58
CPI-169	0.71	0.44	0.57	0.22	0.66	0.57	0.61	0.31	0.38	0.53	0.77	0.31	0.19	0.22	0.2	0.31	0.6	0.76	0.33	0.58	0.37	0.28	0.17	0.27	1	0.27	0.1	0.22	0.13	0.47	0.18	0.14	0.34	0.31	0.25	0.26	0.29	0.5	0.36	0.2	0.53	0.082	0.06	0.37	0.14	0.19	0.13	0.17	0.42
Crenolanib	0.26	0.22	0.31	0.17	0.12	0.18	0.36	0.18	0.31	0.22	0.29	0.083	-0.11	-0.17	-0.13	0.14	0.19	0.23	0.29	0.027	0.021	0.073	0.12	0.5	0.27	1	0.036	0.1	0.23	0.2	0.29	0.26	0.12	0.27	-0.099	0.12	-0.034	-0.11	0.064	0.077	0.37	0.24	0.11	0.089	0.062	0.17	-0.31	0.2	0.19
Crizotinib	0.11	0.28	0.16	-0.15	-0.055	0.25	0.068	0.26	0.14	0.31	-0.019	0.29	0.67	0.15	0.34	0.02	0.24	0.15	-0.08	0.13	0.59	0.26	0.077	-0.069	0.1	0.036	1	0.11	-0.18	0.24	0.2	0.094	0.067	0.29	-0.035	0.045	-0.13	0.075	0.36	0.3	0.3	0.2	0.32	0.28	0.43	0.75	-0.011	-0.14	0.26
Cytarabine	0.14	0.46	0.4	0.22	0.16	0.11	0.23	0.6	0.21	0.34	0.18	0.33	0.27	0.35	0.25	0.076	0.083	0.21	0.16	0.42	0.19	0.49	0.5	0.41	0.22	0.1	0.11	1	0.08	0.58	0.41	0.14	0.62	0.26	0.16	0.14	-0.02	0.28	0.61	0.26	0.15	0.082	0.2	0.5	0.2	0.32	0.17	0.25	0.52
Dasatinib	0.21	0.027	0.2	0.61	0.21	0.11	0.2	-0.029	0.6	0.0036	0.15	0.19	-0.16	-0.052	-0.28	-0.0023	0.099	0.14	0.3	0.24	-0.021	0.0071	0.059	0.21	0.13	0.23	-0.18	0.08	1	0.14	-0.12	0.25	0.27	0.49	0.35	0.0065	0.17	-0.016	0.044	0.27	0.17	0.19	0.16	-0.09	0.11	-0.073	0.038	0.71	0.097
Daunorubicin	0.41	0.64	0.54	0.21	0.4	0.3	0.51	0.6	0.31	0.49	0.37	0.39	0.48	0.37	0.37	0.21	0.27	0.63	0.38	0.59	0.49	0.63	0.44	0.47	0.47	0.2	0.24	0.58	0.14	1	0.47	0.19	0.86	0.52	0.18	0.15	0.049	0.38	0.8	0.33	0.48	0.054	0.39	0.7	0.38	0.35	0.12	0.25	0.81
Decitabine (Dacogen)	0.13	0.19	0.16	0.027	0.05	0.11	0.19	0.4	0.031	0.32	0.028	0.16	0.14	0.24	0.26	0.076	0.034	0.39	0.23	0.2	0.1	0.24	0.38	0.49	0.18	0.29	0.2	0.41	-0.12	0.47	1	0.034	0.37	0.2	-0.16	0.0067	-0.28	0.22	0.52	0.045	0.13	-0.095	0.21	0.48	0.24	0.22	0.018	0.055	0.45
Dinaciclib	0.27	0.19	0.38	0.23	0.15	0.28	0.2	0.086	0.33	0.33	0.22	0.028	0.13	0.048	0.039	0.3	0.22	0.17	0.36	0.08	0.25	-0.11	0.26	0.29	0.14	0.26	0.094	0.14	0.25	0.19	0.034	1	0.14	0.32	0.27	0.24	0.21	0.073	0.056	0.15	0.24	0.22	0.64	0.099	0.27	0.13	-0.0037	0.23	0.43
Doxorubicin	0.32	0.52	0.56	0.34	0.28	0.17	0.39	0.52	0.34	0.32	0.21	0.47	0.35	0.3	0.21	0.15	0.21	0.46	0.42	0.52	0.37	0.7	0.41	0.44	0.34	0.12	0.067	0.62	0.27	0.86	0.37	0.14	1	0.43	0.25	0.12	0.084	0.34	0.82	0.36	0.37	0.043	0.28	0.64	0.27	0.17	0.17	0.37	0.62
Duvelisib	0.38	0.36	0.35	0.49	0.15	0.093	0.32	0.4	0.58	0.18	0.2	0.45	0.29	0.34	0.11	0.22	0.39	0.39	0.37	0.45	0.5	0.36	0.16	0.25	0.31	0.27	0.29	0.26	0.49	0.52	0.2	0.32	0.43	1	0.35	-9.6e-05	0.31	0.32	0.38	0.69	0.36	0.28	0.4	0.37	0.35	0.37	0.24	0.53	0.38
Entospletinib	0.33	0.17	0.38	0.37	0.19	0.016	0.063	0.25	0.37	0.098	0.2	0.33	0.015	0.25	0.12	0.33	0.57	0.22	0.13	0.28	0.29	0.076	-0.041	-0.24	0.25	-0.099	-0.035	0.16	0.35	0.18	-0.16	0.27	0.25	0.35	1	-0.22	0.36	0.17	0.076	0.31	0.28	0.35	0.38	0.01	0.26	0.091	0.3	0.32	0.12
EPZ-5676	0.29	0.29	0.23	-0.12	0.44	0.57	0.27	-0.012	0.068	0.38	0.46	0.065	0.33	-0.032	0.052	0.27	0.022	0.37	0.25	0.064	0.085	0.14	0.28	0.3	0.26	0.12	0.045	0.14	0.0065	0.15	0.0067	0.24	0.12	-9.6e-05	-0.22	1	0.072	0.18	0.29	-0.13	0.26	0.038	0.065	0.22	-0.011	0.028	-0.17	-0.1	0.32
EPZ-6438	0.3	0.12	0.34	0.33	0.16	0.096	0.035	-0.017	0.29	0.061	0.33	0.13	0.078	0.076	0.02	0.35	0.56	0.21	0.15	0.12	0.3	0.072	0.0013	-0.054	0.29	-0.034	-0.13	-0.02	0.17	0.049	-0.28	0.21	0.084	0.31	0.36	0.072	1	0.19	-0.0055	0.3	0.28	0.19	0.059	0.11	0.13	-0.036	0.23	0.23	-0.0094
ERK5-IN-1	0.43	0.48	0.23	0.12	0.3	0.23	0.36	0.26	0.41	0.31	0.38	0.31	0.3	0.79	0.48	0.27	0.4	0.42	0.099	0.77	0.26	0.26	0.24	0.045	0.5	-0.11	0.075	0.28	-0.016	0.38	0.22	0.073	0.34	0.32	0.17	0.18	0.19	1	0.39	0.37	0.25	-0.02	0.12	0.39	0.18	0.17	0.76	0.031	0.29
Etoposide	0.32	0.55	0.5	0.1	0.28	0.32	0.32	0.52	0.27	0.53	0.28	0.52	0.56	0.37	0.42	0.15	0.24	0.53	0.26	0.52	0.47	0.69	0.5	0.39	0.36	0.064	0.36	0.61	0.044	0.8	0.52	0.056	0.82	0.38	0.076	0.29	-0.0055	0.39	1	0.33	0.4	0.12	0.29	0.74	0.37	0.36	0.15	0.16	0.67
Everolimus	0.29	0.26	0.19	0.18	-0.0095	-0.044	0.14	0.37	0.4	0.054	0.041	0.45	0.34	0.41	0.28	0.02	0.4	0.19	0.028	0.36	0.41	0.43	0.18	-0.038	0.2	0.077	0.3	0.26	0.27	0.33	0.045	0.15	0.36	0.69	0.31	-0.13	0.3	0.37	0.33	1	0.29	0.18	0.3	0.35	0.35	0.29	0.46	0.25	0.14
EVP4593	0.59	0.41	0.55	0.15	0.43	0.49	0.44	0.38	0.33	0.45	0.53	0.35	0.4	0.18	0.31	0.29	0.52	0.6	0.28	0.35	0.59	0.4	0.026	0.16	0.53	0.37	0.3	0.15	0.17	0.48	0.13	0.24	0.37	0.36	0.28	0.26	0.28	0.25	0.4	0.29	1	0.26	0.47	0.38	0.25	0.38	0.068	0.2	0.38
Filgotinib	0.17	0.21	0.27	0.046	0.12	0.22	-0.013	0.19	0.34	0.3	0.16	0.11	0.11	0.1	0.14	0.17	0.35	0.14	-0.1	0.053	0.23	-0.044	0.12	-0.012	0.082	0.24	0.2	0.082	0.19	0.054	-0.095	0.22	0.043	0.28	0.35	0.038	0.19	-0.02	0.12	0.18	0.26	1	0.31	-0.011	0.4	0.33	-0.047	0.067	0.12
Flavopiridol	0.17	0.25	0.39	0.024	0.096	0.14	0.06	0.38	0.26	0.26	0.11	0.22	0.3	0.25	0.4	0.25	0.22	0.21	0.13	0.19	0.36	0.17	0.26	0.11	0.06	0.11	0.32	0.2	0.16	0.39	0.21	0.64	0.28	0.4	0.38	0.065	0.059	0.12	0.29	0.3	0.47	0.31	1	0.31	0.59	0.29	0.11	0.12	0.43
Fludarabine	0.25	0.35	0.45	0.014	0.17	0.18	0.25	0.55	0.14	0.33	0.22	0.56	0.43	0.28	0.48	0.26	0.24	0.48	0.38	0.39	0.43	0.73	0.59	0.48	0.37	0.089	0.28	0.5	-0.09	0.7	0.48	0.099	0.64	0.37	0.01	0.22	0.11	0.39	0.74	0.35	0.38	-0.011	0.31	1	0.27	0.27	0.12	0.041	0.66
Ganetespib	0.22	0.37	0.33	-0.046	0.1	0.2	0.1	0.45	0.49	0.43	0.098	0.16	0.41	0.31	0.47	0.0062	0.22	0.28	-0.19	0.3	0.22	0.23	0.44	0.073	0.14	0.062	0.43	0.2	0.11	0.38	0.24	0.27	0.27	0.35	0.26	-0.011	0.13	0.18	0.37	0.35	0.25	0.4	0.59	0.27	1	0.48	0.13	0.033	0.37
Gilteritinib	0.18	0.44	0.28	-0.027	0.12	0.29	0.2	0.4	0.37	0.38	0.15	0.17	0.62	0.33	0.34	0.14	0.28	0.21	-0.034	0.34	0.53	0.25	0.14	-0.017	0.19	0.17	0.75	0.32	-0.073	0.35	0.22	0.13	0.17	0.37	0.091	0.028	-0.036	0.17	0.36	0.29	0.38	0.33	0.29	0.27	0.48	1	0.14	0.0049	0.31
I-BET-762	0.23	0.25	0.083	0.12	0.048	-0.035	0.12	0.13	0.28	0.044	0.091	0.17	0.18	0.81	0.44	0.24	0.29	0.077	-0.079	0.59	0.15	0.099	0.06	-0.26	0.13	-0.31	-0.011	0.17	0.038	0.12	0.018	-0.0037	0.17	0.24	0.3	-0.17	0.23	0.76	0.15	0.46	0.068	-0.047	0.11	0.12	0.13	0.14	1	0.031	-0.029
Ibrutinib	0.16	0.1	0.18	0.93	0.092	-0.044	0.057	0.1	0.54	-0.065	0.061	0.23	-0.19	-0.035	-0.4	0.031	0.21	0.12	0.4	0.26	0.11	0.16	0.015	0.27	0.17	0.2	-0.14	0.25	0.71	0.25	0.055	0.23	0.37	0.53	0.32	-0.1	0.23	0.031	0.16	0.25	0.2	0.067	0.12	0.041	0.033	0.0049	0.031	1	0.21
Idarubicin	0.32	0.45	0.45	0.16	0.34	0.39	0.34	0.42	0.29	0.51	0.38	0.26	0.4	0.25	0.33	0.29	0.19	0.59	0.43	0.44	0.38	0.45	0.62	0.58	0.42	0.19	0.26	0.52	0.097	0.81	0.45	0.43	0.62	0.38	0.12	0.32	-0.0094	0.29	0.67	0.14	0.38	0.12	0.43	0.66	0.37	0.31	-0.029	0.21	1
Idasanutlin (RS7388)	0.27	0.45	0.42	0.048	0.3	0.37	0.31	0.55	0.12	0.47	0.27	0.4	0.56	0.22	0.42	0.14	0.078	0.53	0.32	0.35	0.44	0.69	0.5	0.46	0.32	0.092	0.35	0.53	-0.067	0.78	0.44	0.036	0.63	0.3	-0.045	0.28	-0.042	0.24	0.77	0.13	0.4	0.077	0.27	0.78	0.38	0.37	-0.048	0.093	0.77
Idelalisib	0.32	0.25	0.37	0.46	0.056	0.035	0.17	0.36	0.51	0.078	0.11	0.61	0.26	0.29	0.095	0.26	0.49	0.21	0.34	0.3	0.52	0.38	-0.00088	-0.023	0.2	0.15	0.3	0.21	0.43	0.34	-0.022	0.27	0.38	0.86	0.49	-0.097	0.43	0.28	0.28	0.74	0.35	0.32	0.35	0.34	0.28	0.3	0.31	0.45	0.19
Imatinib	0.018	0.14	0.015	-0.059	0.05	0.036	0.2	0.17	-0.026	-0.13	-0.14	0.22	0.18	-0.22	-0.17	-0.23	-0.071	-0.018	-0.026	-0.11	0.15	0.09	-0.096	0.042	-0.13	0.15	0.21	-0.032	0.25	0.12	-0.098	0.041	0.075	0.27	0.045	0.066	-0.032	-0.26	-0.0015	0.28	0.13	-0.03	0.19	-0.039	0.14	0.072	-0.22	0.024	-0.09
Iniparib	0.084	0.3	0.21	0.035	0.0039	-0.16	0.13	0.19	-0.021	-0.12	0.019	0.00013	0.1	0.017	-0.042	0.14	0.14	0.014	-0.03	0.082	0.094	0.0029	-0.2	-0.11	0.062	0.14	0.069	0.12	0.068	0.14	-0.086	-0.048	0.082	0.19	0.24	-0.21	0.085	-0.11	-0.1	0.18	0.097	-0.073	0.031	-0.11	0.031	0.27	0.03	0.047	-0.15
IRAK 4 Compound 26	0.32	0.49	0.37	-0.19	0.13	0.15	0.19	0.56	0.26	0.37	0.24	0.35	0.51	0.33	0.55	0.31	0.42	0.31	-0.042	0.39	0.47	0.47	0.25	-0.046	0.38	0.23	0.51	0.27	-0.13	0.44	0.19	0.034	0.32	0.33	0.12	0.15	0.079	0.36	0.48	0.46	0.57	0.27	0.37	0.55	0.44	0.56	0.18	-0.12	0.34
IRAK-1/4 INHIBITOR I	0.44	0.36	0.44	0.016	0.3	0.32	0.088	0.28	0.31	0.31	0.32	0.3	0.48	0.24	0.32	0.33	0.53	0.33	0.059	0.25	0.36	0.42	0.12	-0.15	0.36	-0.006	0.35	0.12	-0.1	0.3	-0.064	0.16	0.29	0.21	0.34	0.3	0.39	0.39	0.32	0.38	0.47	0.3	0.3	0.35	0.38	0.45	0.23	-0.036	0.25
Ixazomib	0.15	0.062	0.21	0.1	0.19	0.25	-0.012	-0.0047	0.057	0.22	0.27	-0.19	-0.085	0.081	-0.014	0.37	0.24	0.23	0.2	0.12	0.0036	-0.21	0.065	0.027	0.28	0.0045	-0.019	0.11	0.017	0.063	0.14	0.27	0.045	-0.072	0.23	-0.01	0.12	0.07	0.014	-0.17	0.084	0.17	0.11	-0.052	0.014	0.13	0.051	0.081	0.27
JAK3 Inhibitor I	0.53	0.6	0.43	-0.14	0.49	0.56	0.62	0.46	0.29	0.6	0.51	0.34	0.62	0.35	0.56	0.12	0.34	0.52	0.14	0.42	0.55	0.45	0.16	0.11	0.52	0.29	0.51	0.2	-0.057	0.54	0.11	0.12	0.33	0.34	0.039	0.3	0.014	0.39	0.46	0.34	0.65	0.22	0.31	0.47	0.35	0.53	0.1	-0.13	0.37
Lenalidomide	0.15	0.28	0.26	-0.14	0.026	-0.045	0.16	0.53	0.16	0.19	0.036	0.4	0.35	0.24	0.5	0.19	0.24	0.3	0.12	0.27	0.41	0.58	0.3	0.044	0.23	-0.044	0.31	0.24	-0.19	0.52	0.18	0.0034	0.47	0.29	0.24	0.05	0.025	0.27	0.54	0.33	0.32	0.05	0.38	0.61	0.39	0.21	0.097	-0.14	0.43
LY3039478	0.029	0.11	0.098	0.016	0.17	0.093	0.22	0.097	-0.026	-0.057	-0.014	-0.0044	0.18	-0.034	-0.083	-0.021	0.023	-0.058	-0.032	-0.13	0.11	0.066	-0.2	-0.1	-0.027	-0.029	0.22	-0.05	-0.072	0.016	-0.21	-0.1	-0.033	0.15	0.023	-0.055	0.24	-0.087	-0.13	0.077	0.034	-0.0067	-0.078	-0.075	0.068	0.23	0.0077	-0.095	-0.2
MI-773	0.28	0.46	0.32	-0.013	0.21	0.23	0.4	0.58	0.12	0.36	0.16	0.42	0.59	0.25	0.37	0.0037	0.098	0.5	0.23	0.31	0.48	0.71	0.35	0.41	0.24	0.21	0.43	0.43	-0.061	0.76	0.47	-0.012	0.6	0.44	-0.085	0.15	-0.13	0.19	0.7	0.34	0.48	0.035	0.3	0.69	0.36	0.45	-0.025	0.052	0.58
Midostaurin hydrate	0.43	0.22	0.43	0.31	0.11	0.14	0.36	0.34	0.42	0.24	0.26	0.36	-0.038	-0.086	-0.11	0.21	0.42	0.34	0.34	0.14	0.23	0.35	0.11	0.39	0.39	0.79	0.16	0.21	0.27	0.3	0.25	0.21	0.29	0.43	0.2	0.03	0.16	-0.019	0.18	0.28	0.49	0.21	0.12	0.25	0.18	0.22	-0.18	0.29	0.21
Mitoxantrone	0.28	0.51	0.5	0.14	0.23	0.21	0.29	0.55	0.33	0.42	0.28	0.37	0.44	0.38	0.45	0.25	0.25	0.54	0.27	0.57	0.42	0.61	0.51	0.36	0.41	0.11	0.29	0.59	0.096	0.88	0.44	0.2	0.74	0.42	0.16	0.12	0.011	0.37	0.78	0.32	0.42	0.091	0.41	0.72	0.44	0.39	0.14	0.2	0.84
MLN-120B	0.8	0.49	0.52	0.21	0.56	0.62	0.66	0.32	0.41	0.57	0.64	0.32	0.41	0.34	0.38	0.32	0.57	0.72	0.33	0.52	0.53	0.3	0.13	0.17	0.73	0.23	0.24	0.13	0.2	0.51	0.19	0.27	0.35	0.46	0.28	0.16	0.37	0.48	0.37	0.43	0.71	0.13	0.29	0.38	0.31	0.34	0.31	0.21	0.42
Navitoclax	0.38	0.23	0.58	0.23	0.25	0.3	0.32	0.44	0.17	0.21	0.22	0.48	0.37	-0.045	0.11	0.36	0.25	0.48	0.66	0.23	0.51	0.55	0.14	0.37	0.36	0.15	0.13	0.22	0.15	0.56	0.21	0.15	0.56	0.4	0.23	0.29	0.24	0.15	0.51	0.21	0.57	0.068	0.31	0.62	0.16	0.12	-0.057	0.23	0.49
Nelarabine	0.024	0.063	-0.075	-0.043	0.11	0.11	0.34	0.045	-0.12	0.055	0.077	-0.04	0.093	-0.071	-0.06	-0.2	-0.24	0.33	0.21	0.028	0.083	0.16	0.24	0.67	0.089	0.34	0.059	0.13	-0.049	0.3	0.46	-0.039	0.14	0.14	-0.46	0.21	-0.26	-0.057	0.17	-0.1	0.066	-0.29	-0.093	0.29	-0.15	0.031	-0.29	-0.00041	0.27
Nilotinib	-0.21	0.039	-0.2	-0.037	0.049	0.016	0.1	-0.11	-0.21	-0.075	-0.032	-0.34	-0.14	-0.3	-0.34	-0.24	-0.28	-0.056	-0.071	-0.18	-0.13	-0.4	-0.13	0.25	-0.12	0.27	-0.023	-0.18	0.027	-0.071	0.17	-0.015	-0.29	0.00012	-0.36	0.038	-0.2	-0.34	-0.27	-0.33	-0.17	-0.11	-0.14	-0.29	-0.16	0.0015	-0.41	0.0092	-0.095
NSC 652287	0.14	0.31	0.03	-0.34	0.14	0.21	0.2	0.28	0.19	0.44	0.11	-0.089	0.32	0.47	0.52	-0.093	0.02	0.19	-0.35	0.35	0.0025	0.042	0.45	-0.0097	0.16	-0.14	0.29	0.21	-0.2	0.25	0.29	0.021	0.09	-0.024	-0.15	0.055	-0.21	0.42	0.32	0.19	0.042	0.071	0.15	0.23	0.49	0.27	0.31	-0.3	0.32
Nutlin-3a	0.22	0.42	0.34	-0.056	0.2	0.29	0.32	0.49	0.047	0.41	0.2	0.39	0.55	0.21	0.4	0.082	0.03	0.48	0.22	0.24	0.4	0.72	0.42	0.43	0.23	0.16	0.42	0.42	-0.16	0.71	0.48	-0.083	0.55	0.29	-0.18	0.2	-0.1	0.13	0.7	0.15	0.39	0.014	0.2	0.72	0.34	0.44	-0.08	-0.018	0.6
Obatoclax mesylate	-0.13	-0.035	-0.024	-0.13	0.069	0.23	-0.02	-0.058	-0.1	-0.022	-0.095	-0.022	0.33	-0.2	-0.072	-0.075	-0.14	-0.14	-0.029	-0.22	0.098	0.095	-0.087	-0.093	-0.13	-0.076	0.52	-0.01	-0.17	-0.091	-0.026	-0.088	-0.092	-0.16	-0.11	0.096	-0.14	-0.25	-0.032	-0.13	0.014	0.061	-0.036	-0.076	0.091	0.49	-0.18	-0.17	-0.053
Olaparib	0.47	0.25	0.31	0.38	0.23	0.16	0.27	0.088	0.37	0.18	0.35	0.27	0.11	0.29	0.22	0.26	0.56	0.36	0.24	0.41	0.25	0.22	-0.015	-0.1	0.43	-0.08	-0.11	-0.003	0.2	0.23	-0.18	0.042	0.28	0.23	0.45	6.9e-05	0.49	0.46	0.13	0.33	0.22	0.037	-0.047	0.13	0.047	-0.088	0.45	0.21	0.098
Onalespib	0.25	0.38	0.35	-0.12	0.27	0.35	0.19	0.46	0.45	0.56	0.23	0.19	0.45	0.36	0.49	0.08	0.15	0.37	-0.065	0.35	0.27	0.32	0.55	0.2	0.21	0.11	0.44	0.35	0.029	0.48	0.36	0.29	0.35	0.32	0.17	0.17	0.013	0.24	0.54	0.24	0.33	0.39	0.59	0.41	0.93	0.5	0.057	-0.025	0.54
ONO-4059	0.2	0.13	0.17	0.95	0.12	-0.026	0.089	0.097	0.51	-0.011	0.11	0.21	-0.21	0.025	-0.38	0.086	0.26	0.2	0.42	0.31	0.12	0.076	0.0073	0.31	0.23	0.19	-0.17	0.26	0.63	0.26	0.17	0.24	0.33	0.52	0.35	-0.087	0.21	0.11	0.15	0.14	0.13	0.08	0.076	0.013	-0.012	-0.024	0.053	0.95	0.25
OTX015	0.27	0.32	0.049	0.093	0.15	0.024	0.27	0.1	0.37	0.15	0.19	0.11	0.18	0.9	0.46	0.13	0.19	0.18	-0.12	0.68	0.091	0.074	0.19	-0.1	0.18	-0.23	-0.034	0.27	0.079	0.19	0.11	0.052	0.19	0.29	0.24	-0.079	0.12	0.8	0.18	0.38	0.019	-0.058	0.095	0.1	0.17	0.17	0.91	0.03	0.062
Pacritinib	0.39	0.51	0.62	0.14	0.22	0.29	0.36	0.56	0.46	0.43	0.24	0.35	0.56	0.31	0.39	0.25	0.42	0.39	0.2	0.36	0.64	0.38	0.25	0.15	0.33	0.27	0.58	0.39	0.18	0.59	0.19	0.41	0.44	0.7	0.33	0.05	0.26	0.21	0.46	0.52	0.56	0.41	0.62	0.46	0.58	0.65	0.11	0.18	0.47
Palbociclib	0.56	0.4	0.68	0.38	0.25	0.3	0.4	0.46	0.52	0.37	0.33	0.49	0.31	0.15	0.17	0.4	0.56	0.61	0.53	0.38	0.48	0.43	0.24	0.44	0.49	0.47	0.23	0.22	0.36	0.63	0.36	0.31	0.59	0.64	0.36	0.14	0.37	0.31	0.53	0.43	0.66	0.29	0.47	0.51	0.44	0.22	0.064	0.38	0.52
Panobinostat	0.43	0.49	0.39	0.34	0.33	0.19	0.42	0.39	0.69	0.36	0.36	0.4	0.33	0.58	0.33	0.089	0.41	0.48	0.21	0.86	0.37	0.38	0.35	0.2	0.44	0.11	0.19	0.37	0.37	0.62	0.22	0.28	0.59	0.59	0.37	0.0025	0.13	0.61	0.55	0.5	0.37	0.14	0.37	0.4	0.45	0.38	0.5	0.37	0.51
Pentostatin	0.33	0.0038	0.17	0.23	0.14	0.059	0.26	-0.022	0.26	0.11	0.19	0.27	-0.079	0.24	-0.015	0.022	0.12	0.36	0.15	0.31	-0.017	0.23	0.24	0.25	0.14	0.099	-0.21	0.13	0.47	0.24	0.049	0.043	0.32	0.32	0.29	-0.072	0.12	0.15	0.18	0.32	0.14	-0.083	0.018	0.16	0.079	-0.19	0.25	0.26	0.084
Pomalidomide	0.25	0.29	0.33	-0.13	0.065	-0.03	0.16	0.43	0.21	0.22	0.11	0.36	0.29	0.25	0.43	0.25	0.38	0.18	0.018	0.28	0.36	0.26	0.13	-0.16	0.26	-0.1	0.24	0.17	-0.13	0.32	-0.051	0.15	0.26	0.24	0.5	-0.059	0.11	0.29	0.28	0.33	0.22	0.16	0.35	0.35	0.34	0.25	0.22	-0.17	0.24
Pralatrexate	-0.08	0.24	-0.019	-0.054	-0.024	-0.15	-0.079	0.17	0.2	0.056	0.044	0.012	0.017	0.34	0.23	-0.0099	0.19	-0.099	-0.38	0.16	-0.027	-0.047	0.13	-0.18	-0.062	-0.11	0.19	0.3	-0.067	-0.062	-0.051	-0.083	0.0036	0.035	0.22	-0.12	0.055	0.16	0.016	0.17	-0.12	0.26	0.069	-0.076	0.27	0.19	0.28	-0.098	-0.097
Quizartinib	0.24	0.42	0.33	-0.28	0.12	0.21	0.16	0.53	0.086	0.41	0.17	0.29	0.56	0.19	0.45	0.17	0.3	0.24	-0.12	0.21	0.44	0.38	0.19	-0.047	0.25	0.22	0.6	0.26	-0.22	0.39	0.24	0.11	0.2	0.27	0.0069	0.11	0.0031	0.14	0.42	0.42	0.5	0.24	0.39	0.44	0.49	0.66	-0.00074	-0.19	0.28
Resveratrol	0.82	0.48	0.62	0.29	0.53	0.51	0.67	0.42	0.46	0.52	0.56	0.54	0.39	0.37	0.36	0.35	0.7	0.71	0.43	0.53	0.57	0.41	0.09	0.12	0.72	0.17	0.21	0.2	0.23	0.58	0.17	0.2	0.51	0.53	0.49	0.11	0.37	0.51	0.48	0.47	0.63	0.18	0.3	0.43	0.28	0.27	0.34	0.22	0.36
Ribociclib	0.66	0.45	0.75	0.28	0.37	0.42	0.43	0.34	0.42	0.44	0.53	0.4	0.29	0.11	0.17	0.52	0.67	0.69	0.45	0.36	0.5	0.32	0.18	0.35	0.62	0.47	0.17	0.12	0.24	0.48	0.16	0.32	0.42	0.48	0.37	0.28	0.51	0.27	0.4	0.3	0.68	0.3	0.35	0.39	0.33	0.17	0.034	0.22	0.41
Rigosertib	0.35	0.41	0.4	0.27	0.46	0.37	0.42	0.19	0.3	0.37	0.39	0.0072	0.019	0.081	-0.013	0.089	0.18	0.4	0.16	0.4	0.16	-0.14	0.048	0.19	0.4	0.066	-0.031	0.12	0.29	0.29	0.09	0.15	0.19	0.18	0.2	0.078	0.21	0.18	0.19	-0.097	0.14	0.072	0.027	0.081	0.13	0.029	0.046	0.22	0.18
Romidepsin	0.47	0.32	0.36	0.39	0.39	0.27	0.42	0.21	0.66	0.39	0.38	0.36	0.17	0.44	0.17	0.014	0.32	0.5	0.3	0.7	0.23	0.31	0.39	0.33	0.38	0.09	0.036	0.36	0.43	0.5	0.23	0.29	0.53	0.46	0.35	0.093	0.069	0.46	0.49	0.31	0.3	0.14	0.25	0.28	0.31	0.19	0.31	0.42	0.47
Roscovitine	0.68	0.42	0.72	0.13	0.65	0.63	0.51	0.22	0.4	0.57	0.7	0.24	0.23	0.24	0.2	0.47	0.42	0.71	0.41	0.51	0.23	0.17	0.34	0.29	0.69	0.18	-0.042	0.24	0.29	0.43	0.16	0.35	0.39	0.33	0.28	0.51	0.35	0.45	0.43	0.13	0.49	0.24	0.27	0.35	0.27	0.076	0.17	0.12	0.47
Ruxolitinib	0.089	0.036	0.31	-0.041	0.15	0.13	-0.065	0.18	0.16	0.05	0.18	0.068	0.056	0.061	0.18	0.49	0.16	0.093	-0.018	0.11	0.0075	0.084	0.18	-0.081	0.2	-0.012	0.072	0.096	0.13	0.015	-0.11	0.15	0.061	0.11	0.34	0.18	0.21	0.099	0.045	0.12	0.23	0.32	0.4	0.14	0.3	0.054	0.12	-0.056	0.12
SCH772984	0.49	0.46	0.44	0.11	0.4	0.33	0.39	0.42	0.52	0.45	0.44	0.2	0.46	0.6	0.51	0.27	0.4	0.5	0.066	0.61	0.35	0.34	0.36	0.06	0.45	-0.077	0.1	0.37	0.11	0.49	0.14	0.22	0.43	0.41	0.45	0.18	0.36	0.63	0.42	0.41	0.37	0.31	0.33	0.36	0.49	0.33	0.49	0.06	0.39
Selinexor	0.54	0.56	0.59	0.067	0.49	0.57	0.48	0.39	0.29	0.48	0.49	0.43	0.66	0.39	0.49	0.3	0.37	0.54	0.33	0.47	0.58	0.53	0.17	0.08	0.49	-0.0051	0.42	0.31	-0.018	0.58	0.11	0.14	0.51	0.35	0.26	0.25	0.23	0.49	0.53	0.32	0.56	0.19	0.27	0.5	0.3	0.5	0.29	0.022	0.46
SGC 0946	0.66	0.36	0.59	0.28	0.44	0.39	0.41	0.34	0.48	0.36	0.47	0.61	0.29	0.18	0.22	0.33	0.71	0.54	0.37	0.36	0.55	0.46	0.062	0.053	0.59	0.22	0.26	0.13	0.25	0.42	-0.042	0.24	0.45	0.46	0.51	0.19	0.43	0.36	0.41	0.47	0.66	0.26	0.32	0.43	0.27	0.21	0.16	0.25	0.3
Sorafenib	0.084	0.25	0.23	-0.2	0.21	0.16	0.049	0.36	-0.071	0.35	0.12	0.082	0.13	-0.091	0.19	-0.027	0.058	-0.074	-0.15	0.01	0.071	-0.032	-0.03	-0.098	0.14	0.16	0.28	0.07	-0.11	0.14	0.11	0.097	-0.02	-0.082	-0.0057	-0.11	-0.15	-0.1	0.071	-0.022	0.19	0.16	0.23	0.074	0.26	0.3	-0.13	-0.1	0.12
Temsirolimus	0.3	0.32	0.17	0.068	0.06	0.013	0.23	0.48	0.35	0.15	0.1	0.44	0.39	0.48	0.35	0.025	0.31	0.3	0.044	0.44	0.39	0.58	0.22	0.03	0.28	0.14	0.35	0.35	0.16	0.49	0.19	0.043	0.47	0.65	0.23	-0.11	0.072	0.42	0.45	0.89	0.36	0.17	0.29	0.45	0.35	0.41	0.4	0.13	0.28
Thalidomide	0.33	0.17	0.31	-0.05	0.16	0.097	0.054	0.16	0.11	0.16	0.16	0.18	0.24	0.18	0.29	0.21	0.41	0.11	-0.018	0.18	0.29	0.12	-0.099	-0.33	0.24	-0.31	0.067	-0.12	-0.12	0.12	-0.33	0.21	0.12	0.032	0.4	-0.063	0.45	0.34	0.042	0.27	0.31	0.047	0.26	0.15	0.22	0.027	0.35	-0.11	0.049
Thioguanin	-0.073	0.64	0.14	0.27	-0.039	-0.1	0.056	0.46	0.33	0.11	0.033	0.13	0.16	0.31	0.2	0.026	0.23	-0.0019	-0.006	0.38	0.23	0.19	0.11	-0.027	0.092	0.092	0.23	0.48	-0.022	0.38	0.25	0.0004	0.35	0.25	0.089	-0.12	-0.04	0.26	0.33	0.13	0.024	0.19	0.11	0.21	0.28	0.41	0.18	0.24	0.25
TMP269	0.47	0.43	0.59	0.15	0.5	0.45	0.38	0.15	0.15	0.38	0.6	0.27	0.26	0.25	0.24	0.46	0.54	0.48	0.23	0.51	0.32	0.12	0.039	-0.012	0.69	-0.12	0.03	0.12	0.05	0.31	-0.05	0.086	0.27	0.097	0.32	0.16	0.44	0.48	0.27	0.085	0.35	0.038	0.041	0.27	0.018	0.11	0.39	0.014	0.21
Tofacitinib	0.49	0.42	0.36	-0.27	0.47	0.52	0.44	0.34	0.15	0.56	0.51	0.088	0.38	0.3	0.46	0.26	0.25	0.5	-0.054	0.3	0.26	0.083	0.27	0.15	0.46	0.21	0.25	0.14	-0.0023	0.31	0.13	0.2	0.068	0.24	0.089	0.38	0.12	0.3	0.21	0.16	0.41	0.37	0.3	0.24	0.37	0.26	0.099	-0.26	0.32
Tozasertib	0.46	0.54	0.41	0.11	0.26	0.37	0.46	0.61	0.51	0.66	0.32	0.27	0.47	0.37	0.4	0.18	0.32	0.52	0.19	0.49	0.46	0.45	0.49	0.39	0.47	0.4	0.47	0.55	0.12	0.69	0.51	0.25	0.52	0.53	0.096	0.18	-0.066	0.33	0.68	0.42	0.49	0.3	0.4	0.56	0.56	0.61	0.073	0.19	0.65
Trametinib	0.27	0.33	0.17	0.036	0.2	0.14	0.24	0.29	0.39	0.28	0.23	-0.0015	0.37	0.58	0.42	0.26	0.25	0.36	-0.11	0.46	0.2	0.19	0.35	-0.0029	0.22	-0.14	0.051	0.27	0.076	0.35	0.083	0.11	0.29	0.36	0.38	0.072	0.26	0.46	0.3	0.34	0.19	0.31	0.29	0.24	0.49	0.27	0.47	-0.0075	0.27
UMI-77	0.32	0.28	0.11	-0.036	0.38	0.36	0.67	0.045	0.097	0.37	0.42	-0.13	0.033	0.04	0.12	-0.099	-0.036	0.44	0.21	0.21	0.0018	-0.0021	0.15	0.5	0.41	0.47	-0.036	0.019	-0.024	0.28	0.34	-0.0062	0.079	-0.0024	-0.42	0.18	-0.2	0.18	0.1	-0.19	0.27	-0.25	-0.15	0.15	-0.11	0.013	-0.13	-0.037	0.22
Vemurafenib	-0.033	-0.072	0.082	0.12	0.079	-0.086	-0.14	-0.033	0.037	-0.13	0.17	0.15	-0.38	-0.33	-0.34	0.062	0.16	-0.19	-0.0064	-0.17	-0.14	0.015	-0.21	-0.095	0.12	0.32	-0.067	-0.054	0.0016	-0.19	-0.19	0.0019	-0.1	-0.18	0.18	-0.02	-0.05	-0.25	-0.16	-0.19	0.099	0.023	-0.069	-0.16	-0.18	-0.099	-0.3	0.1	-0.11
Venetoclax	0.32	0.19	0.52	0.28	0.2	0.23	0.3	0.34	0.14	0.13	0.19	0.45	0.29	-0.15	-0.0067	0.33	0.27	0.43	0.71	0.16	0.48	0.47	0.023	0.39	0.33	0.26	0.076	0.13	0.18	0.52	0.17	0.18	0.51	0.34	0.2	0.27	0.19	0.089	0.43	0.14	0.54	0.0091	0.25	0.54	0.0041	0.054	-0.15	0.28	0.43
Vincristine	0.2	0.11	0.4	0.45	0.17	0.23	0.3	0.25	0.27	0.077	0.15	0.37	0.12	-0.35	-0.23	0.16	0.19	0.26	0.64	0.093	0.28	0.26	0.069	0.45	0.3	0.47	-0.0063	0.13	0.4	0.33	0.11	0.32	0.35	0.3	0.19	0.22	0.17	-0.054	0.26	0.037	0.4	-0.00038	0.2	0.33	-0.014	-0.023	-0.33	0.45	0.35
Vindesine	0.16	0.14	0.34	0.37	0.16	0.22	0.33	0.28	0.21	0.1	0.11	0.28	0.15	-0.39	-0.2	0.095	0.11	0.32	0.59	0.079	0.25	0.23	0.13	0.53	0.3	0.5	0.037	0.1	0.36	0.38	0.23	0.27	0.31	0.32	0.043	0.21	0.096	-0.11	0.26	0.0046	0.36	-0.031	0.19	0.36	0.054	0.021	-0.41	0.4	0.4
Vismodegib	0.61	0.27	0.36	0.15	0.43	0.56	0.37	0.21	0.21	0.43	0.46	0.28	0.34	0.15	0.24	0.36	0.46	0.51	0.31	0.22	0.41	0.31	0.11	0.1	0.46	0.14	0.2	0.11	0.1	0.37	0.053	0.22	0.28	0.23	0.28	0.35	0.33	0.23	0.33	0.28	0.59	0.18	0.31	0.3	0.2	0.2	0.12	0.12	0.4
Vorinostat	0.39	0.55	0.33	0.17	0.31	0.19	0.38	0.42	0.59	0.35	0.35	0.43	0.46	0.7	0.47	0.095	0.33	0.43	0.067	0.89	0.36	0.48	0.35	0.065	0.39	-0.029	0.25	0.43	0.24	0.6	0.16	0.12	0.58	0.5	0.3	0.094	0.074	0.72	0.61	0.53	0.34	0.1	0.3	0.44	0.41	0.42	0.62	0.19	0.44
[truncated: 55 more columns]
