# Supplementary material for: Ex vivo drug response profiling for response and outcome prediction in hematologic malignancies: the prospective non-interventional SMARTrial
Source: Nat Cancer. 2023 Oct 2;4(12):1648–59. doi: 10.1038/s43018-023-00645-5 (PMC10733146; doi:10.1038/s43018-023-00645-5)
Supplement: Supplementary file 8 — Statistical source data. [file 43018_2023_645_MOESM8_ESM.xlsx]

## Sheet: EDF2
rowname	Acacytidine	BRD73954	Cladribine	Crenolanib	Crizotinib	Cytarabin	Daunorubicin	Dinaciclib	Fludarabine	Gilteritinib	Ibrutinib	Idarubicine	Midostaurin	Mitoxantrone	NSC 652287	Navitoclax	Quizartinib	SGC 0946	Sorafenib	UMI-77	Venetoclax	Vincristine	Vindesine	Daunorubicin_Cytarabin	Venetoclax_Acacytidine
Acacytidine	1	0.331008	0.0918785	-0.241631	0.464201	0.380037	0.497569	0.246872	0.392293	0.435547	0.16084	0.579114	0.108379	0.550898	0.0228651	0.395527	0.22909	0.287504	0.0450704	0.06593	0.372804	0.138718	0.170234	0.562403	0.656206
BRD73954	0.331008	1	0.0699312	-0.0546865	0.417152	0.132345	0.421084	0.450698	0.397797	0.310863	0.632111	0.410312	0.0255168	0.431004	0.0542868	0.541942	0.375546	0.851542	0.384246	0.484801	0.435375	0.0996088	0.0342386	0.321312	0.44225
Cladribine	0.0918785	0.0699312	1	0.281945	0.363939	0.569664	0.305903	0.333535	0.563498	0.325265	0.176452	0.262643	0.292224	0.310038	0.3895	0.0807137	0.244168	0.201123	0.17583	-0.0170071	0.0214549	0.26957	0.281249	0.513817	0.0163054
Crenolanib	-0.241631	-0.0546865	0.281945	1	0.0396493	0.259864	-0.128787	0.310842	-0.0127146	0.266862	0.0983138	-0.168991	0.675484	-0.174019	0.298559	-0.261549	0.45755	0.154248	0.522363	0.168185	-0.249995	0.0433774	0.0952251	0.0257437	-0.306268
Crizotinib	0.464201	0.417152	0.363939	0.0396493	1	0.371319	0.438164	0.512986	0.512469	0.629271	0.509179	0.516814	0.428314	0.536139	0.233065	0.379926	0.410597	0.542306	0.367842	0.0419007	0.313298	0.306629	0.312991	0.498675	0.381354
Cytarabin	0.380037	0.132345	0.569664	0.259864	0.371319	1	0.27287	0.455002	0.440516	0.402326	0.186242	0.304094	0.385232	0.301689	0.366742	0.0498407	0.333585	0.234443	0.246567	-0.0419184	0.0184337	0.141672	0.157109	0.696429	0.118588
Daunorubicin	0.497569	0.421084	0.305903	-0.128787	0.438164	0.27287	1	0.2015	0.791169	0.402183	0.435661	0.950293	0.143695	0.944653	-0.0585178	0.736135	0.425596	0.42979	0.395777	0.0581222	0.70151	0.422101	0.446308	0.823269	0.75064
Dinaciclib	0.246872	0.450698	0.333535	0.310842	0.512986	0.455002	0.2015	1	0.318381	0.477905	0.506018	0.230575	0.358464	0.250732	0.50261	0.187122	0.47382	0.53697	0.33591	0.220029	0.0488212	0.122656	0.15398	0.360893	0.0589374
Fludarabine	0.392293	0.397797	0.563498	-0.0127146	0.512469	0.440516	0.791169	0.318381	1	0.387651	0.399331	0.801086	0.177521	0.819875	0.0170385	0.667963	0.338285	0.475757	0.29245	0.0380835	0.591675	0.498853	0.48909	0.782622	0.638267
Gilteritinib	0.435547	0.310863	0.325265	0.266862	0.629271	0.402326	0.402183	0.477905	0.387651	1	0.412207	0.425638	0.582718	0.402419	0.291189	0.172994	0.579423	0.461927	0.517897	-0.0266827	0.0675669	-0.023099	0.00035713	0.475628	0.201062
Ibrutinib	0.16084	0.632111	0.176452	0.0983138	0.509179	0.186242	0.435661	0.506018	0.399331	0.412207	1	0.407748	0.222505	0.424759	0.185531	0.447451	0.383338	0.638142	0.444779	0.197153	0.311951	0.189264	0.172466	0.390192	0.289494
Idarubicine	0.579114	0.410312	0.262643	-0.168991	0.516814	0.304094	0.950293	0.230575	0.801086	0.425638	0.407748	1	0.167462	0.968415	-0.098096	0.771222	0.413443	0.439945	0.349214	0.000863825	0.74029	0.386085	0.42203	0.835154	0.811856
Midostaurin	0.108379	0.0255168	0.292224	0.675484	0.428314	0.385232	0.143695	0.358464	0.177521	0.582718	0.222505	0.167462	1	0.156343	0.210219	-0.0430606	0.569951	0.195961	0.591427	-0.0473305	-0.0143784	0.0928109	0.132688	0.260453	0.00662433
Mitoxantrone	0.550898	0.431004	0.310038	-0.174019	0.536139	0.301689	0.944653	0.250732	0.819875	0.402419	0.424759	0.968415	0.156343	1	-0.0585172	0.769755	0.387745	0.448714	0.344733	0.0102314	0.730039	0.434393	0.467171	0.832356	0.787566
NSC 652287	0.0228651	0.0542868	0.3895	0.298559	0.233065	0.366742	-0.0585178	0.50261	0.0170385	0.291189	0.185531	-0.098096	0.210219	-0.0585172	1	-0.1782	0.192709	0.0411962	0.124558	-0.033867	-0.279637	0.210813	0.224825	0.122884	-0.269791
Navitoclax	0.395527	0.541942	0.0807137	-0.261549	0.379926	0.0498407	0.736135	0.187122	0.667963	0.172994	0.447451	0.771222	-0.0430606	0.769755	-0.1782	1	0.340487	0.516952	0.324394	0.184606	0.928838	0.373492	0.375968	0.523417	0.883766
Quizartinib	0.22909	0.375546	0.244168	0.45755	0.410597	0.333585	0.425596	0.47382	0.338285	0.579423	0.383338	0.413443	0.569951	0.387745	0.192709	0.340487	1	0.545046	0.865197	0.113638	0.348358	0.0832741	0.13686	0.421907	0.307592
SGC 0946	0.287504	0.851542	0.201123	0.154248	0.542306	0.234443	0.42979	0.53697	0.475757	0.461927	0.638142	0.439945	0.195961	0.448714	0.0411962	0.516952	0.545046	1	0.545858	0.444719	0.42659	0.0908656	0.0548334	0.377052	0.3997
Sorafenib	0.0450704	0.384246	0.17583	0.522363	0.367842	0.246567	0.395777	0.33591	0.29245	0.517897	0.444779	0.349214	0.591427	0.344733	0.124558	0.324394	0.865197	0.545858	1	0.149182	0.341917	0.15881	0.195083	0.34615	0.245464
UMI-77	0.06593	0.484801	-0.0170071	0.168185	0.0419007	-0.0419184	0.0581222	0.220029	0.0380835	-0.0266827	0.197153	0.000863825	-0.0473305	0.0102314	-0.033867	0.184606	0.113638	0.444719	0.149182	1	0.19782	0.0992224	0.0628668	-0.0434421	0.105036
Venetoclax	0.372804	0.435375	0.0214549	-0.249995	0.313298	0.0184337	0.70151	0.0488212	0.591675	0.0675669	0.311951	0.74029	-0.0143784	0.730039	-0.279637	0.928838	0.348358	0.42659	0.341917	0.19782	1	0.370375	0.390013	0.462282	0.90832
Vincristine	0.138718	0.0996088	0.26957	0.0433774	0.306629	0.141672	0.422101	0.122656	0.498853	-0.023099	0.189264	0.386085	0.0928109	0.434393	0.210813	0.373492	0.0832741	0.0908656	0.15881	0.0992224	0.370375	1	0.959962	0.386698	0.35864
Vindesine	0.170234	0.0342386	0.281249	0.0952251	0.312991	0.157109	0.446308	0.15398	0.48909	0.00035713	0.172466	0.42203	0.132688	0.467171	0.224825	0.375968	0.13686	0.0548334	0.195083	0.0628668	0.390013	0.959962	1	0.404678	0.384128
Daunorubicin_Cytarabin	0.562403	0.321312	0.513817	0.0257437	0.498675	0.696429	0.823269	0.360893	0.782622	0.475628	0.390192	0.835154	0.260453	0.832356	0.122884	0.523417	0.421907	0.377052	0.34615	-0.0434421	0.462282	0.386698	0.404678	1	0.564974
Venetoclax_Acacytidine	0.656206	0.44225	0.0163054	-0.306268	0.381354	0.118588	0.75064	0.0589374	0.638267	0.201062	0.289494	0.811856	0.00662433	0.787566	-0.269791	0.883766	0.307592	0.3997	0.245464	0.105036	0.90832	0.35864	0.384128	0.564974	1
