# Supplementary material for: Ex vivo drug response profiling for response and outcome prediction in hematologic malignancies: the prospective non-interventional SMARTrial
Source: Nat Cancer. 2023 Oct 2;4(12):1648–59. doi: 10.1038/s43018-023-00645-5 (PMC10733146; doi:10.1038/s43018-023-00645-5)
Supplement: Supplementary file 9 — Statistical source data. [file 43018_2023_645_MOESM9_ESM.xlsx]

## Sheet: EDF3
rowname	S002	S003	S005	S006	S007	S008	S009	S011	S012	S013	S014	S015	S016	S017	S019	S021	S022	S023	S025	S027	S028	S029	S031	S033	S035	S037	S038	S039	S040	S041	S042	S043	S044	S046	S048	S050	S052	S053	S054	S055	S056	S060	S061	S063	S064	S065	S066	S067	S068
10058-F4	-0.434989	1.05334	1.17509	0.177412	-1.55487	1.57053	-0.662963	1.68247	1.03256	-0.948538	0.713647	1.10592	1.37967	0.808125	1.5786	-0.285417	-0.0297168	0.228038	1.25043	0.558464	-0.121882	0.203085	-0.738188	1.01177	-0.368065	0.642302	-2.34198	-0.293048	-0.0168066	0.52739	0.334136	-0.507068	0.350958	0.0323766	-1.69296	-1.2955	-0.285156	-0.595271	0.207097	0.654954	-0.855237	1.12436	0.416168	0.43132	1.41167	0.0247845	0.156633	-1.14734	-1.32747
8-Azaguanin	0.933724	0.93965	1.10778	-0.759263	-1.40554	0.934287	0.911685	-0.0754532	0.0626619	-0.178482	1.71067	0.476377	-0.668183	0.0725476	2.44069	0.543677	0.137066	2.13192	0.201068	0.653499	0.852213	0.353884	-0.504938	-0.156835	0.591813	0.390824	0.698603	-0.458015	0.738994	-0.00230435	-0.45911	1.08291	-0.497951	0.178084	-1.67072	-0.257411	-1.52242	-0.887094	-0.315536	-0.247637	-2.24212	0.725003	0.144764	-0.0685083	1.3272	-0.406917	-1.63689	0.446691	-0.328577
Abemaciclib (LY2835219)	-0.0370803	-0.438446	2.14963	-0.500939	-0.139269	0.597635	0.543432	0.739472	2.40595	-0.499881	0.712384	1.27221	0.714192	1.51835	0.439315	0.747921	0.985111	-0.280354	0.671092	0.319977	0.406681	0.338395	-0.778233	-0.730334	0.391361	1.03245	0.0699527	-0.377047	1.46903	-0.886364	-0.458732	0.798001	-0.194152	-0.00545843	-2.70722	-1.95233	-1.12571	-1.24969	0.483722	0.923611	-1.92245	0.715951	-0.364611	0.724259	1.39514	-0.618727	-0.845536	-1.36755	-0.207571
Acalabrutinib (ACP-196)	0.472156	0.0247526	0.951656	0.771225	0.0665691	0.569606	1.08946	0.0989866	1.22046	-0.726366	0.100401	0.249474	-2.32892	1.50436	1.03484	0.828839	0.889807	-0.175279	0.899039	0.350568	-0.620728	0.504414	-1.29555	0.614508	0.373941	1.81546	-0.0830466	-0.0418115	0.393144	-0.28126	0.256678	-1.49483	0.688027	0.312323	0.123835	-0.643833	-1.2801	-2.14338	0.125351	0.231786	0.90469	0.602391	0.503015	-4	1.2456	-0.482533	-0.773173	0.188607	-1.10417
AG-120	-0.793161	-0.0425273	2.06518	0.930868	1.14668	0.978264	0.159485	-0.376068	0.698418	-0.599434	0.112468	0.124702	1.26901	0.826824	2.66695	-1.6266	-1.15502	-0.13446	-0.13348	0.440108	0.122256	0.94907	-1.29912	-0.0123342	-0.682318	0.363288	-1.26551	-1.63367	-0.31502	0.136649	-0.220789	-0.639618	-0.245547	-0.684092	-1.14719	-0.460974	-0.33391	-1.71268	0.262011	1.15382	-2.16702	0.963722	-0.0255018	0.881508	1.10537	0.503809	-0.263287	-0.507744	0.606569
AG-221 (Enasidinib)	-0.605077	0.81418	2.61423	0.910625	0.0748188	0.830632	0.722789	-0.253763	1.22059	0.560877	0.128405	0.411199	1.06192	0.976827	1.45041	-0.54525	-1.16682	-0.0586695	0.749529	1.35419	0.0264033	0.800779	-0.778376	-0.0815844	-0.391785	0.268635	-2.09303	-0.958251	-0.219487	0.169492	1.0043	0.0931187	-0.0420153	-0.679897	-0.8195	0.231882	-1.13907	-0.0696198	0.125611	0.20795	-1.33156	0.428704	-0.716071	0.510334	0.367433	0.0760396	0.210309	-0.93738	1.82631
AGI-6780	-0.555679	-0.147934	0.105903	1.16957	-1.2124	0.425081	-0.317393	-0.813548	1.04231	-1.51474	0.824684	0.925038	0.436854	0.581104	3.0497	0.0265688	-0.415633	0.118464	0.889308	1.27012	-0.072645	0.139401	-1.41672	-0.000579915	0.0878898	0.763826	-1.20532	-1.3234	0.110023	0.11429	-0.139704	0.974007	-0.220279	0.616917	-1.99169	0.877518	-0.675139	-0.375044	0.293404	0.227553	-0.279525	0.847243	-0.107725	0.655615	1.24136	-0.153601	-0.798355	-0.313557	-0.733693
Azacytidine (Vidaza)	-1.13339	0.60437	0.248567	-2.11666	-3.27612	0.441549	0.200118	-0.203991	1.38768	-0.483027	0.92716	0.425605	-0.914863	0.340962	0.698542	0.259009	1.325	-0.530411	-1.05276	0.872109	0.301673	0.199532	-0.0073697	-0.0990736	0.353232	0.578571	-0.0478619	1.11546	0.610763	-1.13456	-0.341613	0.672649	0.279458	0.0914259	-1.34356	-0.643671	-0.427222	-1.13426	-0.100862	-0.919664	-2.03646	1.78308	-1.48331	0.843175	1.40562	0.446313	-0.276183	0.441882	-0.691654
AZD7762	0.476195	0.230348	0.873206	0.405821	-2.31577	1.91775	1.41031	-0.178763	1.42079	-1.77652	0.673149	-0.0698652	0.224854	-0.122537	1.20594	0.44596	0.798696	-0.249751	1.44639	-0.468459	0.716143	1.93923	-1.49121	0.0166756	0.853445	2.06095	-0.222789	-0.000175336	1.53053	-0.315328	-0.957727	-0.150924	0.0386611	0.860951	-1.27062	-0.862612	-0.962949	-1.22161	-1.83502	1.29891	-0.448248	-0.680834	0.466045	-1.72378	-1.1388	0.407656	-0.448214	1.144	-0.821916
Barasertib	-0.450947	0.771851	2.28568	-1.79862	-0.126702	1.06472	0.721638	-0.0121329	0.711017	0.188807	0.823325	1.42948	1.10098	1.10923	0.658593	0.406568	0.195642	0.571451	0.270387	0.316736	0.332746	1.43883	-0.521781	0.678681	-0.614821	0.438549	-2.39788	-0.502792	-0.250321	0.705566	-0.75891	0.761985	-0.244414	-0.145988	-1.74558	0.592561	-0.496163	-0.156976	-0.301322	0.291825	-1.32433	0.309427	-1.0645	0.446848	-0.0652824	-0.4643	0.326345	-0.900278	0.0257082
BAY 1436032	-0.377275	1.12371	2.30774	1.38587	0.466757	0.810784	0.393827	-1.09683	1.23067	-0.0584789	0.266155	0.237849	1.38254	0.0595196	1.61625	-0.918684	0.214441	0.0542084	-0.449177	0.22565	0.522423	0.625961	-0.835152	-0.0803958	-0.354311	0.179781	-0.348787	-1.49653	-0.269382	0.360982	-0.272036	-0.0162778	-0.461719	-0.204259	-2.09757	-0.387672	-0.258781	-0.802283	0.135208	0.614427	-1.77079	0.950144	0.0743413	0.747408	0.874384	0.155302	-0.369476	-0.703542	-0.825672
Bendamustine	1.5822	-0.12837	0.805565	-0.0312873	-2.67153	0.649305	-1.03055	-1.41078	0.991114	0.990178	-0.110522	0.28745	-1.00971	1.86229	0.719155	-0.872545	1.86018	-0.304343	0.311477	0.845018	-0.1468	0.165719	0.170694	0.126257	0.713588	0.369029	-1.56473	0.981089	0.161308	0.00154872	1.02258	-0.0390255	0.305418	0.714677	-1.90148	-3.66675	-1.70201	-1.84342	0.0671293	0.316861	-0.950682	0.858942	0.479669	-0.730021	0.413411	-0.297631	0.634622	0.146983	-0.851542
BEZ235	0.0391356	0.447682	0.750377	-0.67615	-1.68918	0.217379	-0.694554	-0.799672	0.364284	0.667513	1.02762	0.0679053	-0.444457	0.612108	0.962378	0.00384028	-0.274189	0.570682	0.629356	0.397799	0.161007	1.1869	-1.41943	-0.282609	0.272604	0.944121	-0.152645	0.301316	1.03702	-0.170114	-0.0726212	0.869498	0.431282	-0.288767	-1.45118	-1.11841	0.323317	1.07628	0.294704	-1.17193	-1.15601	0.963815	-1.19377	0.727293	1.00275	0.432038	0.369247	-0.00374417	2.88943
BI6727	-1.51324	0.979216	0.529454	1.41666	-1.80237	1.30276	-0.285302	-0.807245	-0.0507221	-0.15701	0.405081	0.678598	0.823306	-0.447029	0.313528	-0.101595	0.605072	1.03418	-0.994104	-0.419637	1.92768	1.04322	-0.275704	1.10004	0.796751	0.279557	0.208325	0.329351	0.686619	0.632536	-1.28376	0.302481	-0.071666	1.12917	-0.12408	-1.7705	-0.361822	-0.105267	0.101955	0.609257	-1.4309	0.271897	0.177747	0.812139	0.445388	0.373479	-0.274536	1.07639	-1.99396
Birinapant	-0.936794	1.09865	0.34227	-1.15005	-1.20055	0.684622	-0.561782	-2.53958	0.334874	0.0777411	0.554661	1.20965	1.31182	0.494563	-0.501784	-0.57325	0.6418	0.840843	-1.56039	-0.253758	0.713788	0.781672	0.613252	0.618585	0.960942	0.572736	0.451535	0.530901	0.298996	0.631161	-2.23754	1.1875	0.254038	0.509349	-0.551787	-1.34919	0.396594	0.501123	0.28932	-0.37697	-1.44648	0.65833	-0.610291	2.1729	0.00400845	0.642535	0.544523	0.352213	-0.702285
Bortezomib	0.119094	1.42103	4	-0.294945	-1.20663	-0.800258	1.24144	0.84961	1.09565	-0.598553	0.591215	0.675194	1.63893	1.0677	-0.621254	-0.143194	-0.0214699	0.482085	0.121143	-0.0743158	-0.0247952	-1.29308	0.303753	0.176881	0.480725	-0.492053	1.22356	-0.593156	0.6702	0.376547	0.133838	1.72767	-0.434773	-0.513079	-0.746518	-1.9779	0.651449	0.524106	-0.26036	0.332097	-0.897744	0.332669	0.879519	-0.381072	0.888344	-0.628	-0.740006	-1.02146	-0.228709
BRD73954	2.78733	0.829217	0.947217	0.10133	-1.6797	1.19571	0.964177	0.0102992	1.71971	-0.518974	-0.595974	0.717295	0.591809	0.593715	0.625651	0.793173	0.631151	-0.097223	0.237148	0.302108	-0.543255	0.0405351	-0.0260671	0.161487	0.537084	0.72632	0.0850706	1.11924	-0.654197	1.38595	0.300022	-0.524693	0.863754	0.346204	-1.90668	-3.41677	0.313097	-0.710817	-0.257797	-0.0943735	-0.440817	0.757266	-0.32627	0.350808	0.900206	-0.184236	-0.162538	-0.634373	-0.908011
C646	-0.113925	0.677405	1.74922	0.48336	-1.02966	1.28753	-0.294855	0.0499391	1.55542	-1.34161	0.0519245	0.336326	0.734681	0.928725	1.18647	-1.2056	0.602795	0.0485415	-0.777234	0.948491	0.246469	0.401431	-0.839935	0.0818373	-0.246974	0.422645	-0.771172	0.0994215	-0.297611	0.116167	0.734571	-0.420504	0.430776	0.0332252	-2.04515	1.37024	-0.0363496	-1.1691	0.708433	1.1413	-0.773255	1.85498	0.0669163	0.901805	1.52866	0.615644	0.750484	-0.507373	-0.971429
Carfilzomib	0.243011	-0.215784	3.28214	0.160561	-1.09987	-0.529235	-0.286061	-1.06676	3.04382	-1.12453	-1.09126	-0.121683	-0.638179	1.67165	0.140532	0.600963	-1.04167	0.091052	0.211762	1.48381	-0.0092285	0.15472	-1.02729	-0.866313	-0.940309	1.16327	-1.13378	-0.898315	0.556568	-0.67004	0.430943	-0.208719	0.827849	-0.0583921	-1.42378	0.328862	-1.15179	-0.908421	0.372945	0.539501	0.476614	1.71806	2.13593	-1.01701	1.37908	-0.684256	-1.16401	-0.388353	-0.829434
CAY10603	-0.563533	0.902233	0.577326	0.709318	-1.19917	1.72412	-0.171626	-0.658432	0.730722	-0.363265	0.968888	0.0658684	-0.730551	0.114485	1.24111	-0.2221	1.05091	0.614942	0.492437	0.437057	2.39068	1.31954	0.0604996	1.09006	0.795207	-0.10164	0.997874	-0.212266	1.37661	-0.196096	-0.636199	0.10862	-0.119269	1.48068	-2.46517	-0.71352	-0.581437	-1.84071	-0.208946	0.449849	-1.89978	0.48468	0.298739	0.273719	0.99343	0.938418	-0.210078	0.391911	-1.583
Ceritinib	0.337247	0.728055	0.710673	-0.281126	-2.17959	1.16945	0.305378	-1.47136	1.83431	0.602181	-0.121389	0.593478	-0.498843	0.891928	1.21819	0.0533128	0.0692475	-0.0201686	-0.247013	1.18504	-0.276177	0.238708	0.0985905	0.57263	0.51624	1.95728	-1.20495	0.533304	0.351901	0.414902	0.0885187	0.598606	0.526947	0.714047	-0.974081	-1.88907	0.434876	1.17297	0.928908	-1.12437	0.217467	1.45353	-0.989268	1.04481	0.645993	-0.505434	-0.681768	-0.347445	0.899995
Chlorambucil	-1.39768	0.370857	0.572471	-1.57642	-3.286	0.42657	-1.25091	-1.52636	0.747104	0.0136066	0.465027	0.113576	-1.6203	0.859993	-0.464231	-1.16188	0.630915	0.594247	-0.873734	0.447346	0.220774	0.283448	-1.44812	0.859043	0.773662	0.0975969	0.890631	0.336468	0.621188	-0.104628	0.850279	-0.300806	0.686989	0.477866	-1.62535	-1.78668	-1.4301	-1.92036	0.828672	0.863654	0.316947	1.18927	0.25047	-0.0020954	1.21116	1.03557	0.515848	0.704916	0.122401
Cladribine	-0.117081	0.533998	2.86689	-1.32815	-1.13951	0.897411	-0.152091	0.160513	-0.979948	-0.775778	0.00291145	1.1141	-0.222287	-0.13002	-0.877824	-0.795121	1.00565	0.0328699	-0.487481	-0.7984	0.594761	1.07723	-1.54947	1.07935	1.00769	1.59471	1.70361	0.00924234	0.0775719	-1.06847	-0.421819	0.738399	-0.0959297	0.118694	-1.6495	2.02289	-1.22598	-0.962923	0.273258	0.550374	-0.540224	-0.074017	-1.13822	-0.100133	-1.05395	0.655076	0.362697	-0.00676153	-0.520919
Clofarabine	-0.139462	-0.570572	1.78401	-0.00753678	-0.86954	1.14509	-0.103597	-0.447634	0.319258	-0.67258	-0.490145	0.551845	-1.1636	0.599274	0.118245	-0.48269	0.13308	-1.2559	0.113521	0.276415	-0.183784	0.663411	-1.61496	0.217211	0.26158	1.28408	-0.272679	-0.833247	0.675257	-1.14648	0.606939	0.436081	0.790708	-0.973478	-1.71047	4	-1.2262	-0.675877	0.901755	0.961911	-0.220165	1.096	0.0133997	-0.326773	-0.160109	0.0806049	-0.582492	-0.844007	-0.952116
CPI-169	-0.0642616	1.01605	1.26188	0.578574	-0.791816	0.67409	-0.124079	-0.576955	1.19102	-0.982463	0.0871798	0.492837	0.880097	0.332657	0.914287	-0.456974	0.606001	0.566884	0.327323	1.76374	0.578808	0.951753	-0.617176	0.500761	-0.038462	0.0597777	-0.367361	-0.300518	-0.0418892	0.7342	0.823715	-0.608654	0.348055	0.422832	-3.56738	-0.22539	0.0566039	-1.52766	0.706916	0.677471	-1.26745	1.52529	-0.297333	0.725959	1.22276	0.325435	-0.375661	-0.65328	-0.654235
Crenolanib	1.6188	-0.812645	0.0219763	-0.598009	-3.40026	0.409741	1.74388	0.0248593	0.297794	0.145398	-0.175839	-0.291094	-0.375748	0.713197	0.649531	0.852532	-0.124403	-1.06747	1.16317	0.455428	0.0128531	-0.396258	-0.535166	-0.793827	0.162116	0.465928	-0.0140024	-0.604762	0.514823	-0.475022	-0.754513	0.611019	0.313766	-0.797918	-0.763965	3.0412	-1.33234	0.579937	-0.340001	0.861204	-0.419646	0.451262	0.0369886	0.0826438	0.539227	-0.830223	-0.273126	-0.985543	-1.53848
Crizotinib	1.09676	0.367922	-0.0555993	-1.32417	-3.29834	0.880297	-1.08841	-1.19435	0.624955	2.23984	0.158958	0.569736	-0.0309719	0.05174	-0.00503887	0.83609	1.05548	-0.211049	1.17558	-0.0826106	0.306209	0.522426	0.471343	-0.162664	0.486314	0.778624	-1.01836	0.0572713	0.316383	-0.121919	0.056962	0.0976054	0.100069	0.359079	-0.223345	-0.378154	0.137334	0.842419	0.0604212	0.0947605	0.248399	0.125219	-0.538568	0.408668	-0.377668	-0.420289	-0.101646	0.415912	4
Cytarabine	-1.01323	0.629364	1.61241	-0.955351	-1.49829	-0.227965	-0.0397731	0.893438	1.09415	-0.86717	-0.0702218	1.51564	-2.77718	1.01024	0.163552	0.924863	1.6264	-0.524028	-1.11483	0.776084	0.60492	0.826054	-0.911047	1.42346	0.501935	0.825229	0.556457	0.81999	1.46498	-0.88633	-0.22623	-0.937654	0.600908	-0.392815	-1.71321	-0.0447359	-1.84442	-2.14108	0.598723	-0.326591	-1.03602	0.193237	-0.0747142	0.305925	0.278383	0.604089	-1.85419	0.60271	-0.33429
Dasatinib	0.766667	0.134338	-0.0681809	0.518982	0.648514	1.25721	1.27288	0.864429	1.27963	-0.59332	0.565513	-0.0957565	-2.22102	-0.140492	1.85152	-0.324419	0.231463	-0.835851	1.41273	0.593571	-0.470077	0.783835	-1.93995	-1.00872	0.779193	1.44005	-0.822785	-0.00104331	1.09676	-0.341206	-0.430597	0.402193	0.221453	-0.544324	0.908183	-0.771032	-1.04448	-1.11236	-1.85905	1.61884	-0.0343355	0.830166	1.16588	-2.50812	-0.722053	0.362535	-0.661316	0.175963	-1.79287
Daunorubicin	-0.435716	0.0727355	1.62345	-1.27143	-1.67384	0.916618	-0.349763	-0.937658	0.941176	-1.04691	1.20374	0.935394	-1.82117	1.04185	0.365362	-0.750503	-0.0465111	0.572892	-0.791627	1.02133	0.304419	0.383062	-1.60543	0.928087	1.56219	0.342578	0.142291	-0.508102	1.62931	0.269298	-0.279359	0.11758	-0.01442	0.20854	-1.8582	0.758119	-1.27095	-0.866686	0.735862	0.991734	-1.34854	1.65182	-0.591868	0.684725	1.48608	0.302568	-0.777756	0.10581	-0.729624
Decitabine (Dacogen)	0.295298	-0.921709	1.70746	-1.28322	-2.15495	1.09655	-1.27859	0.25846	-0.00140927	0.268744	-0.384972	-0.129563	-0.823702	1.43443	-1.20929	0.697696	0.691139	-1.02257	-1.95685	0.100351	-0.0718689	0.131351	0.160677	0.743533	0.736458	0.101014	-1.14249	0.944001	0.0275959	0.996181	-0.341919	0.28424	0.603984	1.01811	-0.890474	4	-1.2314	-1.74464	0.286448	0.848121	-1.34134	0.917776	-0.238107	0.913746	0.619368	0.00790146	0.204731	0.436532	-0.317372
Dinaciclib	0.978802	-0.67475	4	-0.415943	-0.227792	0.993355	-0.0341268	-0.141177	0.397394	-0.66643	-0.100165	-0.0403791	-0.446067	0.130834	0.892312	0.908615	0.547417	-0.421963	-0.0242701	-0.321233	-0.0305826	0.366808	-0.828575	-0.781794	-0.264662	2.35949	-0.416507	-0.436268	0.474117	-0.503664	-0.666675	-0.378021	-0.448174	-0.512241	-0.531513	-0.305206	-0.784224	3.65055	-0.479246	0.487859	-0.267749	-0.40239	-0.209663	-0.613989	0.267468	-0.665905	-0.818834	-0.509629	-0.731606
Doxorubicin	-0.475864	-0.322502	1.33557	-0.800736	-0.93254	1.51538	0.208771	-0.114891	0.512062	-1.44024	0.764684	0.318632	-2.87509	1.33127	-0.242971	-0.288417	-0.231429	0.420246	-0.392924	0.805023	0.308279	0.227864	-1.78002	0.584099	0.962947	0.780467	0.489219	0.373647	1.7927	-0.328865	0.697324	-0.0658897	0.17593	0.480395	-2.09869	-0.867511	-1.27713	-2.04976	0.35519	1.1552	-0.533343	1.36279	0.0370941	0.25668	1.19574	0.57059	-1.18233	0.604408	-1.0478
Duvelisib	-0.18478	-0.565696	0.981254	0.200914	-3.79465	1.19728	0.530217	0.121317	1.12093	0.340759	0.644456	0.779019	-0.645291	0.430185	1.93289	-0.752355	0.608759	-0.0394401	0.775172	0.830337	-0.118519	0.697687	-1.52404	0.0203769	0.709093	2.94125	-0.765128	0.750777	1.18104	0.252909	-0.957635	-0.666564	-0.0809231	0.634313	-0.778299	-0.683234	-0.793847	0.179437	0.121814	0.452007	-0.290761	1.22032	1.23714	-1.27964	0.342449	0.101162	-0.973612	0.142868	-1.61374
Entospletinib	0.608804	-0.235096	0.804947	-0.0429264	0.22562	0.53867	1.31424	1.39927	0.623402	-2.93892	-0.656286	0.565322	-0.341888	0.799262	0.629161	0.493815	0.563219	-0.0234847	-0.251034	-0.0661312	-0.576676	0.880092	0.320335	0.449285	0.287449	1.01278	-0.982844	0.485063	0.0316994	0.516264	-0.762982	-0.0119535	-0.239502	0.352915	0.448821	-4	-0.558012	0.0514425	-0.232631	0.357178	-0.135125	0.790059	0.201067	-0.0351092	1.19902	-0.365589	0.403807	-0.159592	-0.752786
EPZ-5676	0.284268	2.03656	4	0.49322	-0.446783	-0.580063	-0.0294357	-0.423248	0.0469338	0.614866	0.0775038	-0.304069	0.174816	-0.0481273	2.0609	-1.56123	-0.995765	0.527475	-0.124571	-0.06264	-0.198794	0.868201	-1.07853	-1.67358	-1.04241	-0.273346	-0.210773	-0.365164	0.419168	-0.530462	1.54681	1.62865	-0.534364	-2.03842	-1.48774	0.844432	-0.649857	-0.0649563	-0.371356	0.0352433	-0.534446	-0.316471	0.525818	0.588921	0.787461	1.13124	-0.398948	-0.882113	1.02202
EPZ-6438	0.0619591	0.314899	1.37023	1.5052	0.608208	-0.26335	0.90195	1.37756	0.995556	0.665007	0.568479	-0.182902	1.45582	0.604156	0.0962422	-0.441087	-0.262356	0.126531	-0.131409	0.363451	-0.636792	0.680515	-1.86512	-0.111834	0.130107	2.92611	1.78777	0.938694	0.445261	1.76261	-0.923194	-0.97544	0.488079	-0.760308	-1.15328	-3.34255	0.382277	-0.200531	-0.23467	-0.466386	0.48348	0.490026	-0.424677	-0.0789813	-0.345253	-0.585336	-0.486587	-0.490915	-1.08161
ERK5-IN-1	-0.259927	1.19878	1.37597	1.8847	-1.86074	1.19952	-0.587672	-1.25257	-0.258681	-0.0595484	0.483187	-0.100615	0.989546	-0.393748	0.456733	-0.284484	0.913512	1.61681	-0.177724	-0.0367672	1.30475	1.92397	-0.182772	1.19547	0.216974	-0.450725	0.776382	0.593116	0.944787	0.622665	0.187298	-0.0848317	0.554335	0.461173	-2.63849	-1.64777	-0.748892	-0.710437	0.052475	0.649514	-1.69143	0.488155	0.496057	0.42745	0.544891	0.563742	-0.135634	0.546078	-1.87232
Etoposide	0.0707305	0.484332	2.11531	-1.02232	-1.75697	1.05812	0.171407	-0.667667	0.587632	-0.0776994	0.725261	0.825386	-2.17706	0.864096	-0.767196	-0.302544	0.251385	-0.0456391	-0.482895	0.634273	0.458972	0.863483	-0.810427	0.911591	0.754774	1.08828	-0.427433	0.312907	0.684784	0.29028	0.796277	0.74126	-0.0667321	0.602756	-2.45338	-0.0532026	-0.707765	-2.39942	0.240973	0.768152	-1.60857	1.15745	-0.0566933	0.63697	0.656178	0.880411	0.296771	0.26772	0.0536977
Everolimus	-0.196704	-0.475659	-0.421625	-0.574008	-3.65242	0.994257	-0.465288	0.402403	-0.106126	0.79169	0.221113	-0.0294244	-1.6008	-0.783767	0.57341	0.0195378	0.367747	0.418296	1.01084	0.391363	-0.267793	0.364405	-0.253773	1.11906	0.862942	2.93226	0.809005	0.676162	1.01117	0.006742	-0.130645	-0.423058	1.32326	0.885681	-0.85805	-3.51853	-0.207879	0.47124	-0.195151	0.427421	-0.326847	1.26418	0.313157	0.663958	-0.355609	0.703869	-0.747779	0.479565	-1.7441
EVP4593	0.227008	0.790701	0.601661	-1.1521	-2.10453	1.10126	-0.196779	-1.00397	1.86304	-0.620104	0.394302	0.0162691	0.400252	0.932469	0.675705	-1.07726	0.632099	-0.595818	0.122321	0.941842	-0.671414	0.605196	0.202666	-1.35053	0.659713	1.25371	0.0606061	0.745462	0.732664	0.59363	0.857276	0.127142	0.391624	-0.355953	0.688287	-1.23839	-0.540039	0.266965	0.422072	0.606009	-1.74173	1.51929	-0.0141829	1.07827	1.39368	0.0878305	0.141795	-1.14797	-0.0109889
Filgotinib	0.0221729	0.371745	-0.0438581	-1.02103	-1.63594	1.22451	4	0.832507	0.801878	0.185896	0.357746	0.354931	0.80681	0.221661	0.253447	-0.190665	0.455567	-0.545895	0.125123	-0.816624	-0.650751	0.147196	0.577239	-1.01844	0.411391	1.06765	-1.14064	0.69537	0.191216	0.32198	-0.7926	-0.403163	-0.127911	-0.324904	-0.0408	-1.07355	-0.347939	0.803524	-0.687218	0.294727	-1.56411	-0.454285	-0.512471	-0.221399	-0.513152	-0.0243784	-0.462967	-0.875694	0.775764
Flavopiridol	0.0848492	-0.277126	2.42666	-1.67746	-1.44726	2.2322	-0.631879	-1.3648	-0.0763587	-0.685947	0.113724	-0.0318687	0.150281	0.519671	0.135673	-0.259622	0.928671	-0.843161	-0.774514	-0.116323	-0.403397	0.68205	-0.0490926	-0.668211	0.878685	1.92005	-0.121953	0.485064	1.44366	-0.163755	-0.71763	0.611642	-0.289517	0.027866	1.92331	-1.30557	-1.12883	2.01275	-0.261381	1.37974	-2.16726	-0.180179	0.110317	0.36833	1.0266	0.124908	-0.55694	-0.895447	-0.236185
Fludarabine	0.283545	0.420295	1.78525	-1.75837	-2.78906	0.614326	-1.02906	-1.81853	1.29575	-0.00461392	-0.298016	1.02933	-0.00318644	1.24943	-0.952503	-1.31809	0.751611	-0.215727	-1.38889	0.273259	0.699916	0.329379	-0.792204	0.792856	1.04338	1.10502	0.957591	0.0624343	0.93074	0.324899	0.961227	0.0678268	0.873585	0.344016	-2.35712	-0.316352	-0.90196	-1.24453	0.907055	0.223148	-1.02842	1.81617	-0.359767	0.68717	0.541399	0.668039	0.115915	0.350606	-0.438353
Ganetespib	-0.85924	0.0767857	0.900106	-1.80262	-2.26092	2.03337	0.335691	0.824805	-0.767599	-0.124697	0.598877	0.0918557	0.679485	0.0380408	-0.148226	0.429201	1.24301	-0.318907	-0.635819	-0.606059	0.521564	1.99176	-0.348149	0.167292	1.37235	2.0243	0.111806	1.0621	2.02142	0.165693	-1.12254	0.614092	-0.76104	-0.222701	-0.0627983	-0.439724	-0.0224234	-0.336718	-0.902439	0.00359129	-1.86669	-0.661764	-0.883485	-0.711838	-0.651805	0.570522	0.752672	0.389063	0.83809
Gilteritinib	0.180797	0.0515055	0.118433	-1.39877	-3.46496	0.666326	0.505741	0.00638522	1.14492	0.0967984	0.353977	0.772868	0.420349	-0.129838	0.720721	0.543722	0.374978	-0.207623	0.0885584	0.704167	1.54005	0.394749	0.283001	-0.118302	0.198759	0.896365	-0.029329	-0.0160373	0.707522	-0.159277	-1.33991	-0.10318	-0.205188	0.708527	-0.183005	-0.16926	-0.26979	0.400997	-0.400654	0.191334	-1.69697	0.497518	-1.31982	-0.144257	-0.2495	-0.373977	-1.1541	0.687579	4
I-BET-762	-1.68713	0.496776	0.188927	1.62584	-0.48787	1.17823	-0.624657	0.0190376	-0.392801	0.282462	0.310366	0.527905	0.407213	-0.767984	0.331566	0.635433	0.464672	0.872609	0.383389	-0.301538	1.49347	0.587698	0.170859	1.36313	0.698601	0.267997	1.04444	0.651636	0.584593	0.287221	-0.751132	0.190197	0.412035	1.10226	0.0069653	-3.90257	-0.156156	-0.555664	-0.374346	0.133272	-1.19814	-0.0819396	0.591678	0.630333	0.371724	0.666992	-0.178013	1.05736	-1.71952
Ibrutinib	0.697169	0.223165	0.579016	0.181511	-0.0954579	0.646396	0.694959	0.352931	1.23663	-0.638286	0.11006	0.237841	-2.58172	0.618037	0.608363	0.551038	0.431147	-0.436899	0.651251	0.454902	-0.416937	0.524565	-1.38424	0.402891	0.39628	2.51179	-0.220034	0.13048	0.712575	-0.720602	0.221475	-1.23233	0.128658	0.233367	1.00948	-0.0685505	-1.52765	-2.16027	0.219707	0.51234	-0.168235	0.765569	0.73827	-4	0.934145	-0.168345	-0.753036	0.357241	-1.32016
Idarubicin	-0.154524	-0.00961176	4	-1.33643	-1.38634	0.131991	-0.29147	-1.20243	1.45755	-0.863904	0.433752	1.29236	-1.35736	0.27398	-0.820136	-0.624528	0.292273	0.121756	-0.464028	0.347856	0.642884	0.857785	-1.0814	0.585197	1.37451	0.483799	-0.234467	-0.945954	1.42086	-0.196556	0.16017	-0.556042	-0.151795	-0.109286	-1.37225	1.94913	-1.18507	0.441261	0.246696	0.240052	-1.18261	1.36588	-0.705367	-0.105403	0.963689	-0.054412	-0.32316	-0.53851	-0.12592
Idasanutlin (RS7388)	-1.16412	0.672879	1.89629	-1.80163	-2.04658	-0.163852	-0.0602047	-1.22973	1.37971	0.75459	0.516624	1.15346	-0.803643	1.18494	-0.497864	-1.11203	0.35563	-0.62689	-1.09188	1.12676	-0.0794417	1.42144	-1.28482	1.06618	0.650583	-0.221086	0.0819062	-0.787873	0.72803	-0.35412	0.610223	0.14975	0.0236679	0.240283	-1.25226	1.15187	-1.05637	-0.996268	0.870628	0.0241556	-1.54888	1.69738	-0.78943	-0.498458	1.40868	0.437563	0.251567	0.196457	0.842272
Idelalisib	0.40608	-0.721835	0.588869	0.350291	-3.7088	0.815183	0.859027	0.00957331	1.32217	0.925714	0.393147	0.411667	-0.130826	1.22601	1.00732	-0.173804	0.783689	-0.115705	0.756439	0.491686	-0.126599	0.418401	-1.07909	-0.289634	0.639968	2.49177	-0.705052	0.711709	1.05284	0.0675022	-0.252769	-0.979859	0.369362	0.315434	-0.283794	-4	-0.645856	0.250737	0.227658	0.411507	0.518893	1.16526	0.808251	-1.17053	-0.37606	-0.169445	-1.03114	0.153544	-1.59679
Imatinib	1.04171	-1.553	-1.32919	-0.230796	-1.97475	-0.383614	-1.70323	1.2451	-0.433676	1.10094	0.439564	-0.899001	-1.52701	0.272147	4	-0.809755	-0.229785	-0.764392	1.04614	1.49186	-1.33657	-0.684476	-0.522688	-0.64225	0.488912	1.0721	0.114497	0.183454	-0.16018	-0.337156	1.11497	1.23244	-0.778989	-0.638321	1.19174	-0.395086	-0.506785	0.558696	-0.666693	1.00391	-0.0714166	-0.197809	-0.410022	1.0929	0.0868184	0.0440238	-0.351645	-0.248135	0.320325
Iniparib	0.239092	-0.405671	-2.80088	-0.233239	-0.35265	-0.740482	-1.81678	2.78077	0.470335	-0.994993	0.84925	0.402721	-0.623613	0.655557	2.44349	0.629262	-1.10069	1.02756	-0.116636	0.557237	-0.175652	-1.52323	0.661921	-0.403717	-0.46659	0.553764	1.93576	-0.277923	0.782924	0.0144746	-0.547488	0.831863	0.145944	-0.510129	-0.544003	-0.630719	-0.324919	0.411163	0.551707	0.860397	-1.47767	-0.0478648	0.510953	-0.0821265	0.0208981	-1.11813	-1.04936	0.24067	0.598601
IRAK 4 Compound 26	1.02204	0.916422	0.00711591	-2.88641	-4	0.474666	-0.184394	-0.468607	0.629954	0.495135	0.422031	0.632051	0.995335	0.068426	-0.350964	-0.678728	0.0959304	0.844924	0.0922203	0.304365	0.682509	-0.069341	-0.0867597	-0.0384183	0.47463	0.488955	1.31469	0.664482	0.686735	0.31359	-0.226499	0.894273	0.458642	0.338544	-1.08089	-1.72761	0.945559	0.523521	0.0790644	0.246176	-2.65783	0.426855	-0.388376	0.84032	0.389812	1.02761	-0.349884	0.202407	0.203753
IRAK-1/4 INHIBITOR I	0.505581	0.786803	1.37309	-1.02175	-2.77778	0.412148	0.4606	0.600077	0.169423	-0.206114	0.209418	0.114724	0.697085	-0.137336	-0.0486231	-0.913753	-0.23364	1.29871	-0.201808	-0.759982	-0.106888	1.29452	-0.594686	0.769308	-0.757427	-0.270945	0.825759	0.124606	1.3025	0.864547	0.373615	-1.0952	0.651534	-0.885614	-1.63033	-4	-0.316908	0.14163	0.184879	0.794805	-1.55998	0.758943	-0.123615	1.04491	1.11423	0.0739887	-0.0419301	0.398891	2.77987
Ixazomib	-0.142911	0.961836	3.38898	0.470211	1.5521	0.877002	1.35495	1.06919	0.907502	-1.54036	-0.746131	-0.158176	0.176263	-0.446878	-3.36316	1.22475	0.301551	0.185522	0.45593	0.672643	1.54116	-1.11966	0.888191	-1.55009	-0.396484	-0.0405944	0.232421	-0.265564	-0.316582	0.345421	-0.927115	-1.87838	-0.284246	-0.203514	0.481215	0.403298	-0.246757	-0.22681	-0.639509	0.217024	-0.320572	0.95873	-0.905088	0.235075	0.528686	-0.111589	-0.791004	-0.0790275	0.713559
JAK3 Inhibitor I	-0.222263	0.729347	-0.674231	-1.0085	-3.25647	0.649513	0.164043	-2.87316	1.30934	0.477239	0.919469	0.521335	0.63895	0.626946	1.80594	-0.953295	-0.177479	1.4218	0.285433	0.526025	0.230079	0.470013	-0.496982	0.281599	-0.13809	0.706223	-0.123027	-0.600817	0.772289	0.18998	-0.128459	0.9402	0.297646	-0.230628	-1.38053	-0.838433	-0.180487	0.775463	0.339021	0.63679	-1.66313	0.973873	-0.291549	1.02627	0.89308	0.0447371	0.252867	-0.508406	1.08522
Lenalidomide	-0.603695	-0.320078	1.17931	-1.91863	-3.45074	0.00513592	-0.524841	-1.98261	0.138312	-2.11172	0.180078	0.621978	0.0568797	0.437401	-0.413222	-1.42792	0.492418	0.424588	-0.727718	0.0802306	0.792342	0.589189	0.889903	0.583762	0.53384	0.831816	0.479991	0.641723	0.220193	0.114824	0.968928	0.9454	-0.144611	0.27692	-1.49589	-1.79788	0.466579	-0.10907	0.19371	0.215405	0.716954	0.515803	0.30279	1.1331	0.0481179	0.727588	0.420221	0.117306	-0.509542
LY3039478	-1.65455	-1.69222	-1.52192	1.42012	-1.21453	-0.620567	-0.805966	0.162454	-0.0582003	1.315	0.880153	1.07368	1.33395	0.580335	2.58124	-0.453176	-0.238084	0.259134	0.0397685	1.02399	-1.51105	-0.483433	-1.74827	-0.128173	-0.628573	1.01953	1.22063	-0.0843442	0.122821	0.268876	-0.80081	-0.175796	0.94763	-1.09906	0.109712	-1.32704	0.827338	-0.632515	-0.51272	0.397919	1.33395	-0.137022	-0.578913	0.0818691	0.413635	-1.18834	-0.478629	-0.202114	3.54007
MI-773	-1.02718	-0.82529	0.0961016	-2.22241	-3.50394	-0.0721348	-0.911621	-0.97809	0.968349	0.551209	0.426219	0.39055	-0.909001	0.397705	1.09434	-0.97306	0.699412	-0.3676	-0.78312	1.29224	-0.829003	0.564246	-1.48728	0.666932	0.975125	0.369147	0.244283	-0.379113	0.614108	0.151953	0.773009	0.486884	0.454623	0.772309	-0.787728	1.33595	-0.468032	-0.748502	0.799356	0.587352	-1.32959	1.43372	-0.160132	0.203538	1.29811	0.449588	0.403643	-0.0387061	0.630401
Midostaurin hydrate	0.984198	-0.553339	0.0455861	-1.68236	-4	0.499161	0.41967	0.975854	0.56732	-0.22468	0.0158091	-0.1866	0.120533	1.13259	1.23039	1.306	0.581935	-0.6853	0.965695	0.694308	-0.20971	-0.0530393	-0.874737	-0.647312	0.207125	0.672418	-0.879137	-0.041609	0.83733	0.0734792	0.00339976	0.163508	0.459879	-0.715611	-0.977832	0.518021	-0.994591	-0.55456	0.196461	0.92707	1.22091	0.822519	-0.62234	0.311281	0.522067	-0.693849	0.028211	-0.329617	-1.52162
Mitoxantrone	-0.350598	0.196328	2.43695	-1.64381	-1.67967	0.200043	-0.167033	-1.00559	1.76833	-0.969788	0.637516	1.30619	-1.87878	0.184098	-1.03016	-0.834771	0.955252	0.320245	-0.722891	0.633703	0.693794	0.123984	-0.907929	0.5343	1.85946	0.021195	1.24919	-0.0630587	1.80266	0.146805	-0.252141	-0.131963	-0.191353	0.956781	-1.72991	0.475445	-1.14312	-0.77765	0.491316	1.37542	-1.53926	1.17239	-1.05909	0.347971	0.875411	0.485542	-0.0831016	0.122329	-0.451629
MLN-120B	-0.260388	0.142219	0.944524	0.178961	-1.65926	1.22535	-0.565321	-0.200697	1.60396	-0.226934	0.323676	0.389351	0.278583	0.437635	0.754488	-0.992723	0.311305	0.951581	0.724721	0.810263	0.276962	-0.0185834	-0.326827	1.13736	0.623134	1.57423	-0.352897	0.262507	0.375902	0.850078	0.407223	-0.365484	-0.139545	0.770723	-1.05765	-1.1191	-0.00191807	0.0537553	0.020355	0.266037	-1.60243	1.45498	0.487387	0.0096672	1.08647	0.365873	-0.00654322	-0.737334	-0.569237
Navitoclax	-1.05347	-0.207629	2.05196	-0.937184	-2.24175	-0.14123	-0.124653	-0.2662	2.00227	-0.949498	-0.732618	-0.516212	0.234589	1.84082	0.0872381	-0.830717	0.192625	-0.547906	-0.202223	1.37107	-0.639528	0.520314	-0.813453	-0.824588	0.78727	0.577529	-0.605446	-0.330506	1.53789	-0.33952	1.6176	1.40722	1.16328	-0.321173	-1.57426	-1.26825	-0.559285	-1.02572	1.28901	-0.520185	-0.911417	1.85147	0.982632	0.316806	1.71718	-0.471144	0.333776	-0.30639	0.0252521
Nelarabine	-0.193829	-0.72989	-0.323597	-0.0973289	-0.966776	-0.38234	-1.82421	-1.2565	-0.022447	0.459956	-1.28852	-0.199914	-0.347522	0.201487	2.62497	-0.287079	-0.155951	-1.10601	-0.0824807	0.711447	-0.739343	-0.46695	-1.00924	0.476061	-0.0187764	0.4177	0.103411	-0.554447	0.163803	0.167858	0.771787	0.247476	0.245971	-0.0506247	-0.655347	4	-0.671949	-0.117294	0.843309	0.535469	0.0957875	0.774275	0.0390177	1.12215	0.752648	0.140172	-0.28774	-0.026689	-0.29452
Nilotinib	1.25033	-1.17117	-0.661304	0.150207	0.988315	-0.505417	-0.472407	0.418113	-0.639667	1.95171	0.0360875	0.193981	0.282535	-0.288005	3.42479	0.0157027	-1.05746	-0.446651	-0.313039	0.192803	-0.728401	-0.644244	0.252607	-0.625382	-0.132546	-0.0215394	-0.569846	0.0487463	-0.295257	0.102864	-0.225267	0.15384	-0.7216	-0.47677	0.580601	4	-0.249772	-0.00293003	-0.244495	-0.17222	-0.355147	-0.527219	-0.764341	0.375759	0.445398	-1.20653	-1.02999	0.233829	0.348913
NSC 652287	-0.835411	0.181293	0.710417	-1.34401	-0.629223	0.478033	-0.866119	-0.288646	0.534893	0.340612	1.10202	0.806688	0.915574	-1.83608	-0.520359	-0.140026	1.10826	0.97651	0.158106	-1.65643	0.350683	0.720353	0.307665	1.04725	1.26533	0.075093	0.635421	0.0878103	0.447929	0.868218	0.680755	0.341152	-0.704673	1.05082	-1.03333	1.24352	0.0686884	-0.174281	-1.7164	-0.308822	-1.30136	-0.342784	-2.32408	1.08913	-0.933116	1.13408	0.420496	0.64041	-0.039848
Nutlin-3a	-1.31881	0.317903	0.625248	-1.92594	-2.6413	-0.411991	-0.739754	-1.05695	0.98311	0.714597	1.05273	1.05709	-0.125732	1.36523	0.0154381	-1.31009	0.486069	-0.752344	-1.33045	1.10028	-0.215914	0.603629	-1.24377	0.964229	0.836352	0.0554854	0.143883	-0.507792	0.540021	-0.131051	0.813722	0.495914	0.536083	0.449459	-0.819073	1.66889	-0.78965	-1.14739	0.803854	0.413974	-0.680713	1.22381	-0.557683	-0.301203	1.11429	0.200138	0.323606	0.45247	1.10588
Obatoclax mesylate	-0.646893	-0.328652	-0.484225	-0.352779	-0.791294	-0.25084	-0.560029	-0.0882512	-0.161638	1.16081	-0.364715	-0.502849	-0.724015	0.289698	0.351096	-0.0997601	-0.273548	-0.364268	0.00874334	-0.190008	0.0759112	-0.0646771	-0.460949	-0.226828	-0.086689	0.17347	-0.350117	-0.336715	-0.0334924	-0.369503	-0.213704	-0.191985	-0.112307	-0.0972859	0.182076	-0.44174	-0.321475	0.0603845	-0.444334	0.194251	0.760703	-0.158415	0.105041	0.205685	0.0556511	-0.565766	-0.623525	0.0242714	4
Olaparib	0.0394084	0.853567	0.832899	0.594746	0.498765	1.08428	1.31413	-1.10903	0.770692	-1.30082	1.25707	-0.579636	-0.834943	0.341966	0.212867	-0.139074	0.653759	1.19869	1.158	0.728404	0.161752	0.580888	-0.330688	1.79467	-0.268242	-0.263074	-0.204133	-0.00169305	0.783295	0.259149	-0.0821601	-0.860165	0.0900311	0.35789	-1.90934	-4	0.32549	-1.70409	-0.208625	0.563984	2.57432	1.10852	0.257761	0.329038	0.876669	-0.207185	0.18902	-0.910117	-1.82611
Onalespib	-1.00108	0.00904275	2.60509	-1.93696	-2.62173	1.93004	0.448957	0.0345116	-0.368486	-0.187642	0.271451	-0.225031	1.03625	0.0772009	-0.3175	-0.292754	0.754853	-0.588275	-0.890676	-0.442797	0.613462	2.3226	-0.636193	0.340423	1.03375	1.42064	-0.323934	0.595379	1.40441	0.443647	-1.15835	0.680686	-0.919985	0.0119217	-0.137722	0.377614	0.184268	-0.348006	-0.494225	0.0394001	-2.07523	-0.252812	-0.98662	-0.450017	-0.0749954	0.718179	0.504702	0.391499	1.06443
ONO-4059	0.465198	0.269774	1.10495	0.578544	0.146951	0.635994	0.96127	0.345962	0.98642	-0.892429	-0.19827	0.300088	-2.45132	1.32821	1.02847	0.909941	0.705887	-0.366353	0.463041	0.352375	-0.614918	0.472507	-1.07119	0.591458	0.371672	1.82724	-0.918513	0.231425	0.384474	-0.339239	-0.142105	-1.34757	0.194748	0.587545	0.227126	0.756739	-1.43925	-1.9903	0.233206	0.573965	-0.272209	0.865943	0.646452	-3.94214	1.33146	-0.457996	-0.590131	0.14524	-1.50391
OTX015	-1.66998	0.42844	0.221485	2.10983	-0.654841	1.00843	-0.874975	0.109847	-0.981861	-0.354792	0.668158	0.488684	0.531856	-0.798969	1.3013	0.394346	0.687683	0.972708	-0.153549	-0.461709	1.78714	0.947747	-0.360984	0.967904	0.823307	0.509997	0.578871	0.212855	0.72734	0.425079	-1.23452	0.355212	0.243035	1.20466	-0.788383	-2.00036	-0.523421	-0.362942	-0.08119	0.34984	-1.05482	-0.266599	0.866682	0.450304	0.163969	0.649374	-0.415352	1.20176	-1.9945
Pacritinib	0.0190119	-0.593299	0.851569	-1.50389	-3.5253	1.54968	0.5013	0.0591251	1.65644	0.276948	0.936897	1.44438	0.848132	0.646182	1.35938	0.215409	0.573393	-0.189896	-0.12349	0.530384	0.172998	1.14204	-1.60197	-0.731665	1.25156	1.88577	0.54429	0.456309	1.26628	-0.299022	-1.35771	-0.209011	-0.0824709	0.501574	-0.549272	-1.35682	-0.997775	0.931522	0.708301	0.741677	-0.697634	0.852842	-0.516419	0.284381	0.268399	-0.682808	-1.03733	-0.66622	0.782858
Palbociclib	1.18148	-0.660464	1.82235	-0.565962	-3.32544	1.79497	0.537472	0.391567	1.67498	-0.77872	0.240551	-0.308734	-0.0142923	1.48079	-0.190173	0.0746317	0.847538	-0.528364	1.15323	0.989001	-0.53039	1.2617	-1.39808	-0.351014	1.08608	1.08005	-0.0420343	0.536758	1.36594	0.310989	0.249803	0.281767	0.746026	-0.340378	-1.21251	-0.612626	-0.629184	-0.784358	0.333083	0.915044	-1.16789	1.37077	0.74439	-0.123952	0.827599	0.0267091	0.0116849	-1.1869	-1.67941
Panobinostat	0.248514	-0.365015	1.03582	0.0897762	-1.79844	2.59987	-0.125631	-0.533274	0.743305	-1.18407	0.0445985	-0.233402	-1.31179	-0.129204	1.32946	-0.129961	0.44306	-0.205199	0.557533	-0.202246	2.42396	1.05918	-0.61687	0.598481	1.11294	1.18034	0.112293	-0.188213	1.8344	-0.109029	-0.814438	-0.0386558	0.213595	1.57757	-1.91952	-1.17967	-0.813696	-1.07226	-0.446281	0.20862	-1.51695	0.302559	0.338123	-0.264632	0.475014	0.501549	0.0350325	0.582318	-1.44506
Pentostatin	-0.339158	-0.562096	-0.187504	0.743495	0.478683	0.523304	-0.479552	1.32967	-0.634942	-0.210027	-0.271718	-0.245546	-0.568967	0.465591	0.817593	0.495592	0.936484	-0.603364	0.450438	0.482616	0.296958	0.316726	-1.51982	0.308247	0.636688	-0.189192	-0.537691	-0.249404	0.197042	-0.0965104	0.724714	0.478397	0.942595	0.455352	0.65646	-1.00582	-0.556597	-1.38723	0.411177	0.888317	0.496632	0.753679	0.922393	0.385373	0.263137	0.355892	0.832642	0.256041	-3.37535
Pomalidomide	0.353139	0.0573946	0.417309	-1.56292	-1.79867	0.156655	-0.480122	-0.798276	-0.30437	-2.99074	0.496025	1.44231	0.989766	0.521818	0.752909	-0.0336194	0.303647	0.15191	0.0378776	-0.229854	0.968734	0.345545	2.06572	0.616825	0.074691	0.659493	-0.505433	0.491105	-0.0474484	0.199235	0.616861	0.529367	-0.414489	-0.0501098	-2.89981	-3.50954	0.156368	1.59885	0.10678	-0.0177778	-0.643028	0.189834	0.247614	0.844136	-0.59535	0.150555	-0.377287	0.246	-0.331197
Pralatrexate	-0.0446087	0.647695	-1.67506	0.492931	-0.0110793	0.52869	0.504847	0.46131	-0.48191	0.416105	0.616431	0.886219	0.271691	0.773323	0.722545	0.493876	0.717566	0.301323	-0.911673	-2.435	0.503353	0.593834	1.03617	0.877254	0.420548	0.721415	-0.14099	0.592511	0.533128	-1.53025	-0.270892	-0.296019	-0.70287	0.628445	-0.265195	-1.61809	0.623799	-0.339713	-2.3746	0.266152	0.660852	-0.944923	0.728192	0.0890117	-1.78239	0.756681	-2.45481	0.490054	0.63694
Quizartinib	0.596674	0.0525565	0.376628	-3.41256	-3.75934	-0.0856016	-0.709373	-0.00424396	0.158341	1.4821	0.413759	0.454356	0.657064	0.465492	0.521147	0.0208819	0.369806	0.321048	-0.588206	0.926569	0.157292	-0.394911	0.488213	0.164964	0.533657	0.385388	1.18923	0.546611	0.0306904	0.371733	-0.366212	0.540267	0.42424	0.0167428	-1.13113	-0.871435	1.01301	1.19065	0.0224018	0.321371	-3.33006	0.635038	-0.952063	0.795893	0.246586	-0.136786	-0.0513424	0.421735	1.65599
Resveratrol	0.336579	0.494601	1.04252	0.470388	-2.15577	1.48765	-0.156248	-0.424238	1.68352	-1.81331	0.451911	0.907	0.528091	0.979215	1.25512	-0.501045	0.138295	0.591972	0.76174	0.970986	-0.271721	-0.184637	-0.895996	1.0467	0.54316	0.880897	-1.51575	0.597062	0.0586087	0.81368	0.374107	0.0824792	0.874371	1.09183	-2.06741	-2.75954	-0.0722247	-1.18997	0.240335	0.686439	-0.990581	1.33229	0.309093	0.473964	1.42332	0.153111	-0.299917	-0.464233	-0.853082
Ribociclib	1.13649	0.189525	2.2341	-0.280534	-1.93089	1.18348	0.78326	0.972831	1.6092	-0.489637	0.37065	-0.368753	1.23757	1.26644	0.883315	-0.173078	0.741689	-0.479202	1.26369	0.895154	-0.0499958	0.554287	-1.00099	-0.606581	0.603277	0.790998	0.185699	0.259596	0.707923	0.137087	-0.00247788	0.778882	0.794157	-0.822706	-1.55861	-0.950978	-0.0531428	-0.875987	0.403128	0.623761	-0.41559	1.16585	0.272922	0.646965	1.34536	-0.330219	0.160472	-1.45761	-1.74652
Rigosertib	0.353675	0.694047	0.42028	1.54531	1.91981	1.34063	0.75563	0.388298	1.1476	0.267683	1.15423	0.280791	0.314047	0.70479	2.37316	0.717891	0.715728	0.358272	0.0965103	0.67042	0.277126	0.49156	0.224162	0.387559	-0.310075	0.656269	-1.24933	-1.67633	0.25463	0.722142	-1.22805	-0.197469	-0.435414	0.0889354	-1.0601	1.07948	0.117607	-2.04605	-0.597174	0.972139	-0.723473	0.502462	-0.540227	0.25252	0.411057	-0.574428	0.159803	0.101353	-0.605349
Romidepsin	0.0876237	-0.138123	1.81674	0.237119	-1.01394	2.52385	-0.298143	0.583407	0.868086	-1.74658	-0.56729	-0.214694	-0.93154	0.374301	1.332	0.0559003	0.557021	-0.842219	0.416888	-0.37044	1.68383	0.796153	-0.898758	0.151356	1.05584	1.54826	-0.939031	-0.777665	0.676626	-0.288362	-0.556867	-0.254674	0.717408	1.48801	-2.23375	-0.495147	-0.940041	-1.94753	-0.262597	0.380985	-0.637896	0.353051	0.912403	-0.814013	-0.248002	0.484253	0.570388	0.0651121	-1.71162
Roscovitine	-0.520742	1.06114	3.77591	0.751957	-0.0347345	0.934444	0.591636	1.73841	1.43162	-0.663818	0.115544	-0.0014915	1.49233	0.653572	1.25178	-0.398912	0.794333	-0.236137	0.413659	0.257599	0.608261	1.24472	-0.966553	-0.983816	0.0402976	0.0992079	0.161432	-0.627799	0.411377	0.462477	-0.0895371	0.596999	-0.323532	-0.0212305	-2.54424	-0.703292	-0.810151	-0.927995	0.20296	0.578444	-2.05332	1.00973	0.358449	0.631727	0.837083	0.831266	-0.29387	-1.37392	-1.31919
Ruxolitinib	-2.0787	1.11694	1.90085	-0.4394	-0.760627	0.913691	0.852939	0.58599	0.351469	-1.02971	0.897543	-0.117468	0.960633	1.16022	-0.376118	-1.78589	0.0300451	-0.398465	0.888872	-1.15968	0.126303	0.224098	0.176394	-1.7312	0.141307	0.491945	1.80424	-0.174614	1.47322	0.666736	0.909764	0.760561	0.698005	-0.621645	0.24136	-2.72056	0.265873	0.496164	-0.72693	0.876633	-1.18289	-0.161501	-0.0711733	0.10481	0.182784	0.55758	0.311659	-0.618825	0.781825
SCH772984	-1.77832	0.983648	1.39899	0.330528	-1.61187	1.45471	1.08171	0.677153	0.298226	-2.21073	0.870066	0.331237	0.956129	0.406029	0.780356	-0.669853	0.821147	0.829582	-0.837087	-0.783414	0.557361	1.356	-1.52453	0.807069	0.429386	0.830481	0.54548	-0.160467	1.19984	1.00807	-0.775359	-0.426532	0.117269	0.680865	-2.79919	-2.21076	-0.937849	0.175777	-0.459813	-0.518681	-1.37361	0.252029	0.524445	1.04226	0.570803	0.71069	0.458034	0.296754	-0.00657901
Selinexor	-0.959355	0.390336	1.08625	0.3303	-1.32234	0.828374	-0.130477	-0.984371	1.82589	0.0871335	0.926208	0.374548	0.90754	0.837455	0.559621	-0.656639	-0.230664	0.635784	-0.183913	0.0615325	0.488017	0.521678	-0.303217	1.06897	0.0408151	0.267802	0.222384	0.0867316	0.946277	-0.387265	-0.299203	-0.177432	0.425925	0.486311	-2.25494	-2.45034	-2.05365	0.244457	0.292444	0.260284	-1.02982	1.82396	0.3796	-0.129499	1.06663	0.331966	-0.63222	-0.10697	2.24916
SGC 0946	1.66548	0.183032	1.12349	-0.0377927	-2.98024	1.54855	0.0522779	-0.611399	1.72794	-0.613695	0.319146	0.297213	0.380424	0.970114	0.824987	-0.52929	-0.31956	-0.094294	0.262159	0.347429	-0.432681	0.570128	-0.604881	0.322254	-0.131553	1.44406	-0.453839	0.328705	0.343588	0.0464709	1.08648	-0.0670413	0.244353	-0.357383	-1.49272	-4	0.1913	-0.848965	0.52504	1.11071	0.170158	1.14008	0.242423	0.24163	0.315723	0.226402	-0.10233	-1.11194	-0.654201
Sorafenib	0.51857	-0.0493598	-0.580443	-3.94152	0.763833	-0.00854414	-0.651167	-0.454267	0.249517	2.53014	0.669325	0.543136	0.162109	-0.0878379	0.0362606	0.535074	0.285695	-0.213228	0.309968	0.655066	0.187273	-0.529257	0.474805	0.290478	-0.414654	0.452707	-0.970211	0.376401	-0.254068	0.21652	-1.03412	0.0281619	-0.272615	-0.111455	-0.402568	-0.364027	-0.0506385	0.937716	-0.236502	0.362513	-3.9332	0.14591	-1.56634	0.210287	0.0997636	-0.510792	-0.28055	0.164537	1.17706
Temsirolimus	-1.26315	-0.551137	-0.551241	-1.06322	-4	1.06903	-0.278636	-0.055261	-0.13872	-0.0574641	0.0427993	-0.252653	-1.6038	-0.69129	0.386299	-0.340602	0.432954	1.0189	0.637097	1.04531	0.0278582	0.344711	-0.337433	0.906999	0.738713	0.850116	0.569603	0.538966	1.15603	0.181675	0.144664	-0.639396	1.28481	1.30941	-0.962514	-2.36347	0.0301741	0.5421	0.191187	0.969478	-0.73632	1.83322	0.256049	0.728256	-0.163865	1.00344	-0.642442	0.458959	-0.980274
Thalidomide	-0.0376255	0.603106	0.232267	-0.724711	1.08577	1.29726	-1.2503	0.242162	0.738316	-0.673493	0.268409	0.0136379	1.14611	-0.615148	-0.89173	-0.505231	0.757248	0.935455	-0.368391	-0.206721	0.0600801	1.05724	0.282908	1.22161	-0.344189	0.548828	0.481974	0.361567	0.763679	0.240737	0.830466	-0.601176	-0.307046	-0.0242093	-1.66378	-4	0.253096	2.71465	-0.912532	-0.510391	-0.799016	-0.166978	-0.261956	0.804669	0.465267	-0.0236046	0.20083	-0.642289	0.0839129
Thioguanin	1.11151	0.825647	-0.127875	-0.838497	-1.70903	1.45068	1.47281	-0.403949	1.07829	-0.398093	0.872004	0.857519	-1.61506	0.408057	0.5219	0.897514	0.548168	1.22619	-1.11954	-0.496741	1.02452	0.295579	0.437479	0.61125	0.653193	-0.0286958	1.17858	0.55306	0.529027	-0.101324	-1.49071	-0.339901	-1.11175	1.36854	-0.584728	0.545377	-1.74622	-1.57494	-0.67851	-1.30613	-0.33112	0.351815	-0.406218	-1.28218	-0.0462389	0.104042	-2.79689	1.59299	0.222736
TMP269	-0.123648	0.766409	1.24318	0.61834	2.87097	0.532687	0.293967	-0.617183	1.18391	-0.204789	0.641416	0.420361	1.07315	0.683312	1.03392	-0.370411	0.931832	0.799506	1.01694	1.31238	0.766822	0.19098	-0.0335889	0.698113	0.220313	-0.279146	0.843162	-0.189545	0.361008	0.781318	0.854258	-0.462397	-0.144156	0.139498	-2.99125	-2.64144	-0.246077	-1.1408	-0.294666	0.348618	-1.63781	1.25963	-0.206524	0.791514	0.835415	-0.0857645	-0.244866	-0.746221	0.257274
Tofacitinib	-1.72906	1.49892	0.20678	-0.466443	-1.30947	0.120523	0.161095	0.612437	1.20448	1.21125	1.21856	0.614076	1.17644	0.865154	2.34002	-2.00961	-0.0374367	0.702772	0.169667	-0.687976	-0.204318	0.382005	-0.276111	-0.640905	0.177925	0.722429	-0.690056	-0.168934	0.28382	1.09543	-0.0943372	0.891966	0.180916	-0.902564	-1.72058	0.52939	-0.427923	1.68109	-0.657924	0.47258	-2.34387	0.255739	-0.614144	1.78447	0.395486	0.280785	0.661213	-0.80077	-0.107079
Tozasertib	-0.597672	0.792488	1.44387	-2.63428	-4	1.116	0.772742	-0.213538	1.10183	-1.01523	0.315202	1.02279	-0.794741	0.163973	0.206718	0.437355	0.564252	0.441459	0.14582	0.600722	0.537249	0.926547	-1.05885	0.753639	0.83577	0.969568	-0.661709	-0.265241	0.627198	0.267982	-0.281187	0.752913	0.240783	0.847526	-1.47909	1.38786	-0.553398	-0.179506	-0.0297429	0.437978	-1.821	0.941767	-0.555606	-0.0409879	-0.316361	0.271223	-0.00155086	0.0250428	0.0671832
Trametinib	-2.05366	0.839892	0.88611	0.289748	-1.5435	1.03953	1.97182	0.611797	-1.29202	-2.72866	1.2154	0.551219	0.878976	0.657336	0.605276	-0.659747	0.836517	0.83019	-0.962696	-0.729833	0.623544	1.01693	-1.96844	0.369266	0.756153	0.675544	0.820863	-0.597846	1.29607	1.14711	-0.220637	-0.168408	0.15988	0.620766	-0.517524	-1.2613	0.879292	0.163265	-0.518698	-1.04639	-1.02093	-0.299268	0.542594	0.8682	0.732042	0.721829	0.519649	0.470505	-0.103527
UMI-77	0.235264	-0.157829	-0.832381	0.268931	0.0517194	0.149439	-1.34075	-2.42027	0.716472	-0.40342	-0.125168	0.408421	0.785376	0.149665	1.8646	-0.0736237	-0.140913	0.575025	0.656887	-0.0406628	-0.312299	-0.273065	-0.314981	0.363963	0.246053	0.346561	0.0926292	-0.593746	0.111621	-0.167175	-0.135695	0.282425	-0.147822	0.216941	-1.41553	4	-0.173664	-0.492426	0.0231363	0.345116	-0.247189	0.764246	-0.0269527	0.371913	0.25416	0.0471938	-0.093545	-0.564338	-1.15781
Vemurafenib	1.90815	-0.354667	0.0412909	-0.316961	-0.549152	-0.371244	-0.264785	0.0125042	-0.375302	-0.110568	-0.290566	-0.587913	-0.384677	0.0629212	-0.311012	0.134042	0.60997	-0.251261	0.0122324	0.308414	-0.00624309	0.0456458	0.103632	-0.132259	-0.359807	-0.0773831	-1.35607	-1.6424	-0.665818	-0.431945	1.10812	-0.182461	-0.155926	-0.0848008	0.207151	-1.54019	-0.109394	-0.222335	-0.331884	-0.211695	-0.136941	-0.045588	-0.573451	0.14375	0.328921	-0.324093	-0.023603	-0.366094	0.631188
Venetoclax	0.792911	-0.492893	1.60057	-0.741675	-1.90827	-0.341724	0.248762	-1.27229	1.896	-1.33898	-0.725715	-0.754573	-0.489535	1.5341	0.219356	-0.480946	0.114787	-0.456204	-0.234004	1.67279	-0.675822	0.171545	-1.02417	-0.733524	0.0710309	0.186095	-0.545593	-0.701669	1.74063	-0.491719	1.60906	1.25617	1.39848	-0.492183	-1.50209	-0.847675	-0.633056	-0.771536	1.45197	-0.313857	-0.859763	1.84473	1.47929	0.549241	1.8225	-0.71336	0.757689	-0.591978	-0.0469247
Vincristine	2.21486	-0.619751	1.79551	-0.313857	-1.66202	-0.780716	0.398908	-1.2914	1.2864	-1.37491	-0.679755	-1.23553	-1.36335	1.52928	0.99173	-0.077408	-0.491377	-0.994106	1.63213	1.07547	-0.530364	0.994108	-1.2493	-0.873127	0.154392	1.59601	-0.369124	-0.0122679	0.547865	0.043897	1.02862	0.660962	1.13248	-1.07375	-1.48153	0.493191	-1.27707	-0.740702	0.658938	0.198391	-0.298092	1.4908	-0.428872	-1.2459	1.25725	-0.544332	1.12968	-0.871095	-0.614004
Vindesine	1.88052	-0.7045	1.14845	-0.727956	-1.73453	-0.845511	0.0670892	-1.1673	1.31265	-1.24705	-0.42315	-1.17519	-1.25671	1.85141	1.42208	-0.210787	-0.516707	-0.960568	1.38559	1.12374	-0.476131	0.940194	-1.16695	-0.806088	0.186124	1.34087	-0.17692	-0.0626517	0.612096	0.159451	0.949098	0.853304	0.89138	-1.08368	-1.37959	2.33537	-1.14629	-0.638915	0.581093	0.17275	-0.609981	1.462	-0.62267	-1.12228	1.24913	-0.583306	1.02316	-0.862717	-0.500591
Vismodegib	-0.640789	0.700777	2.69178	-0.350769	-2.10185	0.519075	0.164424	0.232769	1.46503	-0.289597	-0.0475959	-1.00596	-0.758068	-0.12572	-0.217333	-1.42424	-0.187581	0.046383	0.367778	2.0508	-0.670495	0.441385	-0.506718	1.07379	1.30548	0.73328	-0.564698	-0.329721	0.105653	0.845213	1.00303	-0.108354	0.313158	0.448296	0.810437	-2.33727	0.50572	0.0104937	-0.492645	0.117955	-0.129658	1.11221	0.547065	0.0786079	1.24967	0.808662	0.39873	-2.33019	0.936652
Vorinostat	-0.48146	0.352509	0.552848	0.507942	-2.28972	1.96095	-0.304224	-0.498639	0.334993	-0.447208	0.730156	0.0223081	-1.2231	-0.370593	1.14173	-0.59026	0.670236	0.473372	0.220098	-0.180057	2.19364	1.24117	-0.470151	0.760368	0.863563	0.314476	0.641915	-0.200243	1.53278	-0.362699	-0.604471	0.407811	0.480499	1.285	-2.18181	-2.08626	-0.56957	-0.955556	-0.701193	0.518543	-2.05927	0.363915	0.770432	0.10387	0.691395	0.959514	0.0333447	1.13197	-0.977637
[truncated: 17 more columns]
