# Supplementary material for: Ex vivo drug response profiling for response and outcome prediction in hematologic malignancies: the prospective non-interventional SMARTrial
Source: Nat Cancer. 2023 Oct 2;4(12):1648–59. doi: 10.1038/s43018-023-00645-5 (PMC10733146; doi:10.1038/s43018-023-00645-5)
Supplement: Supplementary file 10 — Statistical source data. [file 43018_2023_645_MOESM10_ESM.xlsx]

## Sheet: Sheet1
rowname	AML_1	AML_10	AML_11	AML_12	AML_13	AML_14	AML_15	AML_16	AML_17	AML_18	AML_19	AML_2	AML_20	AML_21	AML_22	AML_23	AML_24	AML_25	AML_26	AML_27	AML_28	AML_3	AML_4	AML_5	AML_6	AML_7	AML_8	AML_9	AML_49	AML_50	AML_51	AML_52	AML_53	AML_54	AML_55	AML_56	AML_35	AML_36	AML_37	AML_38	AML_39	AML_40	AML_41	AML_42	AML_43	AML_44	AML_45	AML_46	AML_47
Acacytidine	-1.40093	0.722237	-0.845718	-1.99744	1.18237	-1.80579	0.303357	0.0615427	2.02177	1.13184	0.0490907	0.237333	-0.278058	-0.979753	-0.730838	-2.16979	-0.369678	-0.515015	-0.941464	-2.11953	2.21942	-0.614964	-1.71387	0.825812	0.358465	-0.910605	0.748649	0.369063	0.381249	1.12007	-1.31591	0.40141	-0.845697	1.20111	0.270653	0.221598	-0.375367	0.237015	0.148826	-0.165269	1.21174	1.07943	-1.12332	-0.779268	0.855825	-0.0449207	0.020901	-0.0426182	-0.599628
BRD73954	0.110595	0.0826212	-0.137812	-3.04327	0.908481	-0.453355	0.178521	1.18538	1.61611	-0.0715528	0.90318	0.274055	0.425229	-3.12045	-0.391339	-1.80247	0.296568	-1.5431	0.740325	-1.65178	-0.416283	-0.0516782	2.01	0.397055	0.989898	0.921538	0.405615	-0.0448732	0.0268864	-1.08015	-0.29258	-0.216935	0.907929	0.233674	1.44873	-0.00864663	1.48743	0.528904	-0.509464	-1.79544	1.24814	-0.761745	-0.86047	-0.673792	0.805814	0.012635	-0.20743	0.122027	0.639024
Cladribine	0.173601	2.11449	0.315515	-0.0448215	-0.435285	-0.162872	0.440442	-0.118898	0.263645	2.0019	-0.181714	-0.467523	1.18641	0.233497	0.926726	-0.666697	-0.833737	-0.504779	-1.06453	-1.09164	0.983192	2.39616	0.858449	1.38925	2.34396	0.731571	2.51255	1.00898	0.501367	-0.115326	-0.0476011	-1.24687	-1.11959	-1.1901	-1.27063	-0.705938	2.38638	0.694098	1.89104	0.656153	-0.797365	0.397118	-1.16764	-0.945624	-0.542578	0.860751	-0.49908	-0.212806	-0.692699
Crenolanib	1.25722	0.629523	1.06273	0.450569	-0.417999	-0.0796156	-0.279028	-0.975227	0.824295	0.50428	-0.531674	-0.277135	-0.435034	2.55316	2.1546	1.85189	1.86843	0.398249	1.29042	-0.39611	0.734983	0.22963	1.21184	1.08923	-0.279159	-0.597062	-0.175118	0.0181107	-0.407893	-1.05903	0.860653	-1.53424	0.240382	1.72116	-1.99718	1.17176	1.19557	0.359373	0.375566	-0.0461297	0.700206	-0.452631	-0.356244	-0.911761	-0.740181	0.287381	-0.776417	-0.00920717	-0.648708
Crizotinib	-2.10601	1.42235	-0.339371	-1.14429	1.12081	-0.614893	-0.16318	0.350906	1.61253	1.31553	1.40779	0.643123	0.505916	-1.53628	1.84767	-0.12339	-0.809897	-1.81523	-0.443834	-2.29775	1.15631	0.523397	0.0312429	0.604175	1.43343	-0.0247488	1.73475	-0.00784861	0.12052	-0.398431	-1.1227	-1.39753	-1.80067	-1.29996	0.418211	1.08625	0.188269	0.764857	-1.13676	-1.51123	-0.305238	0.0948032	-1.16586	-0.59183	1.44285	-1.20971	0.243105	0.836971	0.654055
Cytarabin	0.865967	1.65834	0.452998	-1.32279	0.344874	-1.48163	-0.718317	-1.07084	2.14326	0.967858	-0.954495	0.0183385	0.598656	0.062373	0.643316	0.454613	1.11067	-0.75633	0.835359	-2.05875	2.12965	0.952151	1.12211	2.462	0.929632	0.211447	1.75837	0.674502	0.364628	0.945381	-0.614508	-0.749821	-2.78644	0.116383	-1.03972	-1.8661	0.739601	1.31855	1.47006	-0.168647	-0.947442	-0.0631356	-0.494598	-0.912893	-0.104385	-0.355724	-0.187714	0.443715	-0.784249
Daunorubicin	-0.485784	1.1529	2.07953	-0.00856866	1.41435	-0.239254	0.61033	0.996954	1.50018	0.420751	0.408073	1.0203	1.13845	-1.11268	-0.306377	-1.31696	0.0661678	-0.379172	-0.998492	-1.62715	0.471424	0.750213	-0.915599	1.16618	1.41626	0.014889	-0.0351069	1.29892	0.926593	-1.016	-0.346963	0.343867	-0.451862	-0.905078	-0.484037	-1.05644	0.589562	1.24688	0.767627	-0.204713	-0.653009	-1.01749	-1.43426	-1.40488	1.07345	0.56058	0.0412137	0.0784049	0.748836
Dinaciclib	-1.33278	1.27221	-0.275471	-1.55713	0.197042	-1.62654	1.38198	0.840405	1.51461	1.14087	0.626798	0.871882	-0.575918	0.0264111	0.0641811	0.205317	0.437108	-1.26851	1.76335	-2.11222	1.46026	1.17336	0.640416	0.49199	0.761899	0.0605285	0.0647715	-0.62384	-0.35014	-0.169562	0.915739	-0.717518	-1.81249	1.72421	0.242823	0.323466	2.54493	0.769178	1.68693	-1.3876	0.204406	0.249367	-1.37834	-1.23791	0.165764	-1.85314	-0.748992	-0.587723	0.958752
Fludarabine	-0.372224	0.61242	1.02864	-0.197427	1.58969	-1.19023	-0.214596	0.200942	2.10731	0.120655	0.473695	0.345717	1.1384	-1.47418	-0.259608	-0.417738	-0.689264	-0.0894277	-0.912388	-0.780602	0.416822	1.06223	-0.0684889	1.89828	1.54183	0.346832	0.7783	1.01771	0.796548	-0.440004	-0.847279	-0.898234	-1.83372	-1.63892	-0.473022	-1.25154	0.87035	1.14712	1.95576	0.21457	-0.251214	-0.499199	-1.33972	-1.04048	0.825151	1.8807	0.570815	0.082117	0.521151
Gilteritinib	-1.56447	1.38787	0.973194	-0.935035	1.24375	-1.30095	-1.08039	0.58	-0.148721	1.12577	0.232287	0.661709	0.484647	-0.403512	-0.544371	-1.5502	0.540189	-1.79254	0.218499	-2.49807	1.35009	0.511333	0.494112	0.641443	0.608381	-0.263578	0.832933	-0.394289	-0.11108	-1.5237	0.566589	-1.40015	-1.95442	1.25647	-2.62454	1.73771	-0.584927	1.089	-0.452203	-0.216064	-0.955306	0.158396	-1.79469	-1.85843	1.30814	-0.139553	-0.0368601	0.532789	0.486599
Ibrutinib	0.0693526	0.776966	0.274462	-1.22379	0.92621	-0.942357	0.567283	1.04207	1.43037	-0.136689	0.5656	1.5565	1.02091	-3.11036	1.5591	-0.937833	0.818527	-0.805802	0.620496	-0.581467	-0.773368	1.12833	0.450782	0.095752	0.897321	0.297878	0.113019	-0.141963	-1.34325	-1.98916	0.799588	-2.22115	0.0903966	-0.386573	1.3509	-0.495352	0.467318	1.28224	0.230228	-0.00580324	0.0874979	-0.595987	-1.39435	-1.29171	1.11025	-2.20719	-0.868739	0.705609	0.929528
Idarubicine	-0.781014	0.299746	2.46192	-0.752714	1.90187	-0.797324	0.370537	0.766833	1.58764	-0.00914838	0.413361	0.893441	1.36534	-0.972014	-0.123387	-1.28283	-0.827578	-0.306947	-1.40344	-1.41734	0.998938	0.538205	-0.98256	1.48415	1.7135	-0.0526972	-0.0846217	1.09698	0.886403	-0.552401	-0.942795	0.106128	-1.08823	-0.641839	-0.553159	-0.521141	0.405912	0.868223	0.841505	-0.290972	-0.56275	-0.664206	-1.3252	-1.09229	1.36148	-0.0759818	0.0837962	0.349984	0.846175
Midostaurin	0.723228	0.590691	1.00638	-0.461209	0.136801	-0.923676	-1.08769	-0.633383	1.20845	1.07842	0.135555	-0.473204	-0.431052	1.8431	1.89905	1.47429	0.872818	-1.45873	0.296931	-2.49235	0.380827	0.168605	0.544839	0.756209	-0.482531	-0.643113	0.538756	-0.294432	-0.581989	-1.51335	-0.34867	-2.1415	-0.166942	1.73245	-2.26148	1.29327	0.74839	0.362494	-0.506923	0.415375	-0.469538	0.525368	-0.977282	-2.40116	0.228781	-0.0949014	0.22485	0.340111	0.0832467
Mitoxantrone	-0.579845	0.889164	1.32827	-0.858119	1.45029	-0.610856	0.893507	0.99563	1.79644	0.260977	0.816193	1.23946	1.29948	-1.00592	0.137933	-1.31452	-0.730919	-0.281537	-1.22279	-1.28882	0.825143	0.567062	-0.701868	1.15084	1.83409	0.39005	-0.158178	1.29217	0.750235	-0.728652	-1.27279	-0.0708854	-0.873569	-0.886506	-0.702687	-0.469669	0.370534	0.869187	1.1768	-0.0870274	-0.641841	-0.491918	-1.45432	-1.20663	1.35134	0.30326	-0.13231	0.492366	1.0464
NSC 652287	0.164727	2.06665	-0.2622	-1.3161	-1.03042	0.492483	0.675376	-0.544081	-0.529199	2.01369	0.551935	0.182186	0.432895	0.575274	1.46026	1.19041	1.05638	-0.104303	1.49259	-1.53178	2.40661	1.50492	-0.704629	0.259441	-0.354327	0.560134	1.00723	-0.566261	-1.28287	0.237093	1.14848	-0.887126	-1.12993	0.254033	-1.45524	-0.438196	2.81301	-1.18305	0.319216	-0.291014	-0.127196	0.983247	-0.650284	-0.202127	0.959703	-1.31765	-1.07191	-0.700552	0.810645
Navitoclax	-0.666924	-1.11359	1.11973	-0.539419	1.46859	-0.509262	0.302234	1.31338	1.7116	-1.34818	1.19663	1.59801	1.408	-1.83135	-0.17069	-0.985989	-1.24687	-0.146911	-1.58472	-1.24981	-0.970529	0.638333	-0.837783	0.418944	1.35174	1.01716	0.0521516	0.140784	1.15372	-1.08611	-0.817166	0.116271	0.834012	-0.898444	0.0814763	-1.17053	1.72073	0.221227	0.846362	-0.249635	0.605895	-0.794676	-0.953133	-0.687174	1.42347	-0.243244	0.388882	0.202726	0.976146
Quizartinib	0.165595	0.378317	0.276359	0.0259464	0.317158	-0.148069	-0.0911725	0.297135	0.652677	0.388684	0.615046	0.379245	0.474044	-0.579253	0.702015	0.0739542	0.573729	-2.34838	0.340942	-1.41867	0.415645	0.569846	0.670713	0.762	0.603717	0.383808	0.310145	0.478369	-0.0214123	-0.393476	1.03802	0.123975	-0.745135	2.24928	-3.61354	0.671361	2.08707	0.371959	0.441007	-0.891629	-0.540184	-1.29959	-1.56529	-2.52125	0.493041	-0.873121	0.272721	0.538624	0.217819
SGC 0946	-0.347661	0.402082	0.171089	-1.77052	0.809354	-1.42852	0.056153	1.0029	1.39008	0.0262219	0.921571	0.774443	0.315801	-2.80219	0.509749	-1.1358	0.0715316	-1.22022	-0.240963	-2.10618	-0.142964	0.497218	2.3266	0.611026	1.39951	0.202666	0.115014	-0.14039	0.278481	-0.444065	-0.144726	-0.8539	-0.385148	1.0942	0.432992	0.436736	1.19838	1.13264	-0.203355	-1.17631	0.431144	-1.208	-0.120772	-1.20726	1.08626	-0.714785	0.265391	1.1647	0.719273
Sorafenib	0.385545	0.316613	0.909574	0.10574	0.212768	-0.280144	-0.215635	0.494327	0.209783	-0.21682	0.209826	0.523954	0.470383	-0.559722	2.27422	1.39318	0.754812	-2.52075	0.592653	-2.08792	-0.549945	0.559026	1.74974	0.542881	0.257694	0.428141	-0.27686	0.302448	0.160518	-1.3129	-0.0574905	0.117238	0.328879	0.976332	-3.31888	0.358445	1.29124	1.23744	-0.185288	-0.231721	-0.221497	-1.01306	-1.13823	-1.92687	0.251102	-0.963678	0.124725	0.330818	0.245068
UMI-77	0.650583	0.0878933	0.29357	1.02053	-0.330013	0.489455	0.512589	0.0289761	0.613775	-0.585951	0.312134	-0.316643	-0.0859248	0.0316627	2.01582	-2.68328	1.20257	-0.919423	0.699312	-1.33629	-0.728583	-0.289115	0.235594	0.299839	-0.252361	0.751256	0.0339297	-0.0240616	1.14084	-0.37734	-0.670359	-0.278855	1.29186	1.73996	1.62258	0.0368373	1.7976	0.407166	-0.538287	-1.9826	0.991297	-0.142275	0.762884	1.98909	-0.494217	0.823853	0.586484	0.328285	-0.695457
Venetoclax	-0.57651	-1.66901	0.970596	0.236344	1.27948	-0.657822	0.271611	1.12117	1.26532	-1.53758	0.981776	1.06559	1.13304	-1.94029	1.0625	-0.654836	-1.07461	-0.485084	-1.83466	-0.809958	-0.967399	0.603403	-0.740327	0.787233	1.04132	0.694477	0.0111798	0.284015	1.04025	-1.17847	-1.12041	0.52493	1.14111	-0.44992	0.00652925	-0.843517	2.05472	-0.297088	0.923295	-0.187358	0.524716	-1.00955	-0.878434	-0.0434739	1.2281	0.109813	0.964961	0.242817	0.861007
Vincristine	-0.28388	1.10973	0.389669	0.279782	0.411263	-0.14561	1.64385	0.150386	2.47031	1.08802	0.375404	0.614183	0.602205	-0.491294	2.66501	2.08952	0.045095	-1.06946	-0.377327	0.166866	0.652617	-0.938662	-1.45374	1.81899	1.06315	0.333257	0.180893	-0.0127702	0.154301	-0.483795	-2.40133	-0.611156	0.760013	-1.95509	-0.0523534	-1.52552	1.42586	-1.03114	0.390197	0.382318	0.0149807	0.819395	0.311618	-0.213158	0.143525	1.26264	-0.0480273	0.517919	-0.246336
Vindesine	-0.744783	1.13922	0.875747	0.75304	0.468735	-0.402356	3.16117	0.163079	2.41861	0.968639	0.361856	0.600508	0.509116	0.469578	2.87974	2.14471	-0.0534786	-0.780361	-0.401	0.199686	0.689867	-1.05207	-1.55619	1.58842	1.04238	0.255717	0.0508792	-0.187795	-0.00746854	-0.404526	-2.17778	-0.409922	0.464865	-1.94325	-0.616645	-1.50417	1.37119	-1.12915	0.565956	0.465116	0.164231	0.61349	-0.518898	-0.0815284	0.258771	0.942047	-0.0403579	0.457246	-0.274893
Daunorubicin_Cytarabin	-0.0382599	1.98597	1.77425	-1.0303	1.31188	-0.976038	-0.0778266	-0.00373048	2.5894	0.852521	-0.318311	0.790742	1.41886	-0.805356	-0.41286	-0.762465	0.256345	-0.259035	-0.523382	-1.30757	2.08228	1.13083	-0.557854	2.4536	1.95376	0.27643	1.04915	1.26865	0.881033	-0.195744	-1.13294	-0.189536	-1.70121	-0.603701	-1.07144	-1.02925	0.291061	1.78303	1.26003	-0.0228471	-0.571465	-0.504776	-1.17496	-1.41142	0.272107	-0.547245	0.03506	0.47009	0.135506
Venetoclax_Acacytidine	-0.929691	-1.23679	0.363769	-0.75595	1.71725	-1.12331	0.41893	0.737108	1.98437	-1.12061	0.709941	0.920558	0.801268	-1.62837	-0.0449899	-1.11891	-0.989516	0.0931966	-1.67369	-1.22187	-0.524778	-0.111453	-1.05046	0.958185	0.897008	-0.035339	0.0402154	0.262617	1.07179	-0.754241	-1.27752	0.351062	0.0261265	-0.443978	-0.0775371	-0.581504	1.1473	-0.326101	0.905794	-0.31643	1.01951	-0.353294	-0.750033	-0.682879	1.39594	0.566858	0.654582	0.0386873	0.218123
[truncated: 46 more columns]
