# Supplementary material for: Ex vivo drug response profiling for response and outcome prediction in hematologic malignancies: the prospective non-interventional SMARTrial
Source: Nat Cancer. 2023 Oct 2;4(12):1648–59. doi: 10.1038/s43018-023-00645-5 (PMC10733146; doi:10.1038/s43018-023-00645-5)
Supplement: Supplementary file 11 — Statistical source data. [file 43018_2023_645_MOESM11_ESM.xlsx]

## Sheet: EDF_5A
rowname	patientID	Target	diagnosis	FLT3_ITD_ratio	Drug_response_mean_low	Drug
1	S002	FLT3	AML	0	1.04314	Crenolanib
2	S002	FLT3	AML	0	1.06901	Gilteritinib
3	S002	PKC	AML	0	0.986889	Midostaurin hydrate
4	S002	FLT3	AML	0	1.09422	Quizartinib
5	S002	RAF1	AML	0	1.00569	Sorafenib
6	S006	FLT3	AML	0.94	0.604057	Crenolanib
7	S006	FLT3	AML	0.94	0.386955	Gilteritinib
8	S006	PKC	AML	0.94	0.627245	Midostaurin hydrate
9	S006	FLT3	AML	0.94	0.465204	Quizartinib
10	S006	RAF1	AML	0.94	0.608291	Sorafenib
11	S009	FLT3	AML	0	0.952409	Crenolanib
12	S009	FLT3	AML	0	0.904869	Gilteritinib
13	S009	PKC	AML	0	0.970967	Midostaurin hydrate
14	S009	FLT3	AML	0	0.927417	Quizartinib
15	S009	RAF1	AML	0	0.887209	Sorafenib
16	S011	FLT3	AML	0	1.07116	Crenolanib
17	S011	FLT3	AML	0	0.794533	Gilteritinib
18	S011	PKC	AML	0	1.0818	Midostaurin hydrate
19	S011	FLT3	AML	0	1.09037	Quizartinib
20	S011	RAF1	AML	0	0.994648	Sorafenib
21	S012	FLT3	AML	0	0.949394	Crenolanib
22	S012	FLT3	AML	0	0.962692	Gilteritinib
23	S012	PKC	AML	0	0.945511	Midostaurin hydrate
24	S012	FLT3	AML	0	1.03334	Quizartinib
25	S012	RAF1	AML	0	0.974044	Sorafenib
26	S017	FLT3	AML	0	1.06966	Crenolanib
27	S017	FLT3	AML	0	1.03902	Gilteritinib
28	S017	PKC	AML	0	1.08761	Midostaurin hydrate
29	S017	FLT3	AML	0	1.07579	Quizartinib
30	S017	RAF1	AML	0	0.971521	Sorafenib
31	S019	FLT3	AML	0.54	1.04789	Crenolanib
32	S019	FLT3	AML	0.54	1.08161	Gilteritinib
33	S019	PKC	AML	0.54	1.03075	Midostaurin hydrate
34	S019	FLT3	AML	0.54	1.14588	Quizartinib
35	S019	RAF1	AML	0.54	1.00644	Sorafenib
36	S021	FLT3	AML	0	1.0958	Crenolanib
37	S021	FLT3	AML	0	1.05623	Gilteritinib
38	S021	PKC	AML	0	1.09874	Midostaurin hydrate
39	S021	FLT3	AML	0	1.13407	Quizartinib
40	S021	RAF1	AML	0	1.04347	Sorafenib
41	S025	FLT3	AML	0	1.05346	Crenolanib
42	S025	FLT3	AML	0	0.874769	Gilteritinib
43	S025	PKC	AML	0	0.925313	Midostaurin hydrate
44	S025	FLT3	AML	0	1.00898	Quizartinib
45	S025	RAF1	AML	0	1.00214	Sorafenib
46	S027	FLT3	AML	0	1.10704	Crenolanib
47	S027	FLT3	AML	0	1.10278	Gilteritinib
48	S027	PKC	AML	0	1.0754	Midostaurin hydrate
49	S027	FLT3	AML	0	1.19632	Quizartinib
50	S027	RAF1	AML	0	1.03068	Sorafenib
51	S042	FLT3	AML	0	0.897481	Crenolanib
52	S042	FLT3	AML	0	0.750669	Gilteritinib
53	S042	PKC	AML	0	0.808593	Midostaurin hydrate
54	S042	FLT3	AML	0	0.939644	Quizartinib
55	S042	RAF1	AML	0	0.804929	Sorafenib
56	S044	FLT3	AML	0	1.0428	Crenolanib
57	S044	FLT3	AML	0	0.901594	Gilteritinib
58	S044	PKC	AML	0	0.984124	Midostaurin hydrate
59	S044	FLT3	AML	0	1.02432	Quizartinib
60	S044	RAF1	AML	0	0.922996	Sorafenib
61	S050	FLT3	AML	0	1.10884	Crenolanib
62	S050	FLT3	AML	0	0.800566	Gilteritinib
63	S050	PKC	AML	0	0.819644	Midostaurin hydrate
64	S050	FLT3	AML	0	0.890042	Quizartinib
65	S050	RAF1	AML	0	1.01259	Sorafenib
66	S054	FLT3	AML	0	0.966211	Crenolanib
67	S054	FLT3	AML	0	0.987427	Gilteritinib
68	S054	PKC	AML	0	1.00765	Midostaurin hydrate
69	S054	FLT3	AML	0	1.06853	Quizartinib
70	S054	RAF1	AML	0	0.934568	Sorafenib
71	S055	FLT3	AML	0	1.09617	Crenolanib
72	S055	FLT3	AML	0	1.03248	Gilteritinib
73	S055	PKC	AML	0	1.03857	Midostaurin hydrate
74	S055	FLT3	AML	0	1.06267	Quizartinib
75	S055	RAF1	AML	0	1.00381	Sorafenib
76	S056	FLT3	AML	1.06	0.980555	Crenolanib
77	S056	FLT3	AML	1.06	0.394641	Gilteritinib
78	S056	PKC	AML	1.06	0.553453	Midostaurin hydrate
79	S056	FLT3	AML	1.06	0.490373	Quizartinib
80	S056	RAF1	AML	1.06	0.565144	Sorafenib
81	S060	FLT3	AML	0.5	1.1111	Crenolanib
82	S060	FLT3	AML	0.5	1.02894	Gilteritinib
83	S060	PKC	AML	0.5	1.04043	Midostaurin hydrate
84	S060	FLT3	AML	0.5	1.11964	Quizartinib
85	S060	RAF1	AML	0.5	0.956959	Sorafenib
86	S061	FLT3	AML	0.31	0.882717	Crenolanib
87	S061	FLT3	AML	0.31	0.650893	Gilteritinib
88	S061	PKC	AML	0.31	0.794212	Midostaurin hydrate
89	S061	FLT3	AML	0.31	0.886255	Quizartinib
90	S061	RAF1	AML	0.31	0.808602	Sorafenib
91	S064	FLT3	AML	0	1.11234	Crenolanib
92	S064	FLT3	AML	0	1.07228	Gilteritinib
93	S064	PKC	AML	0	0.984409	Midostaurin hydrate
94	S064	FLT3	AML	0	1.10291	Quizartinib
95	S064	RAF1	AML	0	0.935676	Sorafenib
96	S072	FLT3	AML	0	0.936606	Crenolanib
97	S072	FLT3	AML	0	0.93269	Gilteritinib
98	S072	PKC	AML	0	1.15575	Midostaurin hydrate
99	S072	FLT3	AML	0	1.08051	Quizartinib
100	S072	RAF1	AML	0	1.03048	Sorafenib
101	S074	FLT3	AML	0	1.07136	Crenolanib
102	S074	FLT3	AML	0	0.896179	Gilteritinib
103	S074	PKC	AML	0	1.08435	Midostaurin hydrate
104	S074	FLT3	AML	0	1.04657	Quizartinib
105	S074	RAF1	AML	0	0.962039	Sorafenib
106	S075	FLT3	AML	0	1.05837	Crenolanib
107	S075	FLT3	AML	0	1.00295	Gilteritinib
108	S075	PKC	AML	0	0.999428	Midostaurin hydrate
109	S075	FLT3	AML	0	1.05414	Quizartinib
110	S075	RAF1	AML	0	0.969036	Sorafenib
111	S079	FLT3	AML	0	1.09449	Crenolanib
112	S079	FLT3	AML	0	1.07579	Gilteritinib
113	S079	PKC	AML	0	1.0094	Midostaurin hydrate
114	S079	FLT3	AML	0	1.06661	Quizartinib
115	S079	RAF1	AML	0	1.00398	Sorafenib
116	S081	FLT3	AML	0	1.02089	Crenolanib
117	S081	FLT3	AML	0	0.968713	Gilteritinib
118	S081	PKC	AML	0	1.02758	Midostaurin hydrate
119	S081	FLT3	AML	0	1.08292	Quizartinib
120	S081	RAF1	AML	0	0.937887	Sorafenib
121	S083	FLT3	AML	0	0.998667	Crenolanib
122	S083	FLT3	AML	0	1.00419	Gilteritinib
123	S083	PKC	AML	0	0.996887	Midostaurin hydrate
124	S083	FLT3	AML	0	1.07344	Quizartinib
125	S083	RAF1	AML	0	1.00939	Sorafenib
126	S085	FLT3	AML	0	1.21343	Crenolanib
127	S085	FLT3	AML	0	0.999054	Gilteritinib
128	S085	PKC	AML	0	1.07437	Midostaurin hydrate
129	S085	FLT3	AML	0	1.04703	Quizartinib
130	S085	RAF1	AML	0	1.07502	Sorafenib
131	S089	FLT3	AML	0.47	0.718138	Crenolanib
132	S089	FLT3	AML	0.47	0.754307	Gilteritinib
133	S089	PKC	AML	0.47	0.626755	Midostaurin hydrate
134	S089	FLT3	AML	0.47	0.89286	Quizartinib
135	S089	RAF1	AML	0.47	0.745907	Sorafenib
136	S091	FLT3	AML	0	1.17418	Crenolanib
137	S091	FLT3	AML	0	0.796687	Gilteritinib
138	S091	PKC	AML	0	0.932263	Midostaurin hydrate
139	S091	FLT3	AML	0	0.944617	Quizartinib
140	S091	RAF1	AML	0	1.03003	Sorafenib

## Sheet: EDF_5B
rowname	patientID	Target	diagnosis	FLT3	Drug_response_mean_low	Drug
1	S002	FLT3	AML	0	1.04314	Crenolanib
2	S002	FLT3	AML	0	1.06901	Gilteritinib
3	S002	PKC	AML	0	0.986889	Midostaurin hydrate
4	S002	FLT3	AML	0	1.09422	Quizartinib
5	S002	RAF1	AML	0	1.00569	Sorafenib
6	S007	FLT3	AML	1	0.141325	Crenolanib
7	S007	FLT3	AML	1	0.115535	Gilteritinib
8	S007	PKC	AML	1	0.282122	Midostaurin hydrate
9	S007	FLT3	AML	1	0.851934	Quizartinib
10	S007	RAF1	AML	1	1.05694	Sorafenib
11	S009	FLT3	AML	0	0.952409	Crenolanib
12	S009	FLT3	AML	0	0.904869	Gilteritinib
13	S009	PKC	AML	0	0.970967	Midostaurin hydrate
14	S009	FLT3	AML	0	0.927417	Quizartinib
15	S009	RAF1	AML	0	0.887209	Sorafenib
16	S011	FLT3	AML	0	1.07116	Crenolanib
17	S011	FLT3	AML	0	0.794533	Gilteritinib
18	S011	PKC	AML	0	1.0818	Midostaurin hydrate
19	S011	FLT3	AML	0	1.09037	Quizartinib
20	S011	RAF1	AML	0	0.994648	Sorafenib
21	S012	FLT3	AML	0	0.949394	Crenolanib
22	S012	FLT3	AML	0	0.962692	Gilteritinib
23	S012	PKC	AML	0	0.945511	Midostaurin hydrate
24	S012	FLT3	AML	0	1.03334	Quizartinib
25	S012	RAF1	AML	0	0.974044	Sorafenib
26	S017	FLT3	AML	0	1.06966	Crenolanib
27	S017	FLT3	AML	0	1.03902	Gilteritinib
28	S017	PKC	AML	0	1.08761	Midostaurin hydrate
29	S017	FLT3	AML	0	1.07579	Quizartinib
30	S017	RAF1	AML	0	0.971521	Sorafenib
31	S021	FLT3	AML	0	1.0958	Crenolanib
32	S021	FLT3	AML	0	1.05623	Gilteritinib
33	S021	PKC	AML	0	1.09874	Midostaurin hydrate
34	S021	FLT3	AML	0	1.13407	Quizartinib
35	S021	RAF1	AML	0	1.04347	Sorafenib
36	S024	FLT3	AML	1	0.902502	Crenolanib
37	S024	FLT3	AML	1	0.866559	Gilteritinib
38	S024	PKC	AML	1	0.962027	Midostaurin hydrate
39	S024	FLT3	AML	1	1.15532	Quizartinib
40	S024	RAF1	AML	1	0.883625	Sorafenib
41	S025	FLT3	AML	0	1.05346	Crenolanib
42	S025	FLT3	AML	0	0.874769	Gilteritinib
43	S025	PKC	AML	0	0.925313	Midostaurin hydrate
44	S025	FLT3	AML	0	1.00898	Quizartinib
45	S025	RAF1	AML	0	1.00214	Sorafenib
46	S027	FLT3	AML	0	1.10704	Crenolanib
47	S027	FLT3	AML	0	1.10278	Gilteritinib
48	S027	PKC	AML	0	1.0754	Midostaurin hydrate
49	S027	FLT3	AML	0	1.19632	Quizartinib
50	S027	RAF1	AML	0	1.03068	Sorafenib
51	S042	FLT3	AML	0	0.897481	Crenolanib
52	S042	FLT3	AML	0	0.750669	Gilteritinib
53	S042	PKC	AML	0	0.808593	Midostaurin hydrate
54	S042	FLT3	AML	0	0.939644	Quizartinib
55	S042	RAF1	AML	0	0.804929	Sorafenib
56	S044	FLT3	AML	0	1.0428	Crenolanib
57	S044	FLT3	AML	0	0.901594	Gilteritinib
58	S044	PKC	AML	0	0.984124	Midostaurin hydrate
59	S044	FLT3	AML	0	1.02432	Quizartinib
60	S044	RAF1	AML	0	0.922996	Sorafenib
61	S050	FLT3	AML	0	1.10884	Crenolanib
62	S050	FLT3	AML	0	0.800566	Gilteritinib
63	S050	PKC	AML	0	0.819644	Midostaurin hydrate
64	S050	FLT3	AML	0	0.890042	Quizartinib
65	S050	RAF1	AML	0	1.01259	Sorafenib
66	S054	FLT3	AML	0	0.966211	Crenolanib
67	S054	FLT3	AML	0	0.987427	Gilteritinib
68	S054	PKC	AML	0	1.00765	Midostaurin hydrate
69	S054	FLT3	AML	0	1.06853	Quizartinib
70	S054	RAF1	AML	0	0.934568	Sorafenib
71	S055	FLT3	AML	0	1.09617	Crenolanib
72	S055	FLT3	AML	0	1.03248	Gilteritinib
73	S055	PKC	AML	0	1.03857	Midostaurin hydrate
74	S055	FLT3	AML	0	1.06267	Quizartinib
75	S055	RAF1	AML	0	1.00381	Sorafenib
76	S064	FLT3	AML	0	1.11234	Crenolanib
77	S064	FLT3	AML	0	1.07228	Gilteritinib
78	S064	PKC	AML	0	0.984409	Midostaurin hydrate
79	S064	FLT3	AML	0	1.10291	Quizartinib
80	S064	RAF1	AML	0	0.935676	Sorafenib
81	S071	FLT3	AML	1	0.691815	Crenolanib
82	S071	FLT3	AML	1	0.510449	Gilteritinib
83	S071	PKC	AML	1	0.73925	Midostaurin hydrate
84	S071	FLT3	AML	1	0.932011	Quizartinib
85	S071	RAF1	AML	1	0.975196	Sorafenib
86	S072	FLT3	AML	0	0.936606	Crenolanib
87	S072	FLT3	AML	0	0.93269	Gilteritinib
88	S072	PKC	AML	0	1.15575	Midostaurin hydrate
89	S072	FLT3	AML	0	1.08051	Quizartinib
90	S072	RAF1	AML	0	1.03048	Sorafenib
91	S074	FLT3	AML	0	1.07136	Crenolanib
92	S074	FLT3	AML	0	0.896179	Gilteritinib
93	S074	PKC	AML	0	1.08435	Midostaurin hydrate
94	S074	FLT3	AML	0	1.04657	Quizartinib
95	S074	RAF1	AML	0	0.962039	Sorafenib
96	S075	FLT3	AML	0	1.05837	Crenolanib
97	S075	FLT3	AML	0	1.00295	Gilteritinib
98	S075	PKC	AML	0	0.999428	Midostaurin hydrate
99	S075	FLT3	AML	0	1.05414	Quizartinib
100	S075	RAF1	AML	0	0.969036	Sorafenib
101	S079	FLT3	AML	0	1.09449	Crenolanib
102	S079	FLT3	AML	0	1.07579	Gilteritinib
103	S079	PKC	AML	0	1.0094	Midostaurin hydrate
104	S079	FLT3	AML	0	1.06661	Quizartinib
105	S079	RAF1	AML	0	1.00398	Sorafenib
106	S081	FLT3	AML	0	1.02089	Crenolanib
107	S081	FLT3	AML	0	0.968713	Gilteritinib
108	S081	PKC	AML	0	1.02758	Midostaurin hydrate
109	S081	FLT3	AML	0	1.08292	Quizartinib
110	S081	RAF1	AML	0	0.937887	Sorafenib
111	S083	FLT3	AML	0	0.998667	Crenolanib
112	S083	FLT3	AML	0	1.00419	Gilteritinib
113	S083	PKC	AML	0	0.996887	Midostaurin hydrate
114	S083	FLT3	AML	0	1.07344	Quizartinib
115	S083	RAF1	AML	0	1.00939	Sorafenib
116	S085	FLT3	AML	0	1.21343	Crenolanib
117	S085	FLT3	AML	0	0.999054	Gilteritinib
118	S085	PKC	AML	0	1.07437	Midostaurin hydrate
119	S085	FLT3	AML	0	1.04703	Quizartinib
120	S085	RAF1	AML	0	1.07502	Sorafenib
121	S091	FLT3	AML	0	1.17418	Crenolanib
122	S091	FLT3	AML	0	0.796687	Gilteritinib
123	S091	PKC	AML	0	0.932263	Midostaurin hydrate
124	S091	FLT3	AML	0	0.944617	Quizartinib
125	S091	RAF1	AML	0	1.03003	Sorafenib

## Sheet: EDF_5C
rowname	patientID	IDH1	IDH2	Drug	Pathway	AUC	IDH
1	S002	0	0	Venetoclax	Apoptosis	0.764392	wildtype
2	S006	0	0	Venetoclax	Apoptosis	0.40094	wildtype
3	S007	1	0	Venetoclax	Apoptosis	0.124644	IDH1 mutated
4	S009	0	0	Venetoclax	Apoptosis	0.635516	wildtype
5	S011	0	0	Venetoclax	Apoptosis	0.27527	wildtype
6	S012	0	0	Venetoclax	Apoptosis	1.02565	wildtype
7	S017	0	0	Venetoclax	Apoptosis	0.939935	wildtype
8	S019	0	0	Venetoclax	Apoptosis	0.628551	wildtype
9	S021	0	0	Venetoclax	Apoptosis	0.462691	wildtype
10	S024	0	0	Venetoclax	Apoptosis	0.733535	wildtype
11	S025	0	0	Venetoclax	Apoptosis	0.521177	wildtype
12	S027	0	1	Venetoclax	Apoptosis	0.972783	IDH2 mutated
13	S042	0	0	Venetoclax	Apoptosis	0.95769	wildtype
14	S044	0	1	Venetoclax	Apoptosis	0.907815	IDH2 mutated
15	S050	0	0	Venetoclax	Apoptosis	0.375835	wildtype
16	S054	0	0	Venetoclax	Apoptosis	0.920484	wildtype
17	S055	1	0	Venetoclax	Apoptosis	0.502265	IDH1 mutated
18	S060	0	0	Venetoclax	Apoptosis	1.01351	wildtype
19	S061	0	0	Venetoclax	Apoptosis	0.926955	wildtype
20	S064	0	0	Venetoclax	Apoptosis	1.00824	wildtype
21	S071	1	0	Venetoclax	Apoptosis	0.277551	IDH1 mutated
22	S072	0	0	Venetoclax	Apoptosis	0.827962	wildtype
23	S074	0	0	Venetoclax	Apoptosis	0.373465	wildtype
24	S075	0	0	Venetoclax	Apoptosis	0.477397	wildtype
25	S079	0	0	Venetoclax	Apoptosis	0.718589	wildtype
26	S081	0	0	Venetoclax	Apoptosis	1.07058	wildtype
27	S083	0	0	Venetoclax	Apoptosis	1.00927	wildtype
28	S085	0	0	Venetoclax	Apoptosis	0.500517	wildtype
29	S089	0	0	Venetoclax	Apoptosis	0.821103	wildtype
30	S091	0	0	Venetoclax	Apoptosis	0.561191	wildtype

## Sheet: EDF_5D
rowname	patientID	Drug	Target	Pathway	Count_plates	Drug_response_mean	Drug_response_mean_low	AUC	ES_AUC	ESS_AUC	Sex	age	time_report	material	tumor_infiltration	diagnosis	Pretreatment	lines_pretreatment	pretreatment_spec	lines_pretreatment_cat	time_from_ED	time_from_ED_dich	NPM1	CEBPA	FLT3	FLT3_ITD_ratio	FLT3_TKD	IDH1	IDH2	bcr-abl	IGHV.status	TP53	BIRC3	Sonstige_Mutationen	CAK	MLL_rearragement	t(15;17)	Del17p	Del 11q	Del 13q	Trisomie_12q13	Trisomy 8q24	Sonstige_Aberrationen	Treatment_type	treatment_spec	chemo_pat	Response_def_parameter_final	Response_not_evaluable	Reason_response_not_evaluable
1	S003	Nutlin-3a	MDM2	DDR	2	0.863559	0.978708	0.881823	0.118177	-0.000396151	Female	69	2	BM	86	CLL	Yes	2	Chemotherapy + small molecules	2	189	>12	na	na	na			na	na	na	na	TP53 mutated	0	MYD88 (L265P) negativ, BTKpositiv	0	na	na	0	na	0	1	na	extern 05/2017: t(14;19), KEINE t(11;14), KEINE t(14;18),	Small molecules	Venetoclax	FALSE	Peripheral blood smear	0
2	S013	Nutlin-3a	MDM2	DDR	2	0.922608	0.995325	0.93694	0.0630604	0.0547201	Female	41	8	PB	81	DLBCL	Yes	2	Immuno-Chemotherapy	2	15	>12	na	na	na			na	na	na	na	TP53 mutated	0	na	0	na	na	na	na	na	na	na	na	Small molecules	Ibrutinib + Rituximab	FALSE	Blood counts	0
3	S014	Nutlin-3a	MDM2	DDR	2	0.949866	1.04509	0.983919	0.0160806	0.1017	Male	69	3	PB	71	CLL	Yes	2	Immuno-Chemotherapy	2	107	>12	na	na	na			na	na	na	0	wildtype	0	na	na	na	na	0	0	0	0	0	na	Small molecules	Ibrutinib	FALSE	Peripheral blood smear	0
4	S015	Nutlin-3a	MDM2	DDR	2	0.983923	1.00056	0.984525	0.0154748	0.102306	Male	78	2	PB	88	CLL	No	0		0	6	≤12	na	na	na			na	na	na	0	wildtype	0	na	1	na	na	1	0	1	1	0	na	Small molecules	Ibrutinib	FALSE	Peripheral blood smear	0
5	S016	Nutlin-3a	MDM2	DDR	2	0.771974	1.0013	0.820185	0.179815	-0.0620345	Female	77	3	PB	84	B-PLL	No	0		0	8	≤12	na	na	na			na	na	na	1	wildtype	na	na	na	na	na	na	na	na	na	na	na	Immuno-Chemotherapy	Rituximab-Bendamustin	TRUE	Blood counts	0
6	S023	Nutlin-3a	MDM2	DDR	2	0.698191	0.969535	0.733124	0.266876	-0.149095	Female	50	2	PB	77	CLL	Yes	4	Chemotherapy + small molecules	≥3	149	>12	na	na	na			na	na	na	0	wildtype	1	BIRC3+	1	na	na	0	1	1	0	0	na	Small molecules	Ibrutinib	FALSE	Blood counts	0
7	S028	Nutlin-3a	MDM2	DDR	2	0.785149	0.975987	0.807655	0.192345	-0.0745643	Male	53	2	PB	89	CLL	Yes	1	Immuno-Chemotherapy	1	9	≤12	na	na	na			na	na	na	0	wildtype	0	na	0	na	na	0	1	1	0	0	na	Small molecules	Ibrutinib	FALSE	Peripheral blood smear	0
8	S030	Nutlin-3a	MDM2	DDR	2	0.926284	0.981085	0.933077	0.0669233	0.0508573	Male	78	2	PB	83	CLL	Yes	1	Immuno-Chemotherapy	1	60	>12	na	na	na			na	na	na	0	wildtype	1	BIRC3 (27.09.2017)	0	0	0	0	1	0	0	0	na	Small molecules	Ibrutinib	FALSE	Peripheral blood smear	1	early treatment discontinuation due to side effects
9	S031	Nutlin-3a	MDM2	DDR	2	0.627662	0.899035	0.664846	0.335154	-0.217374	Male	79	3	LN	85	CLL	No	0		0	2	≤12	na	na	na			na	na	na	1	wildtype	0	na	0	na	na	0	0	0	1	0	na	Immuno-Chemotherapy	Rituximab-Bendamustin	TRUE	Organ/tumor manifestation	0
10	S032	Nutlin-3a	MDM2	DDR	2	0.920097	1.03076	0.953609	0.0463915	0.0713891	Female	57	2	PB	97	CLL	No	0		0	98	>12	na	na	na			na	na	na	1	wildtype	0	na	0	na	na	0	0	0	0	0	na	Small molecules	Ibrutinib	FALSE	Blood counts	1	early treatment discontinuation due to side effects
11	S033	Nutlin-3a	MDM2	DDR	2	0.961438	0.998491	0.971623	0.0283767	0.0894038	Female	86	2	PB	82	CLL	Yes	3	Small molecules	≥3	376	>12	na	na	na			na	na	na	na	TP53 mutated	0	na	1	na	na	1	0	0	0	0	na	Small molecules	Venetoclax-Rituximab	FALSE	Blood counts	0
12	S034	Nutlin-3a	MDM2	DDR	2	0.981149	0.986745	0.98849	0.0115103	0.10627	Female	70	2	PB	84	CLL	Yes	1	Immuno-Chemotherapy	1	248	>12	na	na	na			na	na	na	1	TP53 mutated	0	na	1	na	na	1	0	1	0	1	na	Small molecules	Ibrutinib	FALSE	Organ/tumor manifestation	1	no response assessment available
13	S038	Nutlin-3a	MDM2	DDR	2	0.833155	0.979126	0.857645	0.142355	-0.0245745	Male	50	6	PB	63	CLL	No	0		0	49	>12	na	na	na			na	na	na	0	TP53 mutated	0	na	0	na	na	0	0	0	0	0	na	Small molecules	Ibrutinib	FALSE	Peripheral blood smear	0
14	S039	Nutlin-3a	MDM2	DDR	2	0.736572	0.951303	0.767102	0.232898	-0.115118	Male	73	10	LN	88	CLL	Yes	1	Chemotherapy	1	195	>12	na	na	na			na	na	na	1	wildtype	0	na	0	na	na	0	0	0	0	0	na	Small molecules	Venetoclax-Rituximab	FALSE	Organ/tumor manifestation	0
15	S040	Nutlin-3a	MDM2	DDR	2	0.8994	0.978537	0.912684	0.0873159	0.0304646	Male	74	2	PB	76	T-PLL	No	0		0	0	≤12	na	na	na			na	na	na	1	wildtype	na	na	0	na	na	0	1	1	0	1	TCL1-Rearrangement	Immunotherapy	Alemtuzumab	FALSE	Peripheral blood smear	0
16	S041	Nutlin-3a	MDM2	DDR	2	0.788347	0.981593	0.819446	0.180554	-0.0627735	Male	64	3	PB	89	MCL	No	0		0	0	≤12	na	na	na			na	na	na	na	wildtype	na	na	1	0	0	0	0	0	0	1	IgH Rearrangement, t(11:14),18q21	Immuno-Chemotherapy	R-CHOP/R-DHAP (+consolidation High-dose/ABSCT)	TRUE	Blood counts	0
17	S042	Nutlin-3a	MDM2	DDR	2	0.944898	1.0117	0.950712	0.0492881	0.0684925	Male	78	2	PB	57	AML	No	0		0	0	≤12	0	0	0	0		0	0	0	na	wildtype		na	1	1	0	na	na	na	na	na	na	Small molecules	Palbociclib	FALSE	Peripheral blood smear	0
18	S043	Nutlin-3a	MDM2	DDR	2	0.862038	1.02805	0.906556	0.0934441	0.0243365	Female	78	2	PB	88	CLL	No	0		0	12	≤12	na	na	na			na	na	na	0	wildtype	0	na	0	na	na	0	0	0	0	0	na	Immuno-Chemotherapy	Rituximab-Bendamustin	TRUE	Blood counts	0
19	S044	Nutlin-3a	MDM2	DDR	2	0.891219	0.962696	0.912137	0.087863	0.0299176	Male	74	2	PB	75	AML	No	0		0	0	≤12	1	0	0	0		0	1	na	na	wildtype		DNMT3A Gen	0	na	na	na	na	na	na	na	na	Chemotherapy	DA-Induction	TRUE	Peripheral blood smear	0
20	S046	Nutlin-3a	MDM2	DDR	2	0.863185	0.976289	0.900101	0.0998985	0.017882	Female	79	2	PB	83	CLL	Yes	2	Chemotherapy + small molecules	2	74	>12	na	na	na			na	na	na	na	wildtype	1	BIRC3 Q547N fs*-mutation	0	na	na	0	0	1	0	0	na	Small molecules	Rituximab-Idelalisib	FALSE	Blood counts	0
21	S050	Nutlin-3a	MDM2	DDR	2	1.09916	0.870594	1.06953	-0.0695288	0.187309	Female	63	2	BM	75	AML	No	0		0	0	≤12	0	0	0	0		0	0	0	na	TP53 mutated		na	1	na	0	1	0	0	na	na	Del 5q31/5q32-q33, Trisomie 8q21, RARA Rearrangement, Del 16q22	Chemotherapy	DA-Induction	TRUE	Peripheral blood smear	0
22	S052	Nutlin-3a	MDM2	DDR	2	0.698194	0.97942	0.727941	0.272059	-0.154279	Female	64	3	PB	93	CLL	Yes	1	Immuno-Chemotherapy	1	89	>12	na	na	na			na	na	na	0	wildtype	na	na	0	na	na	0	0	0	0	0	na	Small molecules	Ibrutinib	FALSE	Organ/tumor manifestation	0
23	S055	Nutlin-3a	MDM2	DDR	2	0.849981	1.0281	0.895171	0.104829	0.0129519	Male	56	2	PB	97	AML	No	0		0	0	≤12	0	0	0	0		1	0	0	na	wildtype		NRAS +, BCORL1 +, BCOR +	0	0	0	na	na	na	na	1	na	Chemotherapy	DA-Induction	TRUE	BM aspiration/BM biopsy	0
24	S060	Nutlin-3a	MDM2	DDR	2	1.00609	1.00757	1.00769	-0.00768899	0.12547	Female	46	2	PB	97	AML	No	0		0	0	≤12	1	0	1	0.5		0	0	0	na	wildtype		DNMT3A +	0	0	0	0	na	na	na	na	na	Chemotherapy	DA-Induction	TRUE	BM aspiration/BM biopsy	0
25	S061	Nutlin-3a	MDM2	DDR	2	0.716578	0.957521	0.76017	0.23983	-0.122049	Female	78	6	PB	89	AML	No	0		0	0	≤12	1	0	1	0.31		0	0	na	na	wildtype		TET2 +, KDM6A +, BCORL1 +	0	0	0	na	na	na	na	na	na	Chemotherapy	DA-Induction	TRUE	BM aspiration/BM biopsy	0
26	S064	Nutlin-3a	MDM2	DDR	2	0.997685	0.990222	0.992473	0.0075269	0.110254	Female	58	6	BM	61	AML	No	0		0	0	≤12	0	0	0	0		0	0	0	na	wildtype		DNMT3A +	0	0	0	na	na	na	na	na	t(9;22) negativ	Chemotherapy	DA-Induction	TRUE	BM aspiration/BM biopsy	0
27	S065	Nutlin-3a	MDM2	DDR	2	0.840769	0.976615	0.865461	0.134539	-0.0167583	Male	72	3	PB	96	CLL	Yes	1	Immuno-Chemotherapy	1	91	>12	na	na	na			na	na	na	0	TP53 mutated	0	na	1	na	na	0	0	1	0	0	Del 6q21	Small molecules	Venetoclax-Rituximab	FALSE	Blood counts	0
28	S066	Nutlin-3a	MDM2	DDR	2	0.859888	1.00558	0.882616	0.117384	0.000396151	Male	85	6	PB	85	CLL	Yes	1	Immuno-Chemotherapy	1	74	>12	na	na	na			na	na	na	0	wildtype	0	KRAS +, BCL2-JH-Rearrangement -,	0	na	na	0	0	0	0	0	Trisomie 5p15, Del 8p21	Small molecules	Venetoclax-Rituximab	FALSE	Blood counts	0
29	S067	Nutlin-3a	MDM2	DDR	2	0.866733	1.00996	0.90052	0.0994801	0.0183004	Female	68	2	PB	99	CLL	No	0		0	35	>12	na	na	na			na	na	na	1	wildtype	0	na	0	na	na	0	0	0	0	0	na	Small molecules	Ibrutinib	FALSE	Blood counts	0
30	S068	Nutlin-3a	MDM2	DDR	2	1.00522	1.08073	0.991304	0.00869625	0.109084	Male	51	8	PB	94	MCL	No	0		0	16	>12	na	na	na			na	na	na	na	TP53 mutated	na	na	0	0	0	1	0	0	0	0	t(11;14)	Chemotherapy + small molecules	Ibrutinib + R-CHOP/R-DHAP	TRUE	Peripheral blood smear	0
31	S069	Nutlin-3a	MDM2	DDR	2	0.82443	0.968996	0.870613	0.129387	-0.0116062	Male	91	2	PB	92	CLL	Yes	1	Small molecules	1	92	>12	na	na	na			na	na	na	0	wildtype	0	na	0	na	na	0	0	1	1	0	na	Small molecules	Ibrutinib	FALSE	Peripheral blood smear	0
32	S070	Nutlin-3a	MDM2	DDR	2	0.871173	1.00602	0.902726	0.0972737	0.0205069	Female	67	2	PB	89	CLL	No	0		0	57	>12	na	na	na			na	na	na	0	wildtype	1	BIRC3 +	na	na	na	0	0	0	0	1	na	Small molecules	Ibrutinib	FALSE	Peripheral blood smear	0
33	S071	Nutlin-3a	MDM2	DDR	2	0.456951	0.880844	0.440478	0.559522	-0.441742	Male	76	2	BM	59	AML	No	0		0	0	≤12	1	0	1		1	1	0	na	na	wildtype		STAG2+, DNMT3A	0	0	0	na	na	na	na	na	na	Chemotherapy	DA-Induction	TRUE	BM aspiration/BM biopsy	0
34	S072	Nutlin-3a	MDM2	DDR	2	0.869521	1.00027	0.869793	0.130207	-0.0124262	Male	70	6	BM	68	AML	No	0		0	0	≤12	0	0	0	0		0	0	0	na	wildtype		TET2 +	0	1	0	na	na	na	na	na	Deletion 7cen/7q22/7q36	Chemotherapy	Vyxeos (liposomales Daunorubicin+Cytarabine)	TRUE	BM aspiration/BM biopsy	0
35	S074	Nutlin-3a	MDM2	DDR	2	0.700672	1.00663	0.712057	0.287943	-0.170162	Male	69	7	PB	97	AML	No	0		0	0	≤12	0	0	0	0		0	0	0	na	wildtype		STAG2 +	na	0	0	na	na	na	na	na	kein CBFB-Rearrangement, aber Del 1q22_x000D_	Chemotherapy	DA-Induction after AraC prephase	TRUE	BM aspiration/BM biopsy	0
36	S075	Nutlin-3a	MDM2	DDR	2	0.651062	0.968081	0.685868	0.314132	-0.196352	Female	23	3	PB	90	AML	No	0		0	0	≤12	0	0	0	0		0	0	0	na	wildtype		DNMT3A +	0	0	0	na	na	na	na	na	Trisomie 22q11/ Tetrasomie 22q11	Chemotherapy	DA-Induction	TRUE	BM aspiration/BM biopsy	0
37	S076	Nutlin-3a	MDM2	DDR	1	0.76893	0.907981	0.803165	0.196835	-0.079054	Female	74	7	BM	87	DLBCL	No	0		0	0	≤12	na	na	na			na	na	na	1	wildtype	na	CREBBP +, DNMT3A +, T-Zell-Rezeptor-Klonalität	0	na	na	0	0	0	0	0	del 5q31/5q33 negative	Immuno-Chemotherapy	R-CHOP	TRUE	Peripheral blood smear	0
38	S077	Nutlin-3a	MDM2	DDR	2	0.873231	1.00673	0.908312	0.0916879	0.0260926	Male	67	2	PB	54	MCL	Yes	4	Small molecules	≥3	114	>12	na	na	na			na	na	na	1	wildtype	1	BIRC3 R555Nfs*-Mutation	0	na	na	na	na	na	na	na	na	Small molecules	Venetoclax	FALSE	Blood counts	1	several treatment breaks
39	S078	Nutlin-3a	MDM2	DDR	2	0.757415	1.00209	0.801225	0.198775	-0.0809942	Female	57	3	PB	88	CLL	No	0		0	40	>12	na	na	na			na	na	na	1	wildtype	1	BIRC3 +	0	na	na	0	0	1	1	0	na	Small molecules	Ibrutinib	FALSE	Peripheral blood smear	0
40	S079	Nutlin-3a	MDM2	DDR	2	0.896649	1.01689	0.916788	0.0832117	0.0345689	Female	27	3	PB	78	AML	No	0		0	0	≤12	0	0	0	0		0	0	0	na	wildtype		na	0	0	0	na	na	na	na	na	16q22-Rearrangement, keine Translokation t(9;22)	Immuno-Chemotherapy	DA-Induction + GO	TRUE	BM aspiration/BM biopsy	0
41	S080	Nutlin-3a	MDM2	DDR	2	0.956036	0.970359	0.961631	0.0383692	0.0794114	Male	73	6	PB	86	CLL	Yes	2	Immuno-Chemotherapy	2	113	>12	na	na	na			na	na	na	0	TP53 mutated	0	NOTCH1+	1	na	na	1	0	1	0	0	na	Small molecules	Ibrutinib	FALSE	Peripheral blood smear	1	patient died after weeks due to hepatitis, response not evaluable
42	S081	Nutlin-3a	MDM2	DDR	2	0.962451	0.987806	0.980576	0.0194238	0.0983567	Male	78	6	PB	70	AML	No	0		0	0	≤12	1	na	0	0		0	0	na	na	wildtype		KRAS G13D Variant, TET2 Q383*.variant, DNMT3A	0	na	na	na	na	na	na	0	na	Chemotherapy + small molecules	Venetoclax-Vidaza	TRUE	BM aspiration/BM biopsy	0
43	S085	Nutlin-3a	MDM2	DDR	2	0.851001	1.18304	0.868993	0.131007	-0.0132261	Male	79	7	BM	74	AML	No	0		0	0	≤12	0	0	0	0		0	0	0	na	wildtype		KIT +	1	0	0	na	na	na	na	na	Deletion 7cen/7q22/7q36, RUNX1T1-RUNX1 Fusion	Chemotherapy + small molecules	Venetoclax-Vidaza	TRUE	BM aspiration/BM biopsy	0
44	S086	Nutlin-3a	MDM2	DDR	2	1.02294	1.06104	1.03306	-0.0330551	0.150836	Male	81	8	PB	96	CLL	Yes	3	Small molecules	≥3	86	>12	na	na	na			na	na	na	0	wildtype	1	BIRC3, BTK	1	na	na	1	0	1	0	1	na	Small molecules	Venetoclax-Rituximab	FALSE	Peripheral blood smear	0
45	S089	Nutlin-3a	MDM2	DDR	2	0.879773	1.04013	0.902374	0.0976258	0.0201548	Male	65	6	PB	83	AML	No	0		0	0	≤12	0	1	1	0.47		0	0	0	na	wildtype		PML-RARA negative	0	0	0	na	na	na	na	na	na	Chemotherapy + small molecules	DA-Induction + Midostaurin	TRUE	BM aspiration/BM biopsy	0
46	S090	Nutlin-3a	MDM2	DDR	2	0.668787	0.976807	0.694643	0.305357	-0.187577	Male	48	2	PB	95	CLL	No	0		0	13	>12	na	na	na			na	na	na	0	wildtype	0	NOTCH1 +,	0	na	na	0	0	0	1	0	na	Small molecules	Venetoclax + Obinutuzumab	FALSE	Peripheral blood smear	0
47	S091	Nutlin-3a	MDM2	DDR	2	0.643604	0.914102	0.63532	0.36468	-0.246899	Male	36	5	PB	84	AML	No	0		0	0	≤12	0	0	0	0		0	0	0	na	wildtype		NRAS +	1	1	0	na	na	na	na	na	Trisomie 22q11, Tetrasomie 8q21	Chemotherapy	DA-Induction	TRUE	BM aspiration/BM biopsy	0
[truncated: 16 more columns]

## Sheet: EDF_5E
rowname	Pathway	diff_RvsPD	direction
1	Stress response	-0.241583	decreased
2	Cyclin dependent kinases	-0.165307	decreased
3	Proteasome	-0.116027	decreased
4	Chemotherapy	-0.11545	decreased
5	DNA damage response	-0.114244	decreased
6	PI3K/AKT/mTOR	-0.103229	decreased
7	Nuclear export	-0.0989633	decreased
8	Other	-0.0931738	decreased
9	HGF	-0.0831588	decreased
10	Histone acetyltransferase	-0.0831466	decreased
11	FLT3	-0.0818256	decreased
12	TLR	-0.0812278	decreased
13	TNF/NFKB	-0.0755709	decreased
14	IDH	-0.0697673	decreased
15	Cell cycle control	-0.0683247	decreased
16	JAK/STAT	-0.0648942	decreased
17	Histone methyltransferase	-0.0639394	decreased
18	Apoptosis	-0.0565586	decreased
19	ALK	-0.0563984	decreased
20	Histone deacetylase	-0.0428987	decreased
21	PKC	-0.0406919	decreased
22	B cell receptor	-0.0396514	decreased
23	Hedgehog	-0.0274876	decreased
24	MAPK	-0.00751166	decreased
25	BCR/ABL	0.00275944	increased
26	PLK	0.0133266	increased
27	Notch	0.0303384	increased
28	Bromodomain	0.081867	increased

## Sheet: EDF_5F
rowname	Pathway	name	pval	log10_pval	significant
1	Histone acetyltransferase	C646	0.0355551	1.4491	TRUE
2	Other	Resveratrol	0.048602	1.31335	TRUE
3	Stress response	Ganetespib	0.00586035	2.23208	TRUE
4	Stress response	Onalespib	0.0163202	1.78727	TRUE
5	Cyclin dependent kinases	Palbociclib	0.0101453	1.99373	TRUE
6	Cyclin dependent kinases	Dinaciclib	0.0120568	1.91877	TRUE
7	Cyclin dependent kinases	Abemaciclib	0.0125803	1.90031	TRUE
8	Cyclin dependent kinases	Ribociclib	0.0243326	1.61381	TRUE
9	PI3K/AKT/mTOR	Duvelisib	0.0298792	1.52463	TRUE
10	PI3K/AKT/mTOR	Idelalisib	0.0306894	1.51301	TRUE
11	Proteasome	Carfilzomib	0.0010021	2.99909	TRUE
12	Chemotherapy	Idarubicin	0.00155095	2.8094	TRUE
13	Chemotherapy	Cladribine	0.0104845	1.97945	TRUE
14	Chemotherapy	Mitoxantrone	0.0110028	1.9585	TRUE
15	Chemotherapy	Fludarabine	0.0248131	1.60532	TRUE
16	Chemotherapy	Vindesine	0.0303811	1.5174	TRUE
17	Chemotherapy	8-Azaguanin	0.0472974	1.32516	TRUE
18	Histone methyltransferase	SGC 0946	0.0193666	1.71295	TRUE
19	Histone deacetylase	BRD73954	0.0179671	1.74552	TRUE
