# Supplementary material for: Ex vivo drug response profiling for response and outcome prediction in hematologic malignancies: the prospective non-interventional SMARTrial
Source: Nat Cancer. 2023 Oct 2;4(12):1648–59. doi: 10.1038/s43018-023-00645-5 (PMC10733146; doi:10.1038/s43018-023-00645-5)
Supplement: Supplementary file 12 — Statistical source data. [file 43018_2023_645_MOESM12_ESM.xlsx]

## Sheet: EDF_6A
rowname	patientID	diagnosis	treatment_type	chemo_pat	resp_protocol	t_infiltration	AUC_pat	corr_resp	corr_pval	txt
1	S002	AML	Chemotherapy	TRUE	PD	88	0.761993	-0.33	0.02	R = -0.33 p = 0.02
2	S005	BL	Immuno-Chemotherapy	TRUE	PD	70	0.934763	-0.33	0.02	R = -0.33 p = 0.02
3	S006	AML	Chemotherapy	TRUE	R	83	0.595331	-0.33	0.02	R = -0.33 p = 0.02
4	S007	AML	Chemotherapy	TRUE	R	93	0.487235	-0.33	0.02	R = -0.33 p = 0.02
5	S008	T-PLL	Immuno-Chemotherapy	TRUE	R	96	0.782989	-0.33	0.02	R = -0.33 p = 0.02
6	S009	AML	Chemotherapy	TRUE	R	82	0.707775	-0.33	0.02	R = -0.33 p = 0.02
7	S011	AML	Chemotherapy	TRUE	R	92	0.630633	-0.33	0.02	R = -0.33 p = 0.02
8	S012	AML	Chemotherapy	TRUE	PD	59	0.832351	-0.33	0.02	R = -0.33 p = 0.02
9	S016	B-PLL	Immuno-Chemotherapy	TRUE	R	84	0.535287	-0.33	0.02	R = -0.33 p = 0.02
10	S017	AML	Chemotherapy	TRUE	R	55	0.845206	-0.33	0.02	R = -0.33 p = 0.02
11	S019	AML	Chemotherapy + small molecules	TRUE	R	60	0.769185	-0.33	0.02	R = -0.33 p = 0.02
12	S020	T-PLL	Immuno-Chemotherapy	TRUE	na	93	0.771804	-0.33	0.02	R = -0.33 p = 0.02
13	S021	AML	Chemotherapy	TRUE	R	87	0.68741	-0.33	0.02	R = -0.33 p = 0.02
14	S022	FL	Chemotherapy	TRUE	R	77	0.781777	-0.33	0.02	R = -0.33 p = 0.02
15	S024	AML	Chemotherapy	TRUE	na	80	0.70894	-0.33	0.02	R = -0.33 p = 0.02
16	S025	AML	Chemotherapy	TRUE	R	88	0.691711	-0.33	0.02	R = -0.33 p = 0.02
17	S027	AML	Chemotherapy	TRUE	R	79	0.785838	-0.33	0.02	R = -0.33 p = 0.02
18	S031	CLL	Immuno-Chemotherapy	TRUE	R	85	0.583429	-0.33	0.02	R = -0.33 p = 0.02
19	S037	AML	Chemotherapy	TRUE	PD	80	0.838015	-0.33	0.02	R = -0.33 p = 0.02
20	S041	MCL	Immuno-Chemotherapy	TRUE	R	89	0.685833	-0.33	0.02	R = -0.33 p = 0.02
21	S043	CLL	Immuno-Chemotherapy	TRUE	R	88	0.75806	-0.33	0.02	R = -0.33 p = 0.02
22	S044	AML	Chemotherapy	TRUE	R	75	0.762709	-0.33	0.02	R = -0.33 p = 0.02
23	S045	AML	Chemotherapy	TRUE	na	90	0.754583	-0.33	0.02	R = -0.33 p = 0.02
24	S048	ALL	Chemotherapy	TRUE	R	94	0.502442	-0.33	0.02	R = -0.33 p = 0.02
25	S049	DLBCL	Immuno-Chemotherapy	TRUE	PD	88	0.762109	-0.33	0.02	R = -0.33 p = 0.02
26	S050	AML	Chemotherapy	TRUE	SD	75	0.860525	-0.33	0.02	R = -0.33 p = 0.02
27	S053	MCL	Immuno-Chemotherapy	TRUE	R	73	0.569779	-0.33	0.02	R = -0.33 p = 0.02
28	S054	AML	Chemotherapy	TRUE	R	54	0.769227	-0.33	0.02	R = -0.33 p = 0.02
29	S055	AML	Chemotherapy	TRUE	R	97	0.77999	-0.33	0.02	R = -0.33 p = 0.02
30	S056	AML	Chemotherapy + small molecules	TRUE	R	87	0.607357	-0.33	0.02	R = -0.33 p = 0.02
31	S058	T-NHL	Immuno-Chemotherapy	TRUE	PD	90	0.676817	-0.33	0.02	R = -0.33 p = 0.02
32	S060	AML	Chemotherapy	TRUE	R	97	0.874579	-0.33	0.02	R = -0.33 p = 0.02
33	S061	AML	Chemotherapy	TRUE	SD	89	0.672297	-0.33	0.02	R = -0.33 p = 0.02
34	S063	MCL	Immuno-Chemotherapy	TRUE	R	58	0.712692	-0.33	0.02	R = -0.33 p = 0.02
35	S064	AML	Chemotherapy	TRUE	SD	61	0.814212	-0.33	0.02	R = -0.33 p = 0.02
36	S068	MCL	Chemotherapy + small molecules	TRUE	R	94	0.646608	-0.33	0.02	R = -0.33 p = 0.02
37	S071	AML	Chemotherapy	TRUE	R	59	0.56089	-0.33	0.02	R = -0.33 p = 0.02
38	S072	AML	Chemotherapy	TRUE	R	68	0.800863	-0.33	0.02	R = -0.33 p = 0.02
39	S074	AML	Chemotherapy	TRUE	SD	97	0.71264	-0.33	0.02	R = -0.33 p = 0.02
40	S075	AML	Chemotherapy	TRUE	SD	90	0.660286	-0.33	0.02	R = -0.33 p = 0.02
41	S076	DLBCL	Immuno-Chemotherapy	TRUE	R	87	0.714374	-0.33	0.02	R = -0.33 p = 0.02
42	S079	AML	Immuno-Chemotherapy	TRUE	R	78	0.707573	-0.33	0.02	R = -0.33 p = 0.02
43	S081	AML	Chemotherapy + small molecules	TRUE	R	70	0.900185	-0.33	0.02	R = -0.33 p = 0.02
44	S082	DLBCL	Immuno-Chemotherapy	TRUE	PD	74	0.785241	-0.33	0.02	R = -0.33 p = 0.02
45	S083	AML	Chemotherapy	TRUE	na	53	0.733504	-0.33	0.02	R = -0.33 p = 0.02
46	S085	AML	Chemotherapy + small molecules	TRUE	R	74	0.657452	-0.33	0.02	R = -0.33 p = 0.02
47	S087	FL	Immuno-Chemotherapy	TRUE	R	68	0.832964	-0.33	0.02	R = -0.33 p = 0.02
48	S088	ALL	Immuno-Chemotherapy	TRUE	R	89	0.597689	-0.33	0.02	R = -0.33 p = 0.02
49	S089	AML	Chemotherapy + small molecules	TRUE	R	83	0.661051	-0.33	0.02	R = -0.33 p = 0.02
50	S091	AML	Chemotherapy	TRUE	R	84	0.704512	-0.33	0.02	R = -0.33 p = 0.02

## Sheet: EDF_6B
rowname	patientID	diagnosis	treatment_type	chemo_pat	resp_protocol	t_infiltration	.group
1	S002	AML	Chemotherapy	TRUE	PD	88	1
2	S005	BL	Immuno-Chemotherapy	TRUE	PD	70	2
3	S006	AML	Chemotherapy	TRUE	R	83	3
4	S007	AML	Chemotherapy	TRUE	R	93	4
5	S008	T-PLL	Immuno-Chemotherapy	TRUE	R	96	5
6	S009	AML	Chemotherapy	TRUE	R	82	6
7	S011	AML	Chemotherapy	TRUE	R	92	7
8	S012	AML	Chemotherapy	TRUE	PD	59	8
9	S016	B-PLL	Immuno-Chemotherapy	TRUE	R	84	9
10	S017	AML	Chemotherapy	TRUE	R	55	10
11	S019	AML	Chemotherapy + small molecules	TRUE	R	60	11
12	S021	AML	Chemotherapy	TRUE	R	87	12
13	S022	FL	Chemotherapy	TRUE	R	77	13
14	S025	AML	Chemotherapy	TRUE	R	88	14
15	S027	AML	Chemotherapy	TRUE	R	79	15
16	S031	CLL	Immuno-Chemotherapy	TRUE	R	85	16
17	S037	AML	Chemotherapy	TRUE	PD	80	17
18	S041	MCL	Immuno-Chemotherapy	TRUE	R	89	18
19	S043	CLL	Immuno-Chemotherapy	TRUE	R	88	19
20	S044	AML	Chemotherapy	TRUE	R	75	20
21	S048	ALL	Chemotherapy	TRUE	R	94	21
22	S049	DLBCL	Immuno-Chemotherapy	TRUE	PD	88	22
23	S053	MCL	Immuno-Chemotherapy	TRUE	R	73	23
24	S054	AML	Chemotherapy	TRUE	R	54	24
25	S055	AML	Chemotherapy	TRUE	R	97	25
26	S056	AML	Chemotherapy + small molecules	TRUE	R	87	26
27	S058	T-NHL	Immuno-Chemotherapy	TRUE	PD	90	27
28	S060	AML	Chemotherapy	TRUE	R	97	28
29	S063	MCL	Immuno-Chemotherapy	TRUE	R	58	29
30	S068	MCL	Chemotherapy + small molecules	TRUE	R	94	30
31	S071	AML	Chemotherapy	TRUE	R	59	31
32	S072	AML	Chemotherapy	TRUE	R	68	32
33	S076	DLBCL	Immuno-Chemotherapy	TRUE	R	87	33
34	S079	AML	Immuno-Chemotherapy	TRUE	R	78	34
35	S081	AML	Chemotherapy + small molecules	TRUE	R	70	35
36	S082	DLBCL	Immuno-Chemotherapy	TRUE	PD	74	36
37	S085	AML	Chemotherapy + small molecules	TRUE	R	74	37
38	S087	FL	Immuno-Chemotherapy	TRUE	R	68	38
39	S088	ALL	Immuno-Chemotherapy	TRUE	R	89	39
40	S089	AML	Chemotherapy + small molecules	TRUE	R	83	40
41	S091	AML	Chemotherapy	TRUE	R	84	41

## Sheet: EDF_6C
rowname	Pathway	name	pval_t	pval_mreg	label_col
1	BCR/ABL	Dasatinib	0.570679	0.53342	01both_not_sig
2	BCR/ABL	Imatinib	0.621114	0.696716	01both_not_sig
3	BCR/ABL	Nilotinib	0.640295	0.58879	01both_not_sig
4	ALK	Ceritinib	0.25862	0.288029	01both_not_sig
5	Apoptosis	Birinapant	0.164062	0.244486	01both_not_sig
6	Apoptosis	Navitoclax	0.24226	0.266726	01both_not_sig
7	Apoptosis	Obatoclax mesylate	0.693427	0.718521	01both_not_sig
8	Apoptosis	UMI-77	0.621134	0.790604	01both_not_sig
9	Apoptosis	Venetoclax	0.214609	0.235157	01both_not_sig
10	B cell receptor	Acalabrutinib (ACP-196)	0.635749	0.630784	01both_not_sig
11	B cell receptor	Entospletinib	0.471207	0.489455	01both_not_sig
12	B cell receptor	Ibrutinib	0.429096	0.415566	01both_not_sig
13	B cell receptor	ONO-4059	0.623773	0.619291	01both_not_sig
14	Bromodomain	I-BET-762	0.28188	0.291338	01both_not_sig
15	Bromodomain	OTX015	0.18469	0.179338	01both_not_sig
16	Cyclin dependent kinases	Flavopiridol	0.0601235	0.0693332	01both_not_sig
17	Cyclin dependent kinases	Roscovitine	0.0747976	0.105263	01both_not_sig
18	Cell cycle control	10058-F4	0.350799	0.378976	01both_not_sig
19	Cell cycle control	Barasertib	0.131688	0.169195	01both_not_sig
20	Cell cycle control	Tozasertib	0.153027	0.204017	01both_not_sig
21	Chemotherapy	Azacytidine (Vidaza)	0.246189	0.380072	01both_not_sig
22	Chemotherapy	Bendamustine	0.0734577	0.080605	01both_not_sig
23	Chemotherapy	Chlorambucil	0.440384	0.488079	01both_not_sig
24	Chemotherapy	Clofarabine	0.0943504	0.144954	01both_not_sig
25	Chemotherapy	Cytarabine	0.960113	0.913512	01both_not_sig
26	Chemotherapy	Daunorubicin	0.0933861	0.14898	01both_not_sig
27	Chemotherapy	Decitabine (Dacogen)	0.126214	0.14996	01both_not_sig
28	Chemotherapy	Doxorubicin	0.301455	0.326216	01both_not_sig
29	Chemotherapy	Etoposide	0.0872136	0.0958346	01both_not_sig
30	Chemotherapy	Nelarabine	0.965012	0.66468	01both_not_sig
31	Chemotherapy	Pentostatin	0.747027	0.727942	01both_not_sig
32	Chemotherapy	Pralatrexate	0.840196	0.819696	01both_not_sig
33	Chemotherapy	Thioguanin	0.0636281	0.0677933	01both_not_sig
34	Chemotherapy	Vincristine	0.191451	0.211636	01both_not_sig
35	DNA damage response	AZD7762	0.105056	0.105456	01both_not_sig
36	DNA damage response	Idasanutlin (RS7388)	0.0600528	0.100056	01both_not_sig
37	DNA damage response	Iniparib	0.567705	0.497477	01both_not_sig
38	DNA damage response	MI-773	0.272797	0.389256	01both_not_sig
39	DNA damage response	NSC 652287	0.0899261	0.0698681	01both_not_sig
40	DNA damage response	Nutlin-3a	0.151736	0.16958	01both_not_sig
41	DNA damage response	Olaparib	0.255851	0.264762	01both_not_sig
42	FLT3	Crenolanib	0.490698	0.585455	01both_not_sig
43	FLT3	Gilteritinib	0.484575	0.490158	01both_not_sig
44	FLT3	Quizartinib	0.298661	0.373506	01both_not_sig
45	Hedgehog	Vismodegib	0.144897	0.152285	01both_not_sig
46	HGF	Crizotinib	0.165902	0.160187	01both_not_sig
47	Histone deacetylase	CAY10603	0.858882	0.791809	01both_not_sig
48	Histone deacetylase	Panobinostat	0.187465	0.206757	01both_not_sig
49	Histone deacetylase	Romidepsin	0.402749	0.435059	01both_not_sig
50	Histone deacetylase	TMP269	0.480627	0.502565	01both_not_sig
51	Histone deacetylase	Vorinostat	0.746116	0.795338	01both_not_sig
52	Histone methyltransferase	CPI-169	0.303244	0.334392	01both_not_sig
53	Histone methyltransferase	EPZ-5676	0.0523069	0.0790417	01both_not_sig
54	Histone methyltransferase	EPZ-6438	0.0920509	0.100559	01both_not_sig
55	IDH	AG-120	0.341922	0.455248	01both_not_sig
56	IDH	AG-221 (Enasidinib)	0.107472	0.149787	01both_not_sig
57	IDH	AGI-6780	0.471946	0.662295	01both_not_sig
58	IDH	BAY 1436032	0.203022	0.305822	01both_not_sig
59	JAK/STAT	Filgotinib	0.559821	0.559723	01both_not_sig
60	JAK/STAT	JAK3 Inhibitor I	0.30564	0.442631	01both_not_sig
61	JAK/STAT	Pacritinib	0.0503309	0.0731389	01both_not_sig
62	JAK/STAT	Ruxolitinib	0.573849	0.585959	01both_not_sig
63	JAK/STAT	Tofacitinib	0.356493	0.397656	01both_not_sig
64	MAPK	ERK5-IN-1	0.888133	0.926282	01both_not_sig
65	MAPK	SCH772984	0.54555	0.601352	01both_not_sig
66	MAPK	Sorafenib	0.555436	0.567567	01both_not_sig
67	MAPK	Trametinib	0.945743	0.994907	01both_not_sig
68	MAPK	Vemurafenib	0.580433	0.590249	01both_not_sig
69	Notch	LY3039478	0.443582	0.456786	01both_not_sig
70	Nuclear export	Selinexor	0.169257	0.188676	01both_not_sig
71	PI3K/AKT/mTOR	BEZ235	0.113389	0.156509	01both_not_sig
72	PI3K/AKT/mTOR	Everolimus	0.0640801	0.069387	01both_not_sig
73	PI3K/AKT/mTOR	Temsirolimus	0.605296	0.631233	01both_not_sig
74	PKC	Midostaurin hydrate	0.699711	0.839363	01both_not_sig
75	PLK	BI6727	0.760126	0.736802	01both_not_sig
76	PLK	Rigosertib	0.562441	0.567187	01both_not_sig
77	Proteasome	Bortezomib	0.106264	0.130057	01both_not_sig
78	Proteasome	Ixazomib	0.153935	0.099767	01both_not_sig
79	TLR	IRAK 4 Compound 26	0.196364	0.215911	01both_not_sig
80	TLR	IRAK-1/4 INHIBITOR I	0.168043	0.174727	01both_not_sig
81	TNF/NFKB	EVP4593	0.51442	0.560261	01both_not_sig
82	TNF/NFKB	Lenalidomide	0.0994188	0.111491	01both_not_sig
83	TNF/NFKB	MLN-120B	0.063957	0.0723759	01both_not_sig
84	TNF/NFKB	Pomalidomide	0.301087	0.332115	01both_not_sig
85	TNF/NFKB	Thalidomide	0.218661	0.214828	01both_not_sig
86	Cyclin dependent kinases	Abemaciclib (LY2835219)	0.0125803	0.0212734	02both_sig
87	Cyclin dependent kinases	Dinaciclib	0.0120568	0.0185037	02both_sig
88	Cyclin dependent kinases	Palbociclib	0.0101453	0.0118676	02both_sig
89	Cyclin dependent kinases	Ribociclib	0.0243326	0.0280623	02both_sig
90	Chemotherapy	Cladribine	0.0104845	0.0123096	02both_sig
91	Chemotherapy	Fludarabine	0.0248131	0.0263203	02both_sig
92	Chemotherapy	Idarubicin	0.00155095	0.00293036	02both_sig
93	Chemotherapy	Mitoxantrone	0.0110028	0.0188006	02both_sig
94	Histone acetyltransferase	C646	0.0355551	0.0402348	02both_sig
95	Histone deacetylase	BRD73954	0.0179671	0.0204279	02both_sig
96	Histone methyltransferase	SGC 0946	0.0193666	0.0223474	02both_sig
97	PI3K/AKT/mTOR	Duvelisib	0.0298792	0.0342094	02both_sig
98	PI3K/AKT/mTOR	Idelalisib	0.0306894	0.0352167	02both_sig
99	Proteasome	Carfilzomib	0.0010021	0.00186651	02both_sig
100	Stress response	Ganetespib	0.00586035	0.00502337	02both_sig
101	Stress response	Onalespib	0.0163202	0.0163273	02both_sig
102	Chemotherapy	8-Azaguanin	0.0472974	0.0658706	03sig_t_only
103	Chemotherapy	Vindesine	0.0303811	0.0542968	03sig_t_only
104	Other	Resveratrol	0.048602	0.0550201	03sig_t_only
