# Supplementary material for: Ex vivo drug response profiling for response and outcome prediction in hematologic malignancies: the prospective non-interventional SMARTrial
Source: Nat Cancer. 2023 Oct 2;4(12):1648–59. doi: 10.1038/s43018-023-00645-5 (PMC10733146; doi:10.1038/s43018-023-00645-5)
Supplement: Supplementary file 13 — Statistical source data and radiological images. [file 43018_2023_645_MOESM13_ESM.xlsx]

## Sheet: EDF_7A
rowname	patientID	Drug	Target	Pathway	Count_plates	Drug_response_mean	Drug_response_mean_low	AUC	ES_AUC	ESS_AUC	Sex	age	time_report	material	tumor_infiltration	diagnosis	Pretreatment	lines_pretreatment	pretreatment_spec	lines_pretreatment_cat	time_from_ED	time_from_ED_dich	NPM1	CEBPA	FLT3	FLT3_ITD_ratio	FLT3_TKD	IDH1	IDH2	bcr-abl	IGHV.status	TP53	BIRC3	Sonstige_Mutationen	CAK	MLL_rearragement	t(15;17)	Del17p	Del 11q	Del 13q	Trisomie_12q13	Trisomy 8q24	Sonstige_Aberrationen	Treatment_type	treatment_spec	chemo_pat	Response_def_parameter_final	Response_not_evaluable	Reason_response_not_evaluable
1	S005	8-Azaguanin		Chemotherapy	2	0.897595	1.02017	0.915902	0.0840983	0.137711	Male	31	5	LN	70	BL	Yes	1	Immuno-Chemotherapy	1	7	≤12	na	na	na			na	na	na	na	na	na	na	na	na	na	na	na	na	na	0	na	Immuno-Chemotherapy	R-DHAP + highdose/ABSCT	TRUE	Organ/tumor manifestation	0
2	S005	Azacytidine	DNA	Chemotherapy	2	0.8046	0.854265	0.81139	0.18861	0	Male	31	5	LN	70	BL	Yes	1	Immuno-Chemotherapy	1	7	≤12	na	na	na			na	na	na	na	na	na	na	na	na	na	na	na	na	na	0	na	Immuno-Chemotherapy	R-DHAP + highdose/ABSCT	TRUE	Organ/tumor manifestation	0
3	S005	Bendamustine	DNA	Chemotherapy	2	1.03247	1.03454	1.03045	-0.0304525	0.0469716	Male	31	5	LN	70	BL	Yes	1	Immuno-Chemotherapy	1	7	≤12	na	na	na			na	na	na	na	na	na	na	na	na	na	na	na	na	na	0	na	Immuno-Chemotherapy	R-DHAP + highdose/ABSCT	TRUE	Organ/tumor manifestation	0
4	S005	Chlorambucil	DNA	Chemotherapy	2	0.953499	0.927289	0.956145	0.0438554	0.026969	Male	31	5	LN	70	BL	Yes	1	Immuno-Chemotherapy	1	7	≤12	na	na	na			na	na	na	na	na	na	na	na	na	na	na	na	na	na	0	na	Immuno-Chemotherapy	R-DHAP + highdose/ABSCT	TRUE	Organ/tumor manifestation	0
5	S005	Cladribine	DNA	Chemotherapy	2	0.943854	1.02173	0.955463	0.0445365	0.569382	Male	31	5	LN	70	BL	Yes	1	Immuno-Chemotherapy	1	7	≤12	na	na	na			na	na	na	na	na	na	na	na	na	na	na	na	na	na	0	na	Immuno-Chemotherapy	R-DHAP + highdose/ABSCT	TRUE	Organ/tumor manifestation	0
6	S005	Clofarabine	DNA	Chemotherapy	2	0.84632	0.926914	0.849968	0.150032	0.418691	Male	31	5	LN	70	BL	Yes	1	Immuno-Chemotherapy	1	7	≤12	na	na	na			na	na	na	na	na	na	na	na	na	na	na	na	na	na	0	na	Immuno-Chemotherapy	R-DHAP + highdose/ABSCT	TRUE	Organ/tumor manifestation	0
7	S005	Cytarabine	DNA	Chemotherapy	2	0.978498	1.02537	0.98258	0.0174204	0.229609	Male	31	5	LN	70	BL	Yes	1	Immuno-Chemotherapy	1	7	≤12	na	na	na			na	na	na	na	na	na	na	na	na	na	na	na	na	na	0	na	Immuno-Chemotherapy	R-DHAP + highdose/ABSCT	TRUE	Organ/tumor manifestation	0
8	S005	Daunorubicin	DNA	Chemotherapy	2	0.963304	1.07652	0.98238	0.0176202	0.242613	Male	31	5	LN	70	BL	Yes	1	Immuno-Chemotherapy	1	7	≤12	na	na	na			na	na	na	na	na	na	na	na	na	na	na	na	na	na	0	na	Immuno-Chemotherapy	R-DHAP + highdose/ABSCT	TRUE	Organ/tumor manifestation	0
9	S005	Decitabine	DNA	Chemotherapy	2	0.999301	1.04938	1.04502	-0.0450161	0.0964206	Male	31	5	LN	70	BL	Yes	1	Immuno-Chemotherapy	1	7	≤12	na	na	na			na	na	na	na	na	na	na	na	na	na	na	na	na	na	0	na	Immuno-Chemotherapy	R-DHAP + highdose/ABSCT	TRUE	Organ/tumor manifestation	0
10	S005	Doxorubicin	TOP2	Chemotherapy	2	0.947219	1.02769	0.95104	0.0489598	0.141637	Male	31	5	LN	70	BL	Yes	1	Immuno-Chemotherapy	1	7	≤12	na	na	na			na	na	na	na	na	na	na	na	na	na	na	na	na	na	0	na	Immuno-Chemotherapy	R-DHAP + highdose/ABSCT	TRUE	Organ/tumor manifestation	0
11	S005	Etoposide	TOP2	Chemotherapy	2	1.13687	1.11196	1.1559	-0.155903	0.215863	Male	31	5	LN	70	BL	Yes	1	Immuno-Chemotherapy	1	7	≤12	na	na	na			na	na	na	na	na	na	na	na	na	na	na	na	na	na	0	na	Immuno-Chemotherapy	R-DHAP + highdose/ABSCT	TRUE	Organ/tumor manifestation	0
12	S005	Fludarabine	DNA	Chemotherapy	2	1.00988	1.07631	1.00978	-0.00978367	0.213595	Male	31	5	LN	70	BL	Yes	1	Immuno-Chemotherapy	1	7	≤12	na	na	na			na	na	na	na	na	na	na	na	na	na	na	na	na	na	0	na	Immuno-Chemotherapy	R-DHAP + highdose/ABSCT	TRUE	Organ/tumor manifestation	0
13	S005	Idarubicin	DNA	Chemotherapy	2	0.979144	1.26432	1.00541	-0.00541249	0.733003	Male	31	5	LN	70	BL	Yes	1	Immuno-Chemotherapy	1	7	≤12	na	na	na			na	na	na	na	na	na	na	na	na	na	na	na	na	na	0	na	Immuno-Chemotherapy	R-DHAP + highdose/ABSCT	TRUE	Organ/tumor manifestation	0
14	S005	Mitoxantrone	DNA	Chemotherapy	2	0.952023	1.25842	0.977003	0.0229968	0.481043	Male	31	5	LN	70	BL	Yes	1	Immuno-Chemotherapy	1	7	≤12	na	na	na			na	na	na	na	na	na	na	na	na	na	na	na	na	na	0	na	Immuno-Chemotherapy	R-DHAP + highdose/ABSCT	TRUE	Organ/tumor manifestation	0
15	S005	Nelarabine	DNA	Chemotherapy	2	0.92909	0.941784	0.940517	0.0594832	-0.0378259	Male	31	5	LN	70	BL	Yes	1	Immuno-Chemotherapy	1	7	≤12	na	na	na			na	na	na	na	na	na	na	na	na	na	na	na	na	na	0	na	Immuno-Chemotherapy	R-DHAP + highdose/ABSCT	TRUE	Organ/tumor manifestation	0
16	S005	Pentostatin	ADA	Chemotherapy	2	0.899486	0.835439	0.900703	0.0992973	-0.0440328	Male	31	5	LN	70	BL	Yes	1	Immuno-Chemotherapy	1	7	≤12	na	na	na			na	na	na	na	na	na	na	na	na	na	na	na	na	na	0	na	Immuno-Chemotherapy	R-DHAP + highdose/ABSCT	TRUE	Organ/tumor manifestation	0
17	S005	Pralatrexate	DHFR	Chemotherapy	2	0.71722	0.75849	0.71036	0.28964	-0.255121	Male	31	5	LN	70	BL	Yes	1	Immuno-Chemotherapy	1	7	≤12	na	na	na			na	na	na	na	na	na	na	na	na	na	na	na	na	na	0	na	Immuno-Chemotherapy	R-DHAP + highdose/ABSCT	TRUE	Organ/tumor manifestation	0
18	S005	Thioguanin	DNA	Chemotherapy	2	0.672106	0.801611	0.69024	0.30976	-0.057018	Male	31	5	LN	70	BL	Yes	1	Immuno-Chemotherapy	1	7	≤12	na	na	na			na	na	na	na	na	na	na	na	na	na	na	na	na	na	0	na	Immuno-Chemotherapy	R-DHAP + highdose/ABSCT	TRUE	Organ/tumor manifestation	0
19	S005	Vincristine		Chemotherapy	2	0.998788	0.998254	0.977904	0.0220965	0.476411	Male	31	5	LN	70	BL	Yes	1	Immuno-Chemotherapy	1	7	≤12	na	na	na			na	na	na	na	na	na	na	na	na	na	na	na	na	na	0	na	Immuno-Chemotherapy	R-DHAP + highdose/ABSCT	TRUE	Organ/tumor manifestation	0
20	S005	Vindesine		Chemotherapy	2	0.848057	0.835226	0.847098	0.152902	0.332153	Male	31	5	LN	70	BL	Yes	1	Immuno-Chemotherapy	1	7	≤12	na	na	na			na	na	na	na	na	na	na	na	na	na	na	na	na	na	0	na	Immuno-Chemotherapy	R-DHAP + highdose/ABSCT	TRUE	Organ/tumor manifestation	0
[truncated: 16 more columns]

## Sheet: EDF_7C
rowname	patientID	Drug	Target	Pathway	Count_plates	Drug_response_mean	Drug_response_mean_low	AUC	ES_AUC	ESS_AUC	Sex	age	time_report	material	tumor_infiltration	diagnosis	Pretreatment	lines_pretreatment	pretreatment_spec	lines_pretreatment_cat	time_from_ED	time_from_ED_dich	NPM1	CEBPA	FLT3	FLT3_ITD_ratio	FLT3_TKD	IDH1	IDH2	bcr-abl	IGHV.status	TP53	BIRC3	Sonstige_Mutationen	CAK	MLL_rearragement	t(15;17)	Del17p	Del 11q	Del 13q	Trisomie_12q13	Trisomy 8q24	Sonstige_Aberrationen	Treatment_type	treatment_spec	chemo_pat	Response_def_parameter_final	Response_not_evaluable	Reason_response_not_evaluable
1	S003	Venetoclax	BCL2	Apoptosis	2	0.474228	0.876398	0.459862	0.540138	-0.0518593	Female	69	2	BM	86	CLL	Yes	2	Chemotherapy + small molecules	2	189	>12	na	na	na			na	na	na	na	1	0	MYD88 (L265P) negativ, BTKpositiv	0	na	na	0	na	0	1	na	extern 05/2017: t(14;19), KEINE t(11;14), KEINE t(14;18),	Small molecules	Venetoclax	FALSE	Peripheral blood smear	0
2	S033	Venetoclax	BCL2	Apoptosis	2	0.430215	0.823319	0.402871	0.597129	-0.10885	Female	86	2	PB	82	CLL	Yes	3	Small molecules	≥3	376	>12	na	na	na			na	na	na	na	1	0	na	1	na	na	1	0	0	0	0	na	Small molecules	Venetoclax-Rituximab	FALSE	Blood counts	0
3	S035	Venetoclax	BCL2	Apoptosis	2	0.583304	0.9954	0.593422	0.406578	0.0817008	Male	75	5	PB	90	CLL	Yes	2	Small molecules	2	89	>12	na	na	na			na	na	na	1	na	na	na	1	na	na	0	1	1	0	0	na	Small molecules	Venetoclax-Rituximab	FALSE	Peripheral blood smear	0
4	S039	Venetoclax	BCL2	Apoptosis	2	0.431187	0.905576	0.410415	0.589585	-0.101306	Male	73	10	LN	88	CLL	Yes	1	Chemotherapy	1	195	>12	na	na	na			na	na	na	1	0	0	na	0	na	na	0	0	0	0	0	na	Small molecules	Venetoclax-Rituximab	FALSE	Organ/tumor manifestation	0
5	S065	Venetoclax	BCL2	Apoptosis	2	0.432231	0.906417	0.407646	0.592354	-0.104075	Male	72	3	PB	96	CLL	Yes	1	Immuno-Chemotherapy	1	91	>12	na	na	na			na	na	na	0	1	0	na	1	na	na	0	0	1	0	0	Del 6q21	Small molecules	Venetoclax-Rituximab	FALSE	Blood counts	0
6	S066	Venetoclax	BCL2	Apoptosis	2	0.744242	0.960447	0.75605	0.24395	0.244329	Male	85	6	PB	85	CLL	Yes	1	Immuno-Chemotherapy	1	74	>12	na	na	na			na	na	na	0	0	0	KRAS +, BCL2-JH-Rearrangement -,	0	na	na	0	0	0	0	0	Trisomie 5p15, Del 8p21	Small molecules	Venetoclax-Rituximab	FALSE	Blood counts	0
7	S086	Venetoclax	BCL2	Apoptosis	2	0.431507	0.866406	0.415594	0.584406	-0.0961274	Male	81	8	PB	96	CLL	Yes	3	Small molecules	≥3	86	>12	na	na	na			na	na	na	0	0	1	BIRC3, BTK	1	na	na	1	0	1	0	1	na	Small molecules	Venetoclax-Rituximab	FALSE	Peripheral blood smear	0
8	S090	Venetoclax	BCL2	Apoptosis	2	0.334646	0.610721	0.298793	0.701207	-0.212928	Male	48	2	PB	95	CLL	No	0		0	13	>12	na	na	na			na	na	na	0	0	0	NOTCH1 +,	0	na	na	0	0	0	1	0	na	Small molecules	Venetoclax + Obinutuzumab	FALSE	Peripheral blood smear	0
[truncated: 16 more columns]

## Sheet: EDF_7D
rowname	patientID	Drug	Target	Pathway	Count_plates	Drug_response_mean	Drug_response_mean_low	AUC	ES_AUC	ESS_AUC	Sex	age	time_report	material	tumor_infiltration	diagnosis	Pretreatment	lines_pretreatment	pretreatment_spec	lines_pretreatment_cat	time_from_ED	time_from_ED_dich	NPM1	CEBPA	FLT3	FLT3_ITD_ratio	FLT3_TKD	IDH1	IDH2	bcr-abl	IGHV.status	TP53	BIRC3	Sonstige_Mutationen	CAK	MLL_rearragement	t(15;17)	Del17p	Del 11q	Del 13q	Trisomie_12q13	Trisomy 8q24	Sonstige_Aberrationen	Treatment_type	treatment_spec	chemo_pat	Response_def_parameter_final	Response_not_evaluable	Reason_response_not_evaluable
1	S014	Ibrutinib	BTK	BCR	2	0.942767	0.948775	0.93264	0.0673604	-0.0190965	Male	69	3	PB	71	CLL	Yes	2	Immuno-Chemotherapy	2	107	>12	na	na	na			na	na	na	0	0	0	na	na	na	na	0	0	0	0	0	na	Small molecules	Ibrutinib	FALSE	Peripheral blood smear	0
2	S015	Ibrutinib	BTK	BCR	2	0.954227	0.967016	0.952076	0.0479236	0.000340291	Male	78	2	PB	88	CLL	No	0		0	6	≤12	na	na	na			na	na	na	0	0	0	na	1	na	na	1	0	1	1	0	na	Small molecules	Ibrutinib	FALSE	Peripheral blood smear	0
3	S023	Ibrutinib	BTK	BCR	2	0.855157	0.936334	0.849441	0.150559	-0.102295	Female	50	2	PB	77	CLL	Yes	4	Chemotherapy + small molecules	≥3	149	>12	na	na	na			na	na	na	0	0	1	BIRC3+	1	na	na	0	1	1	0	0	na	Small molecules	Ibrutinib	FALSE	Blood counts	0
4	S028	Ibrutinib	BTK	BCR	2	0.853296	0.850424	0.852478	0.147522	-0.0992586	Male	53	2	PB	89	CLL	Yes	1	Immuno-Chemotherapy	1	9	≤12	na	na	na			na	na	na	0	0	0	na	0	na	na	0	1	1	0	0	na	Small molecules	Ibrutinib	FALSE	Peripheral blood smear	0
5	S038	Ibrutinib	BTK	BCR	2	0.88388	0.931893	0.882429	0.117571	-0.0693075	Male	50	6	PB	63	CLL	No	0		0	49	>12	na	na	na			na	na	na	0	1	0	na	0	na	na	0	0	0	0	0	na	Small molecules	Ibrutinib	FALSE	Peripheral blood smear	0
6	S052	Ibrutinib	BTK	BCR	2	0.686576	0.690119	0.683526	0.316474	-0.26821	Female	64	3	PB	93	CLL	Yes	1	Immuno-Chemotherapy	1	89	>12	na	na	na			na	na	na	0	0	na	na	0	na	na	0	0	0	0	0	na	Small molecules	Ibrutinib	FALSE	Organ/tumor manifestation	0
7	S067	Ibrutinib	BTK	BCR	2	0.970797	0.988674	0.970239	0.0297614	0.0185024	Female	68	2	PB	99	CLL	No	0		0	35	>12	na	na	na			na	na	na	1	0	0	na	0	na	na	0	0	0	0	0	na	Small molecules	Ibrutinib	FALSE	Blood counts	0
8	S069	Ibrutinib	BTK	BCR	2	0.988272	1.01142	0.995483	0.00451702	0.0437468	Male	91	2	PB	92	CLL	Yes	1	Small molecules	1	92	>12	na	na	na			na	na	na	0	0	0	na	0	na	na	0	0	1	1	0	na	Small molecules	Ibrutinib	FALSE	Peripheral blood smear	0
9	S070	Ibrutinib	BTK	BCR	2	0.855785	0.970419	0.853318	0.146682	-0.0984184	Female	67	2	PB	89	CLL	No	0		0	57	>12	na	na	na			na	na	na	0	0	1	BIRC3 +	na	na	na	0	0	0	0	1	na	Small molecules	Ibrutinib	FALSE	Peripheral blood smear	0
10	S078	Ibrutinib	BTK	BCR	2	0.88321	0.899144	0.87687	0.12313	-0.0748664	Female	57	3	PB	88	CLL	No	0		0	40	>12	na	na	na			na	na	na	1	0	1	BIRC3 +	0	na	na	0	0	1	1	0	na	Small molecules	Ibrutinib	FALSE	Peripheral blood smear	0
[truncated: 16 more columns]
