# Supplementary material for: Ex vivo drug response profiling for response and outcome prediction in hematologic malignancies: the prospective non-interventional SMARTrial
Source: Nat Cancer. 2023 Oct 2;4(12):1648–59. doi: 10.1038/s43018-023-00645-5 (PMC10733146; doi:10.1038/s43018-023-00645-5)
Supplement: Supplementary file 14 — Statistical source data. [file 43018_2023_645_MOESM14_ESM.xlsx]

## Sheet: EDF_8A
rowname	patID	Drug	auc	group	ELN22
1	AML_1	Acacytidine	0.585609	Non-Responder	adverse
2	AML_1	BRD73954	0.961149	Non-Responder	adverse
3	AML_1	Cladribine	0.38095	Non-Responder	adverse
4	AML_1	Crenolanib	1.07692	Non-Responder	adverse
5	AML_1	Crizotinib	0.538503	Non-Responder	adverse
6	AML_1	Cytarabin	0.814567	Non-Responder	adverse
7	AML_1	Daunorubicin	0.561552	Non-Responder	adverse
8	AML_1	Dinaciclib	0.62793	Non-Responder	adverse
9	AML_1	Fludarabine	0.673026	Non-Responder	adverse
10	AML_1	Gilteritinib	0.420059	Non-Responder	adverse
11	AML_1	Ibrutinib	0.915182	Non-Responder	adverse
12	AML_1	Idarubicine	0.243915	Non-Responder	adverse
13	AML_1	Midostaurin	0.958208	Non-Responder	adverse
14	AML_1	Mitoxantrone	0.250973	Non-Responder	adverse
15	AML_1	NSC 652287	0.485933	Non-Responder	adverse
16	AML_1	Navitoclax	0.470091	Non-Responder	adverse
17	AML_1	Quizartinib	0.939191	Non-Responder	adverse
18	AML_1	SGC 0946	0.847857	Non-Responder	adverse
19	AML_1	Sorafenib	1.00347	Non-Responder	adverse
20	AML_1	UMI-77	1.05035	Non-Responder	adverse
21	AML_1	Venetoclax	0.601265	Non-Responder	adverse
22	AML_1	Vincristine	0.634776	Non-Responder	adverse
23	AML_1	Vindesine	0.532034	Non-Responder	adverse
24	AML_10	Acacytidine	0.803058	Non-Responder	adverse
25	AML_10	BRD73954	0.959302	Non-Responder	adverse
26	AML_10	Cladribine	0.771002	Non-Responder	adverse
27	AML_10	Crenolanib	0.970647	Non-Responder	adverse
28	AML_10	Crizotinib	0.861497	Non-Responder	adverse
29	AML_10	Cytarabin	0.928507	Non-Responder	adverse
30	AML_10	Daunorubicin	0.87028	Non-Responder	adverse
31	AML_10	Dinaciclib	0.861933	Non-Responder	adverse
32	AML_10	Fludarabine	0.793525	Non-Responder	adverse
33	AML_10	Gilteritinib	0.844747	Non-Responder	adverse
34	AML_10	Ibrutinib	0.975144	Non-Responder	adverse
35	AML_10	Idarubicine	0.439462	Non-Responder	adverse
36	AML_10	Midostaurin	0.943221	Non-Responder	adverse
37	AML_10	Mitoxantrone	0.512728	Non-Responder	adverse
38	AML_10	NSC 652287	0.900204	Non-Responder	adverse
39	AML_10	Navitoclax	0.380028	Non-Responder	adverse
40	AML_10	Quizartinib	0.973069	Non-Responder	adverse
41	AML_10	SGC 0946	0.904868	Non-Responder	adverse
42	AML_10	Sorafenib	0.994874	Non-Responder	adverse
43	AML_10	UMI-77	1.02117	Non-Responder	adverse
44	AML_10	Venetoclax	0.356807	Non-Responder	adverse
45	AML_10	Vincristine	0.868207	Non-Responder	adverse
46	AML_10	Vindesine	0.871301	Non-Responder	adverse
47	AML_11	Acacytidine	0.642472	Non-Responder	adverse
48	AML_11	BRD73954	0.944746	Non-Responder	adverse
49	AML_11	Cladribine	0.409469	Non-Responder	adverse
50	AML_11	Crenolanib	1.04399	Non-Responder	adverse
51	AML_11	Crizotinib	0.700225	Non-Responder	adverse
52	AML_11	Cytarabin	0.755183	Non-Responder	adverse
53	AML_11	Daunorubicin	1.04486	Non-Responder	adverse
54	AML_11	Dinaciclib	0.722907	Non-Responder	adverse
55	AML_11	Fludarabine	0.84446	Non-Responder	adverse
56	AML_11	Gilteritinib	0.785097	Non-Responder	adverse
57	AML_11	Ibrutinib	0.932563	Non-Responder	adverse
58	AML_11	Idarubicine	0.830672	Non-Responder	adverse
59	AML_11	Midostaurin	0.990226	Non-Responder	adverse
60	AML_11	Mitoxantrone	0.59097	Non-Responder	adverse
61	AML_11	NSC 652287	0.39294	Non-Responder	adverse
62	AML_11	Navitoclax	0.830337	Non-Responder	adverse
63	AML_11	Quizartinib	0.956831	Non-Responder	adverse
64	AML_11	SGC 0946	0.887303	Non-Responder	adverse
65	AML_11	Sorafenib	1.06883	Non-Responder	adverse
66	AML_11	UMI-77	1.03184	Non-Responder	adverse
67	AML_11	Venetoclax	0.947444	Non-Responder	adverse
68	AML_11	Vincristine	0.747597	Non-Responder	adverse
69	AML_11	Vindesine	0.823855	Non-Responder	adverse
70	AML_12	Acacytidine	0.524516	Non-Responder	adverse
71	AML_12	BRD73954	0.752886	Non-Responder	adverse
72	AML_12	Cladribine	0.337054	Non-Responder	adverse
73	AML_12	Crenolanib	0.94035	Non-Responder	adverse
74	AML_12	Crizotinib	0.626542	Non-Responder	adverse
75	AML_12	Cytarabin	0.499831	Non-Responder	adverse
76	AML_12	Daunorubicin	0.651459	Non-Responder	adverse
77	AML_12	Dinaciclib	0.607777	Non-Responder	adverse
78	AML_12	Fludarabine	0.694418	Non-Responder	adverse
79	AML_12	Gilteritinib	0.510602	Non-Responder	adverse
80	AML_12	Ibrutinib	0.805604	Non-Responder	adverse
81	AML_12	Idarubicine	0.249036	Non-Responder	adverse
82	AML_12	Midostaurin	0.824275	Non-Responder	adverse
83	AML_12	Mitoxantrone	0.201388	Non-Responder	adverse
84	AML_12	NSC 652287	0.163383	Non-Responder	adverse
85	AML_12	Navitoclax	0.4958	Non-Responder	adverse
86	AML_12	Quizartinib	0.916952	Non-Responder	adverse
87	AML_12	SGC 0946	0.739661	Non-Responder	adverse
88	AML_12	Sorafenib	0.968571	Non-Responder	adverse
89	AML_12	UMI-77	1.06953	Non-Responder	adverse
90	AML_12	Venetoclax	0.783148	Non-Responder	adverse
91	AML_12	Vincristine	0.72919	Non-Responder	adverse
92	AML_12	Vindesine	0.801758	Non-Responder	adverse
93	AML_13	Acacytidine	0.850183	Non-Responder	adverse
94	AML_13	BRD73954	1.01384	Non-Responder	adverse
95	AML_13	Cladribine	0.258584	Non-Responder	adverse
96	AML_13	Crenolanib	0.793302	Non-Responder	adverse
97	AML_13	Crizotinib	0.833893	Non-Responder	adverse
98	AML_13	Cytarabin	0.739636	Non-Responder	adverse
99	AML_13	Daunorubicin	0.919537	Non-Responder	adverse
100	AML_13	Dinaciclib	0.765353	Non-Responder	adverse
101	AML_13	Fludarabine	0.91312	Non-Responder	adverse
102	AML_13	Gilteritinib	0.824016	Non-Responder	adverse
103	AML_13	Ibrutinib	0.987791	Non-Responder	adverse
104	AML_13	Idarubicine	0.72934	Non-Responder	adverse
105	AML_13	Midostaurin	0.891896	Non-Responder	adverse
106	AML_13	Mitoxantrone	0.612712	Non-Responder	adverse
107	AML_13	NSC 652287	0.225609	Non-Responder	adverse
108	AML_13	Navitoclax	0.900677	Non-Responder	adverse
109	AML_13	Quizartinib	0.963329	Non-Responder	adverse
110	AML_13	SGC 0946	0.935838	Non-Responder	adverse
111	AML_13	Sorafenib	0.981921	Non-Responder	adverse
112	AML_13	UMI-77	0.999503	Non-Responder	adverse
113	AML_13	Venetoclax	1.01656	Non-Responder	adverse
114	AML_13	Vincristine	0.751214	Non-Responder	adverse
115	AML_13	Vindesine	0.750561	Non-Responder	adverse
116	AML_14	Acacytidine	0.544144	Non-Responder	adverse
117	AML_14	BRD73954	0.923909	Non-Responder	adverse
118	AML_14	Cladribine	0.31333	Non-Responder	adverse
119	AML_14	Crenolanib	0.85059	Non-Responder	adverse
120	AML_14	Crizotinib	0.675003	Non-Responder	adverse
121	AML_14	Cytarabin	0.476991	Non-Responder	adverse
122	AML_14	Daunorubicin	0.607998	Non-Responder	adverse
123	AML_14	Dinaciclib	0.601543	Non-Responder	adverse
124	AML_14	Fludarabine	0.572922	Non-Responder	adverse
125	AML_14	Gilteritinib	0.457965	Non-Responder	adverse
126	AML_14	Ibrutinib	0.829452	Non-Responder	adverse
127	AML_14	Idarubicine	0.240964	Non-Responder	adverse
128	AML_14	Midostaurin	0.77198	Non-Responder	adverse
129	AML_14	Mitoxantrone	0.245447	Non-Responder	adverse
130	AML_14	NSC 652287	0.557323	Non-Responder	adverse
131	AML_14	Navitoclax	0.50188	Non-Responder	adverse
132	AML_14	Quizartinib	0.889239	Non-Responder	adverse
133	AML_14	SGC 0946	0.765667	Non-Responder	adverse
134	AML_14	Sorafenib	0.92044	Non-Responder	adverse
135	AML_14	UMI-77	1.04199	Non-Responder	adverse
136	AML_14	Venetoclax	0.58307	Non-Responder	adverse
137	AML_14	Vincristine	0.657936	Non-Responder	adverse
138	AML_14	Vindesine	0.593697	Non-Responder	adverse
139	AML_15	Acacytidine	0.760157	Non-Responder	adverse
140	AML_15	BRD73954	0.965634	Non-Responder	adverse
141	AML_15	Cladribine	0.434576	Non-Responder	adverse
142	AML_15	Crenolanib	0.816829	Non-Responder	adverse
143	AML_15	Crizotinib	0.716354	Non-Responder	adverse
144	AML_15	Cytarabin	0.586752	Non-Responder	adverse
145	AML_15	Daunorubicin	0.76806	Non-Responder	adverse
146	AML_15	Dinaciclib	0.871795	Non-Responder	adverse
147	AML_15	Fludarabine	0.692317	Non-Responder	adverse
148	AML_15	Gilteritinib	0.489693	Non-Responder	adverse
149	AML_15	Ibrutinib	0.957376	Non-Responder	adverse
150	AML_15	Idarubicine	0.45227	Non-Responder	adverse
151	AML_15	Midostaurin	0.753434	Non-Responder	adverse
152	AML_15	Mitoxantrone	0.513502	Non-Responder	adverse
153	AML_15	NSC 652287	0.597161	Non-Responder	adverse
154	AML_15	Navitoclax	0.665503	Non-Responder	adverse
155	AML_15	Quizartinib	0.8983	Non-Responder	adverse
156	AML_15	SGC 0946	0.878563	Non-Responder	adverse
157	AML_15	Sorafenib	0.928486	Non-Responder	adverse
158	AML_15	UMI-77	1.04319	Non-Responder	adverse
159	AML_15	Venetoclax	0.79104	Non-Responder	adverse
160	AML_15	Vincristine	0.957674	Non-Responder	adverse
161	AML_15	Vindesine	1.23541	Non-Responder	adverse
162	AML_16	Acacytidine	0.735392	Non-Responder	adverse
163	AML_16	BRD73954	1.03212	Non-Responder	adverse
164	AML_16	Cladribine	0.322167	Non-Responder	adverse
165	AML_16	Crenolanib	0.698963	Non-Responder	adverse
166	AML_16	Crizotinib	0.763415	Non-Responder	adverse
167	AML_16	Cytarabin	0.53606	Non-Responder	adverse
168	AML_16	Daunorubicin	0.840899	Non-Responder	adverse
169	AML_16	Dinaciclib	0.823145	Non-Responder	adverse
170	AML_16	Fludarabine	0.743169	Non-Responder	adverse
171	AML_16	Gilteritinib	0.728537	Non-Responder	adverse
172	AML_16	Ibrutinib	0.997608	Non-Responder	adverse
173	AML_16	Idarubicine	0.523974	Non-Responder	adverse
174	AML_16	Midostaurin	0.804806	Non-Responder	adverse
175	AML_16	Mitoxantrone	0.531699	Non-Responder	adverse
176	AML_16	NSC 652287	0.331542	Non-Responder	adverse
177	AML_16	Navitoclax	0.869382	Non-Responder	adverse
178	AML_16	Quizartinib	0.96014	Non-Responder	adverse
179	AML_16	SGC 0946	0.950556	Non-Responder	adverse
180	AML_16	Sorafenib	1.01704	Non-Responder	adverse
181	AML_16	UMI-77	1.01812	Non-Responder	adverse
182	AML_16	Venetoclax	0.981136	Non-Responder	adverse
183	AML_16	Vincristine	0.707516	Non-Responder	adverse
184	AML_16	Vindesine	0.695519	Non-Responder	adverse
185	AML_17	Acacytidine	0.936153	Non-Responder	adverse
186	AML_17	BRD73954	1.06056	Non-Responder	adverse
187	AML_17	Cladribine	0.399045	Non-Responder	adverse
188	AML_17	Crenolanib	1.00362	Non-Responder	adverse
189	AML_17	Crizotinib	0.878907	Non-Responder	adverse
190	AML_17	Cytarabin	0.998238	Non-Responder	adverse
191	AML_17	Daunorubicin	0.935707	Non-Responder	adverse
192	AML_17	Dinaciclib	0.883708	Non-Responder	adverse
193	AML_17	Fludarabine	0.976465	Non-Responder	adverse
194	AML_17	Gilteritinib	0.623712	Non-Responder	adverse
195	AML_17	Ibrutinib	1.03051	Non-Responder	adverse
196	AML_17	Idarubicine	0.672486	Non-Responder	adverse
197	AML_17	Midostaurin	1.01308	Non-Responder	adverse
198	AML_17	Mitoxantrone	0.674391	Non-Responder	adverse
199	AML_17	NSC 652287	0.334783	Non-Responder	adverse
200	AML_17	Navitoclax	0.949675	Non-Responder	adverse
201	AML_17	Quizartinib	1.01676	Non-Responder	adverse
202	AML_17	SGC 0946	0.979997	Non-Responder	adverse
203	AML_17	Sorafenib	0.981549	Non-Responder	adverse
204	AML_17	UMI-77	1.04844	Non-Responder	adverse
205	AML_17	Venetoclax	1.01339	Non-Responder	adverse
206	AML_17	Vincristine	1.09611	Non-Responder	adverse
207	AML_17	Vindesine	1.10169	Non-Responder	adverse
208	AML_18	Acacytidine	0.845008	Non-Responder	adverse
209	AML_18	BRD73954	0.949121	Non-Responder	adverse
210	AML_18	Cladribine	0.748375	Non-Responder	adverse
211	AML_18	Crenolanib	0.949443	Non-Responder	adverse
212	AML_18	Crizotinib	0.851718	Non-Responder	adverse
213	AML_18	Cytarabin	0.829219	Non-Responder	adverse
214	AML_18	Daunorubicin	0.732343	Non-Responder	adverse
215	AML_18	Dinaciclib	0.850136	Non-Responder	adverse
216	AML_18	Fludarabine	0.733344	Non-Responder	adverse
217	AML_18	Gilteritinib	0.807045	Non-Responder	adverse
218	AML_18	Ibrutinib	0.897723	Non-Responder	adverse
219	AML_18	Idarubicine	0.383572	Non-Responder	adverse
220	AML_18	Midostaurin	0.998372	Non-Responder	adverse
221	AML_18	Mitoxantrone	0.400795	Non-Responder	adverse
222	AML_18	NSC 652287	0.888668	Non-Responder	adverse
223	AML_18	Navitoclax	0.332729	Non-Responder	adverse
224	AML_18	Quizartinib	0.97472	Non-Responder	adverse
225	AML_18	SGC 0946	0.876287	Non-Responder	adverse
226	AML_18	Sorafenib	0.928339	Non-Responder	adverse
227	AML_18	UMI-77	0.986233	Non-Responder	adverse
228	AML_18	Venetoclax	0.386215	Non-Responder	adverse
229	AML_18	Vincristine	0.864572	Non-Responder	adverse
230	AML_18	Vindesine	0.840583	Non-Responder	adverse
231	AML_19	Acacytidine	0.734116	Non-Responder	adverse
232	AML_19	BRD73954	1.01349	Non-Responder	adverse
233	AML_19	Cladribine	0.309543	Non-Responder	adverse
234	AML_19	Crenolanib	0.774056	Non-Responder	adverse
235	AML_19	Crizotinib	0.860164	Non-Responder	adverse
236	AML_19	Cytarabin	0.552791	Non-Responder	adverse
237	AML_19	Daunorubicin	0.729955	Non-Responder	adverse
238	AML_19	Dinaciclib	0.803957	Non-Responder	adverse
239	AML_19	Fludarabine	0.776548	Non-Responder	adverse
240	AML_19	Gilteritinib	0.678519	Non-Responder	adverse
241	AML_19	Ibrutinib	0.957233	Non-Responder	adverse
242	AML_19	Idarubicine	0.460019	Non-Responder	adverse
243	AML_19	Midostaurin	0.891755	Non-Responder	adverse
244	AML_19	Mitoxantrone	0.499726	Non-Responder	adverse
245	AML_19	NSC 652287	0.570273	Non-Responder	adverse
246	AML_19	Navitoclax	0.845842	Non-Responder	adverse
247	AML_19	Quizartinib	1.01077	Non-Responder	adverse
248	AML_19	SGC 0946	0.944371	Non-Responder	adverse
249	AML_19	Sorafenib	0.981554	Non-Responder	adverse
250	AML_19	UMI-77	1.0328	Non-Responder	adverse
251	AML_19	Venetoclax	0.949946	Non-Responder	adverse
252	AML_19	Vincristine	0.745207	Non-Responder	adverse
253	AML_19	Vindesine	0.731315	Non-Responder	adverse
254	AML_2	Acacytidine	0.753395	Non-Responder	adverse
255	AML_2	BRD73954	0.971943	Non-Responder	adverse
256	AML_2	Cladribine	0.252105	Non-Responder	adverse
257	AML_2	Crenolanib	0.81715	Non-Responder	adverse
258	AML_2	Crizotinib	0.790165	Non-Responder	adverse
259	AML_2	Cytarabin	0.692681	Non-Responder	adverse
260	AML_2	Daunorubicin	0.845297	Non-Responder	adverse
261	AML_2	Dinaciclib	0.825973	Non-Responder	adverse
262	AML_2	Fludarabine	0.760886	Non-Responder	adverse
263	AML_2	Gilteritinib	0.74029	Non-Responder	adverse
264	AML_2	Ibrutinib	1.0412	Non-Responder	adverse
265	AML_2	Idarubicine	0.546881	Non-Responder	adverse
266	AML_2	Midostaurin	0.822918	Non-Responder	adverse
267	AML_2	Mitoxantrone	0.575145	Non-Responder	adverse
268	AML_2	NSC 652287	0.489735	Non-Responder	adverse
269	AML_2	Navitoclax	0.926773	Non-Responder	adverse
270	AML_2	Quizartinib	0.973216	Non-Responder	adverse
271	AML_2	SGC 0946	0.933183	Non-Responder	adverse
272	AML_2	Sorafenib	1.02074	Non-Responder	adverse
273	AML_2	UMI-77	1.0002	Non-Responder	adverse
274	AML_2	Venetoclax	0.968701	Non-Responder	adverse
275	AML_2	Vincristine	0.785203	Non-Responder	adverse
276	AML_2	Vindesine	0.774291	Non-Responder	adverse
277	AML_20	Acacytidine	0.700611	Non-Responder	adverse
278	AML_20	BRD73954	0.981926	Non-Responder	adverse
279	AML_20	Cladribine	0.58449	Non-Responder	adverse
280	AML_20	Crenolanib	0.790417	Non-Responder	adverse
281	AML_20	Crizotinib	0.777605	Non-Responder	adverse
282	AML_20	Cytarabin	0.776129	Non-Responder	adverse
283	AML_20	Daunorubicin	0.867557	Non-Responder	adverse
284	AML_20	Dinaciclib	0.695919	Non-Responder	adverse
285	AML_20	Fludarabine	0.857892	Non-Responder	adverse
286	AML_20	Gilteritinib	0.71482	Non-Responder	adverse
287	AML_20	Ibrutinib	0.995816	Non-Responder	adverse
288	AML_20	Idarubicine	0.632264	Non-Responder	adverse
289	AML_20	Midostaurin	0.827685	Non-Responder	adverse
290	AML_20	Mitoxantrone	0.585841	Non-Responder	adverse
291	AML_20	NSC 652287	0.544344	Non-Responder	adverse
292	AML_20	Navitoclax	0.88846	Non-Responder	adverse
293	AML_20	Quizartinib	0.988314	Non-Responder	adverse
294	AML_20	SGC 0946	0.898307	Non-Responder	adverse
295	AML_20	Sorafenib	1.01405	Non-Responder	adverse
296	AML_20	UMI-77	1.01216	Non-Responder	adverse
297	AML_20	Venetoclax	0.983792	Non-Responder	adverse
298	AML_20	Vincristine	0.783197	Non-Responder	adverse
299	AML_20	Vindesine	0.757833	Non-Responder	adverse
300	AML_21	Acacytidine	0.628745	Non-Responder	adverse
301	AML_21	BRD73954	0.747789	Non-Responder	adverse
302	AML_21	Cladribine	0.392987	Non-Responder	adverse
303	AML_21	Crenolanib	1.29632	Non-Responder	adverse
304	AML_21	Crizotinib	0.590657	Non-Responder	adverse
305	AML_21	Cytarabin	0.699013	Non-Responder	adverse
306	AML_21	Daunorubicin	0.443446	Non-Responder	adverse
307	AML_21	Dinaciclib	0.750025	Non-Responder	adverse
308	AML_21	Fludarabine	0.538173	Non-Responder	adverse
309	AML_21	Gilteritinib	0.58706	Non-Responder	adverse
310	AML_21	Ibrutinib	0.64574	Non-Responder	adverse
311	AML_21	Idarubicine	0.209357	Non-Responder	adverse
312	AML_21	Midostaurin	1.08484	Non-Responder	adverse
313	AML_21	Mitoxantrone	0.175052	Non-Responder	adverse
314	AML_21	NSC 652287	0.575357	Non-Responder	adverse
315	AML_21	Navitoclax	0.235306	Non-Responder	adverse
316	AML_21	Quizartinib	0.82057	Non-Responder	adverse
317	AML_21	SGC 0946	0.661211	Non-Responder	adverse
318	AML_21	Sorafenib	0.885568	Non-Responder	adverse
319	AML_21	UMI-77	1.01826	Non-Responder	adverse
320	AML_21	Venetoclax	0.296107	Non-Responder	adverse
321	AML_21	Vincristine	0.600033	Non-Responder	adverse
322	AML_21	Vindesine	0.750713	Non-Responder	adverse
323	AML_22	Acacytidine	0.654238	Non-Responder	adverse
324	AML_22	BRD73954	0.928004	Non-Responder	adverse
325	AML_22	Cladribine	0.532302	Non-Responder	adverse
326	AML_22	Crenolanib	1.22884	Non-Responder	adverse
327	AML_22	Crizotinib	0.900432	Non-Responder	adverse
328	AML_22	Cytarabin	0.782551	Non-Responder	adverse
329	AML_22	Daunorubicin	0.595352	Non-Responder	adverse
330	AML_22	Dinaciclib	0.753418	Non-Responder	adverse
331	AML_22	Fludarabine	0.686808	Non-Responder	adverse
332	AML_22	Gilteritinib	0.566798	Non-Responder	adverse
333	AML_22	Ibrutinib	1.04142	Non-Responder	adverse
334	AML_22	Idarubicine	0.362902	Non-Responder	adverse
335	AML_22	Midostaurin	1.09117	Non-Responder	adverse
336	AML_22	Mitoxantrone	0.37887	Non-Responder	adverse
337	AML_22	NSC 652287	0.768123	Non-Responder	adverse
338	AML_22	Navitoclax	0.570147	Non-Responder	adverse
339	AML_22	Quizartinib	1.02462	Non-Responder	adverse
340	AML_22	SGC 0946	0.913056	Non-Responder	adverse
341	AML_22	Sorafenib	1.23905	Non-Responder	adverse
342	AML_22	UMI-77	1.12113	Non-Responder	adverse
343	AML_22	Venetoclax	0.968009	Non-Responder	adverse
344	AML_22	Vincristine	1.12872	Non-Responder	adverse
345	AML_22	Vindesine	1.18473	Non-Responder	adverse
346	AML_23	Acacytidine	0.506864	Non-Responder	adverse
347	AML_23	BRD73954	0.834821	Non-Responder	adverse
348	AML_23	Cladribine	0.212078	Non-Responder	adverse
349	AML_23	Crenolanib	1.17759	Non-Responder	adverse
350	AML_23	Crizotinib	0.719997	Non-Responder	adverse
351	AML_23	Cytarabin	0.755416	Non-Responder	adverse
352	AML_23	Daunorubicin	0.404959	Non-Responder	adverse
353	AML_23	Dinaciclib	0.766096	Non-Responder	adverse
354	AML_23	Fludarabine	0.667457	Non-Responder	adverse
355	AML_23	Gilteritinib	0.422111	Non-Responder	adverse
356	AML_23	Ibrutinib	0.829835	Non-Responder	adverse
357	AML_23	Idarubicine	0.15312	Non-Responder	adverse
358	AML_23	Midostaurin	1.04314	Non-Responder	adverse
359	AML_23	Mitoxantrone	0.120065	Non-Responder	adverse
360	AML_23	NSC 652287	0.709345	Non-Responder	adverse
361	AML_23	Navitoclax	0.405757	Non-Responder	adverse
362	AML_23	Quizartinib	0.924597	Non-Responder	adverse
363	AML_23	SGC 0946	0.787926	Non-Responder	adverse
364	AML_23	Sorafenib	1.12915	Non-Responder	adverse
365	AML_23	UMI-77	0.877491	Non-Responder	adverse
366	AML_23	Venetoclax	0.583738	Non-Responder	adverse
367	AML_23	Vincristine	1.03232	Non-Responder	adverse
368	AML_23	Vindesine	1.05237	Non-Responder	adverse
369	AML_24	Acacytidine	0.691227	Non-Responder	adverse
370	AML_24	BRD73954	0.97343	Non-Responder	adverse
371	AML_24	Cladribine	0.178509	Non-Responder	adverse
372	AML_24	Crenolanib	1.18039	Non-Responder	adverse
373	AML_24	Crizotinib	0.657152	Non-Responder	adverse
374	AML_24	Cytarabin	0.849755	Non-Responder	adverse
375	AML_24	Daunorubicin	0.66554	Non-Responder	adverse
376	AML_24	Dinaciclib	0.786917	Non-Responder	adverse
377	AML_24	Fludarabine	0.634228	Non-Responder	adverse
378	AML_24	Gilteritinib	0.72281	Non-Responder	adverse
379	AML_24	Ibrutinib	0.978666	Non-Responder	adverse
380	AML_24	Idarubicine	0.23549	Non-Responder	adverse
381	AML_24	Midostaurin	0.975123	Non-Responder	adverse
382	AML_24	Mitoxantrone	0.224053	Non-Responder	adverse
383	AML_24	NSC 652287	0.68015	Non-Responder	adverse
384	AML_24	Navitoclax	0.353156	Non-Responder	adverse
385	AML_24	Quizartinib	1.00419	Non-Responder	adverse
386	AML_24	SGC 0946	0.879733	Non-Responder	adverse
387	AML_24	Sorafenib	1.04953	Non-Responder	adverse
388	AML_24	UMI-77	1.07896	Non-Responder	adverse
389	AML_24	Venetoclax	0.489809	Non-Responder	adverse
390	AML_24	Vincristine	0.68988	Non-Responder	adverse
391	AML_24	Vindesine	0.656522	Non-Responder	adverse
392	AML_25	Acacytidine	0.676342	Non-Responder	adverse
393	AML_25	BRD73954	0.851948	Non-Responder	adverse
394	AML_25	Cladribine	0.244618	Non-Responder	adverse
395	AML_25	Crenolanib	0.931492	Non-Responder	adverse
396	AML_25	Crizotinib	0.565122	Non-Responder	adverse
397	AML_25	Cytarabin	0.581286	Non-Responder	adverse
398	AML_25	Daunorubicin	0.581638	Non-Responder	adverse
399	AML_25	Dinaciclib	0.633703	Non-Responder	adverse
400	AML_25	Fludarabine	0.707634	Non-Responder	adverse
401	AML_25	Gilteritinib	0.387251	Non-Responder	adverse
402	AML_25	Ibrutinib	0.841023	Non-Responder	adverse
403	AML_25	Idarubicine	0.32969	Non-Responder	adverse
404	AML_25	Midostaurin	0.711477	Non-Responder	adverse
405	AML_25	Mitoxantrone	0.304127	Non-Responder	adverse
406	AML_25	NSC 652287	0.427333	Non-Responder	adverse
407	AML_25	Navitoclax	0.574942	Non-Responder	adverse
408	AML_25	Quizartinib	0.538827	Non-Responder	adverse
409	AML_25	SGC 0946	0.781506	Non-Responder	adverse
410	AML_25	Sorafenib	0.640969	Non-Responder	adverse
411	AML_25	UMI-77	0.968943	Non-Responder	adverse
412	AML_25	Venetoclax	0.621722	Non-Responder	adverse
413	AML_25	Vincristine	0.50319	Non-Responder	adverse
414	AML_25	Vindesine	0.525627	Non-Responder	adverse
415	AML_26	Acacytidine	0.632666	Non-Responder	adverse
416	AML_26	BRD73954	1.00273	Non-Responder	adverse
417	AML_26	Cladribine	0.132127	Non-Responder	adverse
418	AML_26	Crenolanib	1.08254	Non-Responder	adverse
419	AML_26	Crizotinib	0.690663	Non-Responder	adverse
420	AML_26	Cytarabin	0.810166	Non-Responder	adverse
421	AML_26	Daunorubicin	0.464958	Non-Responder	adverse
422	AML_26	Dinaciclib	0.906052	Non-Responder	adverse
423	AML_26	Fludarabine	0.606923	Non-Responder	adverse
424	AML_26	Gilteritinib	0.676535	Non-Responder	adverse
425	AML_26	Ibrutinib	0.961885	Non-Responder	adverse
426	AML_26	Idarubicine	0.131298	Non-Responder	adverse
427	AML_26	Midostaurin	0.910003	Non-Responder	adverse
428	AML_26	Mitoxantrone	0.13641	Non-Responder	adverse
429	AML_26	NSC 652287	0.775165	Non-Responder	adverse
430	AML_26	Navitoclax	0.285034	Non-Responder	adverse
431	AML_26	Quizartinib	0.967116	Non-Responder	adverse
432	AML_26	SGC 0946	0.85597	Non-Responder	adverse
433	AML_26	Sorafenib	1.0293	Non-Responder	adverse
434	AML_26	UMI-77	1.05287	Non-Responder	adverse
435	AML_26	Venetoclax	0.319742	Non-Responder	adverse
436	AML_26	Vincristine	0.619123	Non-Responder	adverse
437	AML_26	Vindesine	0.593941	Non-Responder	adverse
438	AML_27	Acacytidine	0.512011	Non-Responder	adverse
439	AML_27	BRD73954	0.844772	Non-Responder	adverse
440	AML_27	Cladribine	0.126679	Non-Responder	adverse
441	AML_27	Crenolanib	0.797007	Non-Responder	adverse
442	AML_27	Crizotinib	0.520951	Non-Responder	adverse
443	AML_27	Cytarabin	0.394002	Non-Responder	adverse
444	AML_27	Daunorubicin	0.34652	Non-Responder	adverse
445	AML_27	Dinaciclib	0.557914	Non-Responder	adverse
446	AML_27	Fludarabine	0.62305	Non-Responder	adverse
447	AML_27	Gilteritinib	0.285762	Non-Responder	adverse
448	AML_27	Ibrutinib	0.860033	Non-Responder	adverse
449	AML_27	Idarubicine	0.128782	Non-Responder	adverse
450	AML_27	Midostaurin	0.594598	Non-Responder	adverse
451	AML_27	Mitoxantrone	0.124643	Non-Responder	adverse
452	AML_27	NSC 652287	0.116404	Non-Responder	adverse
453	AML_27	Navitoclax	0.352562	Non-Responder	adverse
454	AML_27	Quizartinib	0.686887	Non-Responder	adverse
455	AML_27	SGC 0946	0.714137	Non-Responder	adverse
456	AML_27	Sorafenib	0.694956	Non-Responder	adverse
457	AML_27	UMI-77	0.947329	Non-Responder	adverse
458	AML_27	Venetoclax	0.549028	Non-Responder	adverse
459	AML_27	Vincristine	0.710277	Non-Responder	adverse
460	AML_27	Vindesine	0.702112	Non-Responder	adverse
461	AML_28	Acacytidine	0.956396	Non-Responder	adverse
462	AML_28	BRD73954	0.926357	Non-Responder	adverse
463	AML_28	Cladribine	0.54365	Non-Responder	adverse
464	AML_28	Crenolanib	0.988501	Non-Responder	adverse
465	AML_28	Crizotinib	0.837143	Non-Responder	adverse
466	AML_28	Cytarabin	0.99628	Non-Responder	adverse
467	AML_28	Daunorubicin	0.74189	Non-Responder	adverse
468	AML_28	Dinaciclib	0.878826	Non-Responder	adverse
469	AML_28	Fludarabine	0.769588	Non-Responder	adverse
470	AML_28	Gilteritinib	0.839313	Non-Responder	adverse
471	AML_28	Ibrutinib	0.843772	Non-Responder	adverse
472	AML_28	Idarubicine	0.565969	Non-Responder	adverse
473	AML_28	Midostaurin	0.91949	Non-Responder	adverse
474	AML_28	Mitoxantrone	0.501321	Non-Responder	adverse
475	AML_28	NSC 652287	0.974253	Non-Responder	adverse
476	AML_28	Navitoclax	0.408874	Non-Responder	adverse
477	AML_28	Quizartinib	0.979013	Non-Responder	adverse
478	AML_28	SGC 0946	0.863422	Non-Responder	adverse
479	AML_28	Sorafenib	0.886788	Non-Responder	adverse
480	AML_28	UMI-77	0.978838	Non-Responder	adverse
481	AML_28	Venetoclax	0.513799	Non-Responder	adverse
482	AML_28	Vincristine	0.791641	Non-Responder	adverse
483	AML_28	Vindesine	0.790382	Non-Responder	adverse
484	AML_29	Acacytidine	0.772867	Non-Responder	favorable
485	AML_29	BRD73954	0.928077	Non-Responder	favorable
486	AML_29	Cladribine	0.294958	Non-Responder	favorable
487	AML_29	Crenolanib	0.79418	Non-Responder	favorable
488	AML_29	Crizotinib	0.747723	Non-Responder	favorable
489	AML_29	Cytarabin	0.604296	Non-Responder	favorable
490	AML_29	Daunorubicin	0.792404	Non-Responder	favorable
491	AML_29	Dinaciclib	0.734142	Non-Responder	favorable
492	AML_29	Fludarabine	0.793744	Non-Responder	favorable
493	AML_29	Gilteritinib	0.727822	Non-Responder	favorable
494	AML_29	Ibrutinib	0.985947	Non-Responder	favorable
495	AML_29	Idarubicine	0.532297	Non-Responder	favorable
496	AML_29	Midostaurin	0.851044	Non-Responder	favorable
497	AML_29	Mitoxantrone	0.475149	Non-Responder	favorable
498	AML_29	NSC 652287	0.277859	Non-Responder	favorable
499	AML_29	Navitoclax	0.732569	Non-Responder	favorable
500	AML_29	Quizartinib	0.965463	Non-Responder	favorable
501	AML_29	SGC 0946	0.895763	Non-Responder	favorable
502	AML_29	Sorafenib	0.974519	Non-Responder	favorable
503	AML_29	UMI-77	0.976044	Non-Responder	favorable
504	AML_29	Venetoclax	0.863374	Non-Responder	favorable
505	AML_29	Vincristine	0.740396	Non-Responder	favorable
506	AML_29	Vindesine	0.736211	Non-Responder	favorable
507	AML_3	Acacytidine	0.666106	Non-Responder	adverse
508	AML_3	BRD73954	0.950433	Non-Responder	adverse
509	AML_3	Cladribine	0.827609	Non-Responder	adverse
510	AML_3	Crenolanib	0.902945	Non-Responder	adverse
511	AML_3	Crizotinib	0.779205	Non-Responder	adverse
512	AML_3	Cytarabin	0.82696	Non-Responder	adverse
513	AML_3	Daunorubicin	0.794413	Non-Responder	adverse
514	AML_3	Dinaciclib	0.853055	Non-Responder	adverse
515	AML_3	Fludarabine	0.848571	Non-Responder	adverse
516	AML_3	Gilteritinib	0.718659	Non-Responder	adverse
517	AML_3	Ibrutinib	1.00492	Non-Responder	adverse
518	AML_3	Idarubicine	0.482607	Non-Responder	adverse
519	AML_3	Midostaurin	0.895492	Non-Responder	adverse
520	AML_3	Mitoxantrone	0.455334	Non-Responder	adverse
521	AML_3	NSC 652287	0.77785	Non-Responder	adverse
522	AML_3	Navitoclax	0.733272	Non-Responder	adverse
523	AML_3	Quizartinib	1.00357	Non-Responder	adverse
524	AML_3	SGC 0946	0.912103	Non-Responder	adverse
525	AML_3	Sorafenib	1.02511	Non-Responder	adverse
526	AML_3	UMI-77	1.00162	Non-Responder	adverse
527	AML_3	Venetoclax	0.865281	Non-Responder	adverse
528	AML_3	Vincristine	0.525099	Non-Responder	adverse
529	AML_3	Vindesine	0.476698	Non-Responder	adverse
530	AML_30	Acacytidine	0.783376	Non-Responder	favorable
531	AML_30	BRD73954	0.883681	Non-Responder	favorable
532	AML_30	Cladribine	0.469035	Non-Responder	favorable
533	AML_30	Crenolanib	1.02838	Non-Responder	favorable
534	AML_30	Crizotinib	0.686873	Non-Responder	favorable
535	AML_30	Cytarabin	0.800843	Non-Responder	favorable
536	AML_30	Daunorubicin	0.517127	Non-Responder	favorable
537	AML_30	Dinaciclib	0.729555	Non-Responder	favorable
538	AML_30	Fludarabine	0.628523	Non-Responder	favorable
539	AML_30	Gilteritinib	0.872904	Non-Responder	favorable
540	AML_30	Ibrutinib	0.865047	Non-Responder	favorable
541	AML_30	Idarubicine	0.240884	Non-Responder	favorable
542	AML_30	Midostaurin	0.820588	Non-Responder	favorable
543	AML_30	Mitoxantrone	0.203866	Non-Responder	favorable
544	AML_30	NSC 652287	0.855957	Non-Responder	favorable
545	AML_30	Navitoclax	0.288149	Non-Responder	favorable
546	AML_30	Quizartinib	0.860267	Non-Responder	favorable
547	AML_30	SGC 0946	0.808352	Non-Responder	favorable
548	AML_30	Sorafenib	0.928963	Non-Responder	favorable
549	AML_30	UMI-77	0.951209	Non-Responder	favorable
550	AML_30	Venetoclax	0.308127	Non-Responder	favorable
551	AML_30	Vincristine	0.494775	Non-Responder	favorable
552	AML_30	Vindesine	0.506555	Non-Responder	favorable
553	AML_31	Acacytidine	0.561942	Non-Responder	favorable
554	AML_31	BRD73954	1.0081	Non-Responder	favorable
555	AML_31	Cladribine	0.151108	Non-Responder	favorable
556	AML_31	Crenolanib	0.936116	Non-Responder	favorable
557	AML_31	Crizotinib	0.702914	Non-Responder	favorable
558	AML_31	Cytarabin	0.480397	Non-Responder	favorable
559	AML_31	Daunorubicin	0.531085	Non-Responder	favorable
560	AML_31	Dinaciclib	0.716011	Non-Responder	favorable
561	AML_31	Fludarabine	0.641146	Non-Responder	favorable
562	AML_31	Gilteritinib	0.662428	Non-Responder	favorable
563	AML_31	Ibrutinib	0.92166	Non-Responder	favorable
564	AML_31	Idarubicine	0.323555	Non-Responder	favorable
565	AML_31	Midostaurin	1.00026	Non-Responder	favorable
566	AML_31	Mitoxantrone	0.271428	Non-Responder	favorable
567	AML_31	NSC 652287	0.361288	Non-Responder	favorable
568	AML_31	Navitoclax	0.419611	Non-Responder	favorable
569	AML_31	Quizartinib	0.989062	Non-Responder	favorable
570	AML_31	SGC 0946	0.900125	Non-Responder	favorable
571	AML_31	Sorafenib	1.08968	Non-Responder	favorable
572	AML_31	UMI-77	1.03625	Non-Responder	favorable
573	AML_31	Venetoclax	0.51203	Non-Responder	favorable
574	AML_31	Vincristine	0.595088	Non-Responder	favorable
575	AML_31	Vindesine	0.545575	Non-Responder	favorable
576	AML_32	Acacytidine	0.702785	Non-Responder	favorable
577	AML_32	BRD73954	0.946723	Non-Responder	favorable
578	AML_32	Cladribine	0.53645	Non-Responder	favorable
579	AML_32	Crenolanib	0.950161	Non-Responder	favorable
580	AML_32	Crizotinib	0.75675	Non-Responder	favorable
581	AML_32	Cytarabin	0.848602	Non-Responder	favorable
582	AML_32	Daunorubicin	0.55376	Non-Responder	favorable
583	AML_32	Dinaciclib	0.774416	Non-Responder	favorable
584	AML_32	Fludarabine	0.738901	Non-Responder	favorable
585	AML_32	Gilteritinib	0.730601	Non-Responder	favorable
586	AML_32	Ibrutinib	0.944531	Non-Responder	favorable
587	AML_32	Idarubicine	0.250367	Non-Responder	favorable
588	AML_32	Midostaurin	0.904791	Non-Responder	favorable
589	AML_32	Mitoxantrone	0.22809	Non-Responder	favorable
590	AML_32	NSC 652287	0.646287	Non-Responder	favorable
591	AML_32	Navitoclax	0.677216	Non-Responder	favorable
592	AML_32	Quizartinib	0.945507	Non-Responder	favorable
593	AML_32	SGC 0946	0.879214	Non-Responder	favorable
594	AML_32	Sorafenib	1.02201	Non-Responder	favorable
595	AML_32	UMI-77	1.03545	Non-Responder	favorable
596	AML_32	Venetoclax	0.786794	Non-Responder	favorable
597	AML_32	Vincristine	0.80312	Non-Responder	favorable
598	AML_32	Vindesine	0.757686	Non-Responder	favorable
599	AML_33	Acacytidine	0.847917	Non-Responder	favorable
600	AML_33	BRD73954	1.02934	Non-Responder	favorable
601	AML_33	Cladribine	0.338877	Non-Responder	favorable
602	AML_33	Crenolanib	0.799408	Non-Responder	favorable
603	AML_33	Crizotinib	0.814261	Non-Responder	favorable
604	AML_33	Cytarabin	0.486441	Non-Responder	favorable
605	AML_33	Daunorubicin	0.872108	Non-Responder	favorable
606	AML_33	Dinaciclib	0.805958	Non-Responder	favorable
607	AML_33	Fludarabine	0.912265	Non-Responder	favorable
608	AML_33	Gilteritinib	0.766513	Non-Responder	favorable
609	AML_33	Ibrutinib	1.03001	Non-Responder	favorable
610	AML_33	Idarubicine	0.588539	Non-Responder	favorable
611	AML_33	Midostaurin	0.822307	Non-Responder	favorable
612	AML_33	Mitoxantrone	0.519229	Non-Responder	favorable
613	AML_33	NSC 652287	0.776405	Non-Responder	favorable
614	AML_33	Navitoclax	0.922326	Non-Responder	favorable
615	AML_33	Quizartinib	0.957545	Non-Responder	favorable
616	AML_33	SGC 0946	0.944403	Non-Responder	favorable
617	AML_33	Sorafenib	1.04835	Non-Responder	favorable
618	AML_33	UMI-77	1.03594	Non-Responder	favorable
619	AML_33	Venetoclax	0.953894	Non-Responder	favorable
620	AML_33	Vincristine	0.878077	Non-Responder	favorable
621	AML_33	Vindesine	0.839346	Non-Responder	favorable
622	AML_34	Acacytidine	0.71689	Non-Responder	favorable
623	AML_34	BRD73954	0.894777	Non-Responder	favorable
624	AML_34	Cladribine	0.193972	Non-Responder	favorable
625	AML_34	Crenolanib	0.757291	Non-Responder	favorable
626	AML_34	Crizotinib	0.723185	Non-Responder	favorable
627	AML_34	Cytarabin	0.556707	Non-Responder	favorable
628	AML_34	Daunorubicin	0.516901	Non-Responder	favorable
629	AML_34	Dinaciclib	0.74633	Non-Responder	favorable
630	AML_34	Fludarabine	0.656262	Non-Responder	favorable
631	AML_34	Gilteritinib	0.661483	Non-Responder	favorable
632	AML_34	Ibrutinib	0.858089	Non-Responder	favorable
633	AML_34	Idarubicine	0.281658	Non-Responder	favorable
634	AML_34	Midostaurin	0.886519	Non-Responder	favorable
635	AML_34	Mitoxantrone	0.236084	Non-Responder	favorable
636	AML_34	NSC 652287	0.487121	Non-Responder	favorable
637	AML_34	Navitoclax	0.47904	Non-Responder	favorable
638	AML_34	Quizartinib	0.950238	Non-Responder	favorable
639	AML_34	SGC 0946	0.808146	Non-Responder	favorable
640	AML_34	Sorafenib	0.929698	Non-Responder	favorable
641	AML_34	UMI-77	1.00298	Non-Responder	favorable
642	AML_34	Venetoclax	0.640216	Non-Responder	favorable
643	AML_34	Vincristine	0.576591	Non-Responder	favorable
644	AML_34	Vindesine	0.594771	Non-Responder	favorable
645	AML_35	Acacytidine	0.690644	Non-Responder	intermediate
646	AML_35	BRD73954	1.05207	Non-Responder	intermediate
647	AML_35	Cladribine	0.825643	Non-Responder	intermediate
648	AML_35	Crenolanib	1.06648	Non-Responder	intermediate
649	AML_35	Crizotinib	0.748527	Non-Responder	intermediate
650	AML_35	Cytarabin	0.796396	Non-Responder	intermediate
651	AML_35	Daunorubicin	0.764147	Non-Responder	intermediate
652	AML_35	Dinaciclib	0.97626	Non-Responder	intermediate
653	AML_35	Fludarabine	0.825089	Non-Responder	intermediate
654	AML_35	Gilteritinib	0.560964	Non-Responder	intermediate
655	AML_35	Ibrutinib	0.948905	Non-Responder	intermediate
656	AML_35	Idarubicine	0.458671	Non-Responder	intermediate
657	AML_35	Midostaurin	0.961053	Non-Responder	intermediate
658	AML_35	Mitoxantrone	0.420316	Non-Responder	intermediate
659	AML_35	NSC 652287	1.06278	Non-Responder	intermediate
660	AML_35	Navitoclax	0.951516	Non-Responder	intermediate
661	AML_35	Quizartinib	1.2452	Non-Responder	intermediate
662	AML_35	SGC 0946	0.96542	Non-Responder	intermediate
663	AML_35	Sorafenib	1.11644	Non-Responder	intermediate
664	AML_35	UMI-77	1.10982	Non-Responder	intermediate
665	AML_35	Venetoclax	1.19003	Non-Responder	intermediate
666	AML_35	Vincristine	0.921161	Non-Responder	intermediate
667	AML_35	Vindesine	0.913072	Non-Responder	intermediate
668	AML_36	Acacytidine	0.753363	Non-Responder	intermediate
669	AML_36	BRD73954	0.988772	Non-Responder	intermediate
670	AML_36	Cladribine	0.485552	Non-Responder	intermediate
671	AML_36	Crenolanib	0.924911	Non-Responder	intermediate
672	AML_36	Crizotinib	0.801309	Non-Responder	intermediate
673	AML_36	Cytarabin	0.879647	Non-Responder	intermediate
674	AML_36	Daunorubicin	0.887986	Non-Responder	intermediate
675	AML_36	Dinaciclib	0.816747	Non-Responder	intermediate
676	AML_36	Fludarabine	0.85896	Non-Responder	intermediate
677	AML_36	Gilteritinib	0.801756	Non-Responder	intermediate
678	AML_36	Ibrutinib	1.01796	Non-Responder	intermediate
679	AML_36	Idarubicine	0.542319	Non-Responder	intermediate
680	AML_36	Midostaurin	0.917417	Non-Responder	intermediate
681	AML_36	Mitoxantrone	0.509169	Non-Responder	intermediate
682	AML_36	NSC 652287	0.192363	Non-Responder	intermediate
683	AML_36	Navitoclax	0.64917	Non-Responder	intermediate
684	AML_36	Quizartinib	0.972056	Non-Responder	intermediate
685	AML_36	SGC 0946	0.960421	Non-Responder	intermediate
686	AML_36	Sorafenib	1.10973	Non-Responder	intermediate
687	AML_36	UMI-77	1.03772	Non-Responder	intermediate
688	AML_36	Venetoclax	0.663788	Non-Responder	intermediate
689	AML_36	Vincristine	0.509607	Non-Responder	intermediate
690	AML_36	Vindesine	0.462817	Non-Responder	intermediate
691	AML_37	Acacytidine	0.744331	Non-Responder	intermediate
692	AML_37	BRD73954	0.920204	Non-Responder	intermediate
693	AML_37	Cladribine	0.726097	Non-Responder	intermediate
694	AML_37	Crenolanib	0.927652	Non-Responder	intermediate
695	AML_37	Crizotinib	0.62723	Non-Responder	intermediate
696	AML_37	Cytarabin	0.901434	Non-Responder	intermediate
697	AML_37	Daunorubicin	0.797694	Non-Responder	intermediate
698	AML_37	Dinaciclib	0.899188	Non-Responder	intermediate
699	AML_37	Fludarabine	0.957918	Non-Responder	intermediate
700	AML_37	Gilteritinib	0.580056	Non-Responder	intermediate
701	AML_37	Ibrutinib	0.928815	Non-Responder	intermediate
702	AML_37	Idarubicine	0.537484	Non-Responder	intermediate
703	AML_37	Midostaurin	0.819105	Non-Responder	intermediate
704	AML_37	Mitoxantrone	0.56398	Non-Responder	intermediate
705	AML_37	NSC 652287	0.519583	Non-Responder	intermediate
706	AML_37	Navitoclax	0.775217	Non-Responder	intermediate
707	AML_37	Quizartinib	0.983052	Non-Responder	intermediate
708	AML_37	SGC 0946	0.85883	Non-Responder	intermediate
709	AML_37	Sorafenib	0.932271	Non-Responder	intermediate
710	AML_37	UMI-77	0.988705	Non-Responder	intermediate
711	AML_37	Venetoclax	0.93686	Non-Responder	intermediate
712	AML_37	Vincristine	0.747685	Non-Responder	intermediate
713	AML_37	Vindesine	0.768069	Non-Responder	intermediate
714	AML_38	Acacytidine	0.712162	Non-Responder	intermediate
715	AML_38	BRD73954	0.835285	Non-Responder	intermediate
716	AML_38	Cladribine	0.477926	Non-Responder	intermediate
717	AML_38	Crenolanib	0.856259	Non-Responder	intermediate
718	AML_38	Crizotinib	0.592951	Non-Responder	intermediate
719	AML_38	Cytarabin	0.665793	Non-Responder	intermediate
720	AML_38	Daunorubicin	0.614506	Non-Responder	intermediate
721	AML_38	Dinaciclib	0.623006	Non-Responder	intermediate
722	AML_38	Fludarabine	0.744837	Non-Responder	intermediate
723	AML_38	Gilteritinib	0.614024	Non-Responder	intermediate
724	AML_38	Ibrutinib	0.908814	Non-Responder	intermediate
725	AML_38	Idarubicine	0.332581	Non-Responder	intermediate
726	AML_38	Midostaurin	0.923396	Non-Responder	intermediate
727	AML_38	Mitoxantrone	0.338785	Non-Responder	intermediate
728	AML_38	NSC 652287	0.386664	Non-Responder	intermediate
729	AML_38	Navitoclax	0.554229	Non-Responder	intermediate
730	AML_38	Quizartinib	0.770822	Non-Responder	intermediate
731	AML_38	SGC 0946	0.784845	Non-Responder	intermediate
732	AML_38	Sorafenib	0.92648	Non-Responder	intermediate
733	AML_38	UMI-77	0.91382	Non-Responder	intermediate
734	AML_38	Venetoclax	0.688341	Non-Responder	intermediate
735	AML_38	Vincristine	0.746365	Non-Responder	intermediate
736	AML_38	Vindesine	0.74991	Non-Responder	intermediate
737	AML_39	Acacytidine	0.853192	Non-Responder	intermediate
738	AML_39	BRD73954	1.03627	Non-Responder	intermediate
739	AML_39	Cladribine	0.185818	Non-Responder	intermediate
740	AML_39	Crenolanib	0.982614	Non-Responder	intermediate
741	AML_39	Crizotinib	0.70335	Non-Responder	intermediate
742	AML_39	Cytarabin	0.553805	Non-Responder	intermediate
743	AML_39	Daunorubicin	0.530047	Non-Responder	intermediate
744	AML_39	Dinaciclib	0.766014	Non-Responder	intermediate
745	AML_39	Fludarabine	0.687835	Non-Responder	intermediate
746	AML_39	Gilteritinib	0.507686	Non-Responder	intermediate
747	AML_39	Ibrutinib	0.91672	Non-Responder	intermediate
748	AML_39	Idarubicine	0.283407	Non-Responder	intermediate
749	AML_39	Midostaurin	0.823333	Non-Responder	intermediate
750	AML_39	Mitoxantrone	0.239926	Non-Responder	intermediate
751	AML_39	NSC 652287	0.422347	Non-Responder	intermediate
752	AML_39	Navitoclax	0.726731	Non-Responder	intermediate
753	AML_39	Quizartinib	0.826792	Non-Responder	intermediate
754	AML_39	SGC 0946	0.907078	Non-Responder	intermediate
755	AML_39	Sorafenib	0.927755	Non-Responder	intermediate
756	AML_39	UMI-77	1.06801	Non-Responder	intermediate
757	AML_39	Venetoclax	0.847674	Non-Responder	intermediate
758	AML_39	Vincristine	0.684836	Non-Responder	intermediate
759	AML_39	Vindesine	0.695727	Non-Responder	intermediate
760	AML_4	Acacytidine	0.553559	Non-Responder	adverse
761	AML_4	BRD73954	1.08658	Non-Responder	adverse
762	AML_4	Cladribine	0.518581	Non-Responder	adverse
763	AML_4	Crenolanib	1.06923	Non-Responder	adverse
764	AML_4	Crizotinib	0.734152	Non-Responder	adverse
765	AML_4	Cytarabin	0.8514	Non-Responder	adverse
766	AML_4	Daunorubicin	0.480575	Non-Responder	adverse
767	AML_4	Dinaciclib	0.80518	Non-Responder	adverse
768	AML_4	Fludarabine	0.710197	Non-Responder	adverse
769	AML_4	Gilteritinib	0.716182	Non-Responder	adverse
770	AML_4	Ibrutinib	0.947504	Non-Responder	adverse
771	AML_4	Idarubicine	0.207449	Non-Responder	adverse
772	AML_4	Midostaurin	0.938036	Non-Responder	adverse
773	AML_4	Mitoxantrone	0.22923	Non-Responder	adverse
774	AML_4	NSC 652287	0.296572	Non-Responder	adverse
775	AML_4	Navitoclax	0.43564	Non-Responder	adverse
776	AML_4	Quizartinib	1.01963	Non-Responder	adverse
777	AML_4	SGC 0946	1.05121	Non-Responder	adverse
778	AML_4	Sorafenib	1.17363	Non-Responder	adverse
779	AML_4	UMI-77	1.02883	Non-Responder	adverse
780	AML_4	Venetoclax	0.564609	Non-Responder	adverse
781	AML_4	Vincristine	0.438822	Non-Responder	adverse
782	AML_4	Vindesine	0.385916	Non-Responder	adverse
783	AML_40	Acacytidine	0.839641	Non-Responder	intermediate
784	AML_40	BRD73954	0.903545	Non-Responder	intermediate
785	AML_40	Cladribine	0.425869	Non-Responder	intermediate
786	AML_40	Crenolanib	0.787438	Non-Responder	intermediate
787	AML_40	Crizotinib	0.739971	Non-Responder	intermediate
788	AML_40	Cytarabin	0.680965	Non-Responder	intermediate
789	AML_40	Daunorubicin	0.461379	Non-Responder	intermediate
790	AML_40	Dinaciclib	0.770053	Non-Responder	intermediate
791	AML_40	Fludarabine	0.657488	Non-Responder	intermediate
792	AML_40	Gilteritinib	0.66789	Non-Responder	intermediate
793	AML_40	Ibrutinib	0.858803	Non-Responder	intermediate
794	AML_40	Idarubicine	0.26505	Non-Responder	intermediate
795	AML_40	Midostaurin	0.935834	Non-Responder	intermediate
796	AML_40	Mitoxantrone	0.26664	Non-Responder	intermediate
797	AML_40	NSC 652287	0.66422	Non-Responder	intermediate
798	AML_40	Navitoclax	0.444332	Non-Responder	intermediate
799	AML_40	Quizartinib	0.705852	Non-Responder	intermediate
800	AML_40	SGC 0946	0.782435	Non-Responder	intermediate
801	AML_40	Sorafenib	0.829023	Non-Responder	intermediate
802	AML_40	UMI-77	1.00924	Non-Responder	intermediate
803	AML_40	Venetoclax	0.504368	Non-Responder	intermediate
804	AML_40	Vincristine	0.819576	Non-Responder	intermediate
805	AML_40	Vindesine	0.776628	Non-Responder	intermediate
806	AML_41	Acacytidine	0.614041	Non-Responder	intermediate
807	AML_41	BRD73954	0.897025	Non-Responder	intermediate
808	AML_41	Cladribine	0.111406	Non-Responder	intermediate
809	AML_41	Crenolanib	0.803757	Non-Responder	intermediate
810	AML_41	Crizotinib	0.624567	Non-Responder	intermediate
811	AML_41	Cytarabin	0.618922	Non-Responder	intermediate
812	AML_41	Daunorubicin	0.38286	Non-Responder	intermediate
813	AML_41	Dinaciclib	0.623838	Non-Responder	intermediate
814	AML_41	Fludarabine	0.554627	Non-Responder	intermediate
815	AML_41	Gilteritinib	0.386942	Non-Responder	intermediate
816	AML_41	Ibrutinib	0.791151	Non-Responder	intermediate
817	AML_41	Idarubicine	0.145453	Non-Responder	intermediate
818	AML_41	Midostaurin	0.765918	Non-Responder	intermediate
819	AML_41	Mitoxantrone	0.0951542	Non-Responder	intermediate
820	AML_41	NSC 652287	0.308409	Non-Responder	intermediate
821	AML_41	Navitoclax	0.412382	Non-Responder	intermediate
822	AML_41	Quizartinib	0.663539	Non-Responder	intermediate
823	AML_41	SGC 0946	0.86511	Non-Responder	intermediate
824	AML_41	Sorafenib	0.813411	Non-Responder	intermediate
825	AML_41	UMI-77	1.05617	Non-Responder	intermediate
826	AML_41	Venetoclax	0.533706	Non-Responder	intermediate
827	AML_41	Vincristine	0.734523	Non-Responder	intermediate
828	AML_41	Vindesine	0.57271	Non-Responder	intermediate
829	AML_42	Acacytidine	0.649278	Non-Responder	intermediate
830	AML_42	BRD73954	0.909353	Non-Responder	intermediate
831	AML_42	Cladribine	0.156023	Non-Responder	intermediate
832	AML_42	Crenolanib	0.709708	Non-Responder	intermediate
833	AML_42	Crizotinib	0.677115	Non-Responder	intermediate
834	AML_42	Cytarabin	0.558773	Non-Responder	intermediate
835	AML_42	Daunorubicin	0.388394	Non-Responder	intermediate
836	AML_42	Dinaciclib	0.636452	Non-Responder	intermediate
837	AML_42	Fludarabine	0.591247	Non-Responder	intermediate
838	AML_42	Gilteritinib	0.377773	Non-Responder	intermediate
839	AML_42	Ibrutinib	0.799848	Non-Responder	intermediate
840	AML_42	Idarubicine	0.187595	Non-Responder	intermediate
841	AML_42	Midostaurin	0.60491	Non-Responder	intermediate
842	AML_42	Mitoxantrone	0.139288	Non-Responder	intermediate
843	AML_42	NSC 652287	0.406025	Non-Responder	intermediate
844	AML_42	Navitoclax	0.466008	Non-Responder	intermediate
845	AML_42	Quizartinib	0.511296	Non-Responder	intermediate
846	AML_42	SGC 0946	0.782492	Non-Responder	intermediate
847	AML_42	Sorafenib	0.715044	Non-Responder	intermediate
848	AML_42	UMI-77	1.11974	Non-Responder	intermediate
849	AML_42	Venetoclax	0.720536	Non-Responder	intermediate
850	AML_42	Vincristine	0.646622	Non-Responder	intermediate
851	AML_42	Vindesine	0.651471	Non-Responder	intermediate
852	AML_43	Acacytidine	0.81674	Non-Responder	intermediate
853	AML_43	BRD73954	1.00706	Non-Responder	intermediate
854	AML_43	Cladribine	0.237022	Non-Responder	intermediate
855	AML_43	Crenolanib	0.738756	Non-Responder	intermediate
856	AML_43	Crizotinib	0.863374	Non-Responder	intermediate
857	AML_43	Cytarabin	0.675034	Non-Responder	intermediate
858	AML_43	Daunorubicin	0.85531	Non-Responder	intermediate
859	AML_43	Dinaciclib	0.762543	Non-Responder	intermediate
860	AML_43	Fludarabine	0.819558	Non-Responder	intermediate
861	AML_43	Gilteritinib	0.833278	Non-Responder	intermediate
862	AML_43	Ibrutinib	1.00339	Non-Responder	intermediate
863	AML_43	Idarubicine	0.631566	Non-Responder	intermediate
864	AML_43	Midostaurin	0.902297	Non-Responder	intermediate
865	AML_43	Mitoxantrone	0.595082	Non-Responder	intermediate
866	AML_43	NSC 652287	0.659092	Non-Responder	intermediate
867	AML_43	Navitoclax	0.89158	Non-Responder	intermediate
868	AML_43	Quizartinib	0.991339	Non-Responder	intermediate
869	AML_43	SGC 0946	0.956895	Non-Responder	intermediate
870	AML_43	Sorafenib	0.986702	Non-Responder	intermediate
871	AML_43	UMI-77	0.99099	Non-Responder	intermediate
872	AML_43	Venetoclax	1.00506	Non-Responder	intermediate
873	AML_43	Vincristine	0.706367	Non-Responder	intermediate
874	AML_43	Vindesine	0.712751	Non-Responder	intermediate
875	AML_44	Acacytidine	0.724488	Non-Responder	intermediate
876	AML_44	BRD73954	0.95468	Non-Responder	intermediate
877	AML_44	Cladribine	0.519043	Non-Responder	intermediate
878	AML_44	Crenolanib	0.912722	Non-Responder	intermediate
879	AML_44	Crizotinib	0.620553	Non-Responder	intermediate
880	AML_44	Cytarabin	0.638892	Non-Responder	intermediate
881	AML_44	Daunorubicin	0.758687	Non-Responder	intermediate
882	AML_44	Dinaciclib	0.581187	Non-Responder	intermediate
883	AML_44	Fludarabine	0.948733	Non-Responder	intermediate
884	AML_44	Gilteritinib	0.62503	Non-Responder	intermediate
885	AML_44	Ibrutinib	0.722273	Non-Responder	intermediate
886	AML_44	Idarubicine	0.37148	Non-Responder	intermediate
887	AML_44	Midostaurin	0.865696	Non-Responder	intermediate
888	AML_44	Mitoxantrone	0.408329	Non-Responder	intermediate
889	AML_44	NSC 652287	0.163045	Non-Responder	intermediate
890	AML_44	Navitoclax	0.555518	Non-Responder	intermediate
891	AML_44	Quizartinib	0.77377	Non-Responder	intermediate
892	AML_44	SGC 0946	0.81994	Non-Responder	intermediate
893	AML_44	Sorafenib	0.835183	Non-Responder	intermediate
894	AML_44	UMI-77	1.05933	Non-Responder	intermediate
895	AML_44	Venetoclax	0.754836	Non-Responder	intermediate
896	AML_44	Vincristine	0.893822	Non-Responder	intermediate
897	AML_44	Vindesine	0.835794	Non-Responder	intermediate
898	AML_45	Acacytidine	0.731229	Non-Responder	intermediate
899	AML_45	BRD73954	0.940148	Non-Responder	intermediate
900	AML_45	Cladribine	0.245763	Non-Responder	intermediate
901	AML_45	Crenolanib	0.732621	Non-Responder	intermediate
902	AML_45	Crizotinib	0.753547	Non-Responder	intermediate
903	AML_45	Cytarabin	0.663051	Non-Responder	intermediate
904	AML_45	Daunorubicin	0.660838	Non-Responder	intermediate
905	AML_45	Dinaciclib	0.680372	Non-Responder	intermediate
906	AML_45	Fludarabine	0.788433	Non-Responder	intermediate
907	AML_45	Gilteritinib	0.639802	Non-Responder	intermediate
908	AML_45	Ibrutinib	0.83569	Non-Responder	intermediate
909	AML_45	Idarubicine	0.400389	Non-Responder	intermediate
910	AML_45	Midostaurin	0.901852	Non-Responder	intermediate
911	AML_45	Mitoxantrone	0.330717	Non-Responder	intermediate
912	AML_45	NSC 652287	0.216571	Non-Responder	intermediate
913	AML_45	Navitoclax	0.682974	Non-Responder	intermediate
914	AML_45	Quizartinib	0.956252	Non-Responder	intermediate
915	AML_45	SGC 0946	0.894474	Non-Responder	intermediate
916	AML_45	Sorafenib	0.970939	Non-Responder	intermediate
917	AML_45	UMI-77	1.04702	Non-Responder	intermediate
918	AML_45	Venetoclax	0.946183	Non-Responder	intermediate
919	AML_45	Vincristine	0.674282	Non-Responder	intermediate
920	AML_45	Vindesine	0.658885	Non-Responder	intermediate
921	AML_46	Acacytidine	0.724724	Non-Responder	intermediate
922	AML_46	BRD73954	0.961904	Non-Responder	intermediate
923	AML_46	Cladribine	0.303295	Non-Responder	intermediate
924	AML_46	Crenolanib	0.86251	Non-Responder	intermediate
925	AML_46	Crizotinib	0.80791	Non-Responder	intermediate
926	AML_46	Cytarabin	0.753849	Non-Responder	intermediate
927	AML_46	Daunorubicin	0.667845	Non-Responder	intermediate
928	AML_46	Dinaciclib	0.694858	Non-Responder	intermediate
929	AML_46	Fludarabine	0.728628	Non-Responder	intermediate
930	AML_46	Gilteritinib	0.721745	Non-Responder	intermediate
931	AML_46	Ibrutinib	0.969098	Non-Responder	intermediate
932	AML_46	Idarubicine	0.448551	Non-Responder	intermediate
933	AML_46	Midostaurin	0.914886	Non-Responder	intermediate
934	AML_46	Mitoxantrone	0.442025	Non-Responder	intermediate
935	AML_46	NSC 652287	0.29746	Non-Responder	intermediate
936	AML_46	Navitoclax	0.645439	Non-Responder	intermediate
937	AML_46	Quizartinib	0.998598	Non-Responder	intermediate
938	AML_46	SGC 0946	0.962859	Non-Responder	intermediate
939	AML_46	Sorafenib	0.996645	Non-Responder	intermediate
940	AML_46	UMI-77	1.03363	Non-Responder	intermediate
941	AML_46	Venetoclax	0.784597	Non-Responder	intermediate
942	AML_46	Vincristine	0.769079	Non-Responder	intermediate
943	AML_46	Vindesine	0.748492	Non-Responder	intermediate
944	AML_47	Acacytidine	0.667676	Non-Responder	intermediate
945	AML_47	BRD73954	0.996044	Non-Responder	intermediate
946	AML_47	Cladribine	0.206853	Non-Responder	intermediate
947	AML_47	Crenolanib	0.754242	Non-Responder	intermediate
948	AML_47	Crizotinib	0.791166	Non-Responder	intermediate
949	AML_47	Cytarabin	0.577272	Non-Responder	intermediate
950	AML_47	Daunorubicin	0.794154	Non-Responder	intermediate
951	AML_47	Dinaciclib	0.833776	Non-Responder	intermediate
952	AML_47	Fludarabine	0.782355	Non-Responder	intermediate
953	AML_47	Gilteritinib	0.715101	Non-Responder	intermediate
954	AML_47	Ibrutinib	0.988072	Non-Responder	intermediate
955	AML_47	Idarubicine	0.538329	Non-Responder	intermediate
956	AML_47	Midostaurin	0.88584	Non-Responder	intermediate
957	AML_47	Mitoxantrone	0.540745	Non-Responder	intermediate
958	AML_47	NSC 652287	0.626625	Non-Responder	intermediate
959	AML_47	Navitoclax	0.801385	Non-Responder	intermediate
960	AML_47	Quizartinib	0.947508	Non-Responder	intermediate
961	AML_47	SGC 0946	0.928988	Non-Responder	intermediate
962	AML_47	Sorafenib	0.98595	Non-Responder	intermediate
963	AML_47	UMI-77	0.980556	Non-Responder	intermediate
964	AML_47	Venetoclax	0.922922	Non-Responder	intermediate
965	AML_47	Vincristine	0.641064	Non-Responder	intermediate
966	AML_47	Vindesine	0.61665	Non-Responder	intermediate
967	AML_48	Acacytidine	0.672292	Non-Responder	intermediate
968	AML_48	BRD73954	0.956091	Non-Responder	intermediate
969	AML_48	Cladribine	0.575785	Non-Responder	intermediate
970	AML_48	Crenolanib	0.754994	Non-Responder	intermediate
971	AML_48	Crizotinib	0.757959	Non-Responder	intermediate
972	AML_48	Cytarabin	0.816614	Non-Responder	intermediate
973	AML_48	Daunorubicin	0.598028	Non-Responder	intermediate
974	AML_48	Dinaciclib	0.763951	Non-Responder	intermediate
975	AML_48	Fludarabine	0.800346	Non-Responder	intermediate
976	AML_48	Gilteritinib	0.630221	Non-Responder	intermediate
977	AML_48	Ibrutinib	0.944298	Non-Responder	intermediate
978	AML_48	Idarubicine	0.341246	Non-Responder	intermediate
979	AML_48	Midostaurin	0.895214	Non-Responder	intermediate
980	AML_48	Mitoxantrone	0.33993	Non-Responder	intermediate
981	AML_48	NSC 652287	0.340823	Non-Responder	intermediate
982	AML_48	Navitoclax	0.515069	Non-Responder	intermediate
983	AML_48	Quizartinib	0.94981	Non-Responder	intermediate
984	AML_48	SGC 0946	0.904177	Non-Responder	intermediate
985	AML_48	Sorafenib	0.987706	Non-Responder	intermediate
986	AML_48	UMI-77	1.01576	Non-Responder	intermediate
987	AML_48	Venetoclax	0.593312	Non-Responder	intermediate
988	AML_48	Vincristine	0.629549	Non-Responder	intermediate
989	AML_48	Vindesine	0.624474	Non-Responder	intermediate
990	AML_49	Acacytidine	0.768135	Responder	adverse
991	AML_49	BRD73954	0.955621	Responder	adverse
992	AML_49	Cladribine	0.446819	Responder	adverse
993	AML_49	Crenolanib	0.795012	Responder	adverse
994	AML_49	Crizotinib	0.742325	Responder	adverse
995	AML_49	Cytarabin	0.742476	Responder	adverse
996	AML_49	Daunorubicin	0.827643	Responder	adverse
997	AML_49	Dinaciclib	0.7162	Responder	adverse
998	AML_49	Fludarabine	0.816058	Responder	adverse
999	AML_49	Gilteritinib	0.629126	Responder	adverse
1000	AML_49	Ibrutinib	0.795481	Responder	adverse
1001	AML_49	Idarubicine	0.545608	Responder	adverse
1002	AML_49	Midostaurin	0.810617	Responder	adverse
1003	AML_49	Mitoxantrone	0.487973	Responder	adverse
1004	AML_49	NSC 652287	0.17062	Responder	adverse
1005	AML_49	Navitoclax	0.83719	Responder	adverse
1006	AML_49	Quizartinib	0.909409	Responder	adverse
1007	AML_49	SGC 0946	0.89547	Responder	adverse
1008	AML_49	Sorafenib	0.975404	Responder	adverse
1009	AML_49	UMI-77	1.07576	Responder	adverse
1010	AML_49	Venetoclax	0.96303	Responder	adverse
1011	AML_49	Vincristine	0.708172	Responder	adverse
1012	AML_49	Vindesine	0.664808	Responder	adverse
1013	AML_5	Acacytidine	0.813666	Non-Responder	adverse
1014	AML_5	BRD73954	0.980065	Non-Responder	adverse
1015	AML_5	Cladribine	0.625254	Non-Responder	adverse
1016	AML_5	Crenolanib	1.04848	Non-Responder	adverse
1017	AML_5	Crizotinib	0.7866	Non-Responder	adverse
1018	AML_5	Cytarabin	1.04407	Non-Responder	adverse
1019	AML_5	Daunorubicin	0.872782	Non-Responder	adverse
1020	AML_5	Dinaciclib	0.791847	Non-Responder	adverse
1021	AML_5	Fludarabine	0.950885	Non-Responder	adverse
1022	AML_5	Gilteritinib	0.737375	Non-Responder	adverse
1023	AML_5	Ibrutinib	0.917419	Non-Responder	adverse
1024	AML_5	Idarubicine	0.653761	Non-Responder	adverse
1025	AML_5	Midostaurin	0.961937	Non-Responder	adverse
1026	AML_5	Mitoxantrone	0.559355	Non-Responder	adverse
1027	AML_5	NSC 652287	0.506563	Non-Responder	adverse
1028	AML_5	Navitoclax	0.689036	Non-Responder	adverse
1029	AML_5	Quizartinib	1.03417	Non-Responder	adverse
1030	AML_5	SGC 0946	0.920757	Non-Responder	adverse
1031	AML_5	Sorafenib	1.0231	Non-Responder	adverse
1032	AML_5	UMI-77	1.03216	Non-Responder	adverse
1033	AML_5	Venetoclax	0.906415	Non-Responder	adverse
1034	AML_5	Vincristine	0.987011	Non-Responder	adverse
1035	AML_5	Vindesine	0.952191	Non-Responder	adverse
1036	AML_50	Acacytidine	0.843803	Responder	adverse
1037	AML_50	BRD73954	0.882519	Responder	adverse
1038	AML_50	Cladribine	0.322885	Responder	adverse
1039	AML_50	Crenolanib	0.684775	Responder	adverse
1040	AML_50	Crizotinib	0.694819	Responder	adverse
1041	AML_50	Cytarabin	0.825986	Responder	adverse
1042	AML_50	Daunorubicin	0.46166	Responder	adverse
1043	AML_50	Dinaciclib	0.732421	Responder	adverse
1044	AML_50	Fludarabine	0.664732	Responder	adverse
1045	AML_50	Gilteritinib	0.425924	Responder	adverse
1046	AML_50	Ibrutinib	0.740748	Responder	adverse
1047	AML_50	Idarubicine	0.285279	Responder	adverse
1048	AML_50	Midostaurin	0.705301	Responder	adverse
1049	AML_50	Mitoxantrone	0.224457	Responder	adverse
1050	AML_50	NSC 652287	0.501695	Responder	adverse
1051	AML_50	Navitoclax	0.385569	Responder	adverse
1052	AML_50	Quizartinib	0.850156	Responder	adverse
1053	AML_50	SGC 0946	0.840526	Responder	adverse
1054	AML_50	Sorafenib	0.791624	Responder	adverse
1055	AML_50	UMI-77	0.99705	Responder	adverse
1056	AML_50	Venetoclax	0.46657	Responder	adverse
1057	AML_50	Vincristine	0.60129	Responder	adverse
1058	AML_50	Vindesine	0.593306	Responder	adverse
1059	AML_51	Acacytidine	0.594316	Responder	adverse
1060	AML_51	BRD73954	0.934526	Responder	adverse
1061	AML_51	Cladribine	0.336495	Responder	adverse
1062	AML_51	Crenolanib	1.00978	Responder	adverse
1063	AML_51	Crizotinib	0.628518	Responder	adverse
1064	AML_51	Cytarabin	0.60168	Responder	adverse
1065	AML_51	Daunorubicin	0.587706	Responder	adverse
1066	AML_51	Dinaciclib	0.829912	Responder	adverse
1067	AML_51	Fludarabine	0.614891	Responder	adverse
1068	AML_51	Gilteritinib	0.726608	Responder	adverse
1069	AML_51	Ibrutinib	0.977061	Responder	adverse
1070	AML_51	Idarubicine	0.214644	Responder	adverse
1071	AML_51	Midostaurin	0.837	Responder	adverse
1072	AML_51	Mitoxantrone	0.127501	Responder	adverse
1073	AML_51	NSC 652287	0.700212	Responder	adverse
1074	AML_51	Navitoclax	0.439797	Responder	adverse
1075	AML_51	Quizartinib	1.07813	Responder	adverse
1076	AML_51	SGC 0946	0.863288	Responder	adverse
1077	AML_51	Sorafenib	0.948212	Responder	adverse
1078	AML_51	UMI-77	0.981857	Responder	adverse
1079	AML_51	Venetoclax	0.479562	Responder	adverse
1080	AML_51	Vincristine	0.280098	Responder	adverse
1081	AML_51	Vindesine	0.273983	Responder	adverse
1082	AML_52	Acacytidine	0.7702	Responder	adverse
1083	AML_52	BRD73954	0.939521	Responder	adverse
1084	AML_52	Cladribine	0.0954832	Responder	adverse
1085	AML_52	Crenolanib	0.604322	Responder	adverse
1086	AML_52	Crizotinib	0.603359	Responder	adverse
1087	AML_52	Cytarabin	0.582222	Responder	adverse
1088	AML_52	Daunorubicin	0.717858	Responder	adverse
1089	AML_52	Dinaciclib	0.683199	Responder	adverse
1090	AML_52	Fludarabine	0.608655	Responder	adverse
1091	AML_52	Gilteritinib	0.443695	Responder	adverse
1092	AML_52	Ibrutinib	0.72109	Responder	adverse
1093	AML_52	Idarubicine	0.40443	Responder	adverse
1094	AML_52	Midostaurin	0.634271	Responder	adverse
1095	AML_52	Mitoxantrone	0.341662	Responder	adverse
1096	AML_52	NSC 652287	0.256821	Responder	adverse
1097	AML_52	Navitoclax	0.628007	Responder	adverse
1098	AML_52	Quizartinib	0.932563	Responder	adverse
1099	AML_52	SGC 0946	0.809362	Responder	adverse
1100	AML_52	Sorafenib	0.970005	Responder	adverse
1101	AML_52	UMI-77	1.00216	Responder	adverse
1102	AML_52	Venetoclax	0.847722	Responder	adverse
1103	AML_52	Vincristine	0.579956	Responder	adverse
1104	AML_52	Vindesine	0.592335	Responder	adverse
1105	AML_53	Acacytidine	0.642474	Responder	adverse
1106	AML_53	BRD73954	1.0138	Responder	adverse
1107	AML_53	Cladribine	0.121063	Responder	adverse
1108	AML_53	Crenolanib	0.904765	Responder	adverse
1109	AML_53	Crizotinib	0.566454	Responder	adverse
1110	AML_53	Cytarabin	0.289363	Responder	adverse
1111	AML_53	Daunorubicin	0.567943	Responder	adverse
1112	AML_53	Dinaciclib	0.584839	Responder	adverse
1113	AML_53	Fludarabine	0.494173	Responder	adverse
1114	AML_53	Gilteritinib	0.363965	Responder	adverse
1115	AML_53	Ibrutinib	0.916966	Responder	adverse
1116	AML_53	Idarubicine	0.188329	Responder	adverse
1117	AML_53	Midostaurin	0.85755	Responder	adverse
1118	AML_53	Mitoxantrone	0.198635	Responder	adverse
1119	AML_53	NSC 652287	0.203933	Responder	adverse
1120	AML_53	Navitoclax	0.772726	Responder	adverse
1121	AML_53	Quizartinib	0.794152	Responder	adverse
1122	AML_53	SGC 0946	0.845006	Responder	adverse
1123	AML_53	Sorafenib	0.996403	Responder	adverse
1124	AML_53	UMI-77	1.08359	Responder	adverse
1125	AML_53	Venetoclax	0.985598	Responder	adverse
1126	AML_53	Vincristine	0.80963	Responder	adverse
1127	AML_53	Vindesine	0.749864	Responder	adverse
1128	AML_54	Acacytidine	0.852103	Responder	adverse
1129	AML_54	BRD73954	0.969277	Responder	adverse
1130	AML_54	Cladribine	0.106893	Responder	adverse
1131	AML_54	Crenolanib	1.15546	Responder	adverse
1132	AML_54	Crizotinib	0.612291	Responder	adverse
1133	AML_54	Cytarabin	0.706779	Responder	adverse
1134	AML_54	Daunorubicin	0.482557	Responder	adverse
1135	AML_54	Dinaciclib	0.902537	Responder	adverse
1136	AML_54	Fludarabine	0.518012	Responder	adverse
1137	AML_54	Gilteritinib	0.825845	Responder	adverse
1138	AML_54	Ibrutinib	0.876548	Responder	adverse
1139	AML_54	Idarubicine	0.269097	Responder	adverse
1140	AML_54	Midostaurin	1.07233	Responder	adverse
1141	AML_54	Mitoxantrone	0.19633	Responder	adverse
1142	AML_54	NSC 652287	0.505385	Responder	adverse
1143	AML_54	Navitoclax	0.423409	Responder	adverse
1144	AML_54	Quizartinib	1.27103	Responder	adverse
1145	AML_54	SGC 0946	0.957498	Responder	adverse
1146	AML_54	Sorafenib	1.07716	Responder	adverse
1147	AML_54	UMI-77	1.10683	Responder	adverse
1148	AML_54	Venetoclax	0.62959	Responder	adverse
1149	AML_54	Vincristine	0.354845	Responder	adverse
1150	AML_54	Vindesine	0.316217	Responder	adverse
1151	AML_55	Acacytidine	0.756808	Responder	adverse
1152	AML_55	BRD73954	1.04951	Responder	adverse
1153	AML_55	Cladribine	0.0907079	Responder	adverse
1154	AML_55	Crenolanib	0.525946	Responder	adverse
1155	AML_55	Crizotinib	0.769576	Responder	adverse
1156	AML_55	Cytarabin	0.540536	Responder	adverse
1157	AML_55	Daunorubicin	0.561881	Responder	adverse
1158	AML_55	Dinaciclib	0.769465	Responder	adverse
1159	AML_55	Fludarabine	0.660691	Responder	adverse
1160	AML_55	Gilteritinib	0.26757	Responder	adverse
1161	AML_55	Ibrutinib	1.02378	Responder	adverse
1162	AML_55	Idarubicine	0.285142	Responder	adverse
1163	AML_55	Midostaurin	0.620704	Responder	adverse
1164	AML_55	Mitoxantrone	0.229084	Responder	adverse
1165	AML_55	NSC 652287	0.133075	Responder	adverse
1166	AML_55	Navitoclax	0.620992	Responder	adverse
1167	AML_55	Quizartinib	0.337343	Responder	adverse
1168	AML_55	SGC 0946	0.907219	Responder	adverse
1169	AML_55	Sorafenib	0.541419	Responder	adverse
1170	AML_55	UMI-77	1.10074	Responder	adverse
1171	AML_55	Venetoclax	0.731725	Responder	adverse
1172	AML_55	Vincristine	0.673557	Responder	adverse
1173	AML_55	Vindesine	0.555108	Responder	adverse
1174	AML_56	Acacytidine	0.751784	Responder	adverse
1175	AML_56	BRD73954	0.953275	Responder	adverse
1176	AML_56	Cladribine	0.204192	Responder	adverse
1177	AML_56	Crenolanib	1.06245	Responder	adverse
1178	AML_56	Crizotinib	0.83073	Responder	adverse
1179	AML_56	Cytarabin	0.421704	Responder	adverse
1180	AML_56	Daunorubicin	0.454042	Responder	adverse
1181	AML_56	Dinaciclib	0.776709	Responder	adverse
1182	AML_56	Fludarabine	0.565418	Responder	adverse
1183	AML_56	Gilteritinib	0.895071	Responder	adverse
1184	AML_56	Ibrutinib	0.86733	Responder	adverse
1185	AML_56	Idarubicine	0.290935	Responder	adverse
1186	AML_56	Midostaurin	1.02267	Responder	adverse
1187	AML_56	Mitoxantrone	0.270604	Responder	adverse
1188	AML_56	NSC 652287	0.354605	Responder	adverse
1189	AML_56	Navitoclax	0.368549	Responder	adverse
1190	AML_56	Quizartinib	1.01974	Responder	adverse
1191	AML_56	SGC 0946	0.907504	Responder	adverse
1192	AML_56	Sorafenib	1.00009	Responder	adverse
1193	AML_56	UMI-77	1.01852	Responder	adverse
1194	AML_56	Venetoclax	0.541519	Responder	adverse
1195	AML_56	Vincristine	0.426799	Responder	adverse
1196	AML_56	Vindesine	0.395285	Responder	adverse
1197	AML_57	Acacytidine	0.666824	Responder	favorable
1198	AML_57	BRD73954	0.906134	Responder	favorable
1199	AML_57	Cladribine	0.214421	Responder	favorable
1200	AML_57	Crenolanib	1.02857	Responder	favorable
1201	AML_57	Crizotinib	0.731379	Responder	favorable
1202	AML_57	Cytarabin	0.772539	Responder	favorable
1203	AML_57	Daunorubicin	0.540693	Responder	favorable
1204	AML_57	Dinaciclib	0.812394	Responder	favorable
1205	AML_57	Fludarabine	0.66618	Responder	favorable
1206	AML_57	Gilteritinib	0.612525	Responder	favorable
1207	AML_57	Ibrutinib	1.06341	Responder	favorable
1208	AML_57	Idarubicine	0.282875	Responder	favorable
1209	AML_57	Midostaurin	1.00744	Responder	favorable
1210	AML_57	Mitoxantrone	0.214638	Responder	favorable
1211	AML_57	NSC 652287	0.415711	Responder	favorable
1212	AML_57	Navitoclax	0.548782	Responder	favorable
1213	AML_57	Quizartinib	1.06165	Responder	favorable
1214	AML_57	SGC 0946	0.79594	Responder	favorable
1215	AML_57	Sorafenib	1.01964	Responder	favorable
1216	AML_57	UMI-77	1.02261	Responder	favorable
1217	AML_57	Venetoclax	0.683836	Responder	favorable
1218	AML_57	Vincristine	0.744564	Responder	favorable
1219	AML_57	Vindesine	0.754592	Responder	favorable
1220	AML_58	Acacytidine	0.684746	Responder	favorable
1221	AML_58	BRD73954	0.927619	Responder	favorable
1222	AML_58	Cladribine	0.202004	Responder	favorable
1223	AML_58	Crenolanib	0.926138	Responder	favorable
1224	AML_58	Crizotinib	0.779508	Responder	favorable
1225	AML_58	Cytarabin	0.711856	Responder	favorable
1226	AML_58	Daunorubicin	0.430508	Responder	favorable
1227	AML_58	Dinaciclib	0.849717	Responder	favorable
1228	AML_58	Fludarabine	0.519279	Responder	favorable
1229	AML_58	Gilteritinib	0.85282	Responder	favorable
1230	AML_58	Ibrutinib	0.931053	Responder	favorable
1231	AML_58	Idarubicine	0.162582	Responder	favorable
1232	AML_58	Midostaurin	0.973645	Responder	favorable
1233	AML_58	Mitoxantrone	0.0883607	Responder	favorable
1234	AML_58	NSC 652287	0.700178	Responder	favorable
1235	AML_58	Navitoclax	0.28536	Responder	favorable
1236	AML_58	Quizartinib	0.953916	Responder	favorable
1237	AML_58	SGC 0946	0.809702	Responder	favorable
1238	AML_58	Sorafenib	0.949534	Responder	favorable
1239	AML_58	UMI-77	0.970522	Responder	favorable
1240	AML_58	Venetoclax	0.288016	Responder	favorable
1241	AML_58	Vincristine	0.661432	Responder	favorable
1242	AML_58	Vindesine	0.614198	Responder	favorable
1243	AML_59	Acacytidine	0.726619	Responder	favorable
1244	AML_59	BRD73954	0.98545	Responder	favorable
1245	AML_59	Cladribine	0.248849	Responder	favorable
1246	AML_59	Crenolanib	0.72965	Responder	favorable
1247	AML_59	Crizotinib	0.77701	Responder	favorable
1248	AML_59	Cytarabin	0.744267	Responder	favorable
1249	AML_59	Daunorubicin	0.755291	Responder	favorable
1250	AML_59	Dinaciclib	0.813678	Responder	favorable
1251	AML_59	Fludarabine	0.76351	Responder	favorable
1252	AML_59	Gilteritinib	0.730088	Responder	favorable
1253	AML_59	Ibrutinib	0.912997	Responder	favorable
1254	AML_59	Idarubicine	0.483199	Responder	favorable
1255	AML_59	Midostaurin	0.931798	Responder	favorable
1256	AML_59	Mitoxantrone	0.473067	Responder	favorable
1257	AML_59	NSC 652287	0.434926	Responder	favorable
1258	AML_59	Navitoclax	0.616994	Responder	favorable
1259	AML_59	Quizartinib	0.986983	Responder	favorable
1260	AML_59	SGC 0946	0.903845	Responder	favorable
1261	AML_59	Sorafenib	0.981612	Responder	favorable
1262	AML_59	UMI-77	0.989202	Responder	favorable
1263	AML_59	Venetoclax	0.819478	Responder	favorable
1264	AML_59	Vincristine	0.596437	Responder	favorable
1265	AML_59	Vindesine	0.564666	Responder	favorable
1266	AML_6	Acacytidine	0.765802	Non-Responder	adverse
1267	AML_6	BRD73954	1.01921	Non-Responder	adverse
1268	AML_6	Cladribine	0.817118	Non-Responder	adverse
1269	AML_6	Crenolanib	0.816807	Non-Responder	adverse
1270	AML_6	Crizotinib	0.862512	Non-Responder	adverse
1271	AML_6	Cytarabin	0.823722	Non-Responder	adverse
1272	AML_6	Daunorubicin	0.919896	Non-Responder	adverse
1273	AML_6	Dinaciclib	0.816093	Non-Responder	adverse
1274	AML_6	Fludarabine	0.907263	Non-Responder	adverse
1275	AML_6	Gilteritinib	0.732619	Non-Responder	adverse
1276	AML_6	Ibrutinib	0.985343	Non-Responder	adverse
1277	AML_6	Idarubicine	0.695257	Non-Responder	adverse
1278	AML_6	Midostaurin	0.821863	Non-Responder	adverse
1279	AML_6	Mitoxantrone	0.6811	Non-Responder	adverse
1280	AML_6	NSC 652287	0.372874	Non-Responder	adverse
1281	AML_6	Navitoclax	0.877116	Non-Responder	adverse
1282	AML_6	Quizartinib	1.00896	Non-Responder	adverse
1283	AML_6	SGC 0946	0.980714	Non-Responder	adverse
1284	AML_6	Sorafenib	0.987525	Non-Responder	adverse
1285	AML_6	UMI-77	1.00353	Non-Responder	adverse
1286	AML_6	Venetoclax	0.963269	Non-Responder	adverse
1287	AML_6	Vincristine	0.860405	Non-Responder	adverse
1288	AML_6	Vindesine	0.853863	Non-Responder	adverse
1289	AML_60	Acacytidine	0.756823	Responder	favorable
1290	AML_60	BRD73954	0.974877	Responder	favorable
1291	AML_60	Cladribine	0.288384	Responder	favorable
1292	AML_60	Crenolanib	0.87147	Responder	favorable
1293	AML_60	Crizotinib	0.62102	Responder	favorable
1294	AML_60	Cytarabin	0.666287	Responder	favorable
1295	AML_60	Daunorubicin	0.646558	Responder	favorable
1296	AML_60	Dinaciclib	0.676206	Responder	favorable
1297	AML_60	Fludarabine	0.720112	Responder	favorable
1298	AML_60	Gilteritinib	0.615061	Responder	favorable
1299	AML_60	Ibrutinib	0.921017	Responder	favorable
1300	AML_60	Idarubicine	0.363233	Responder	favorable
1301	AML_60	Midostaurin	0.845835	Responder	favorable
1302	AML_60	Mitoxantrone	0.33763	Responder	favorable
1303	AML_60	NSC 652287	0.545001	Responder	favorable
1304	AML_60	Navitoclax	0.542742	Responder	favorable
1305	AML_60	Quizartinib	0.947326	Responder	favorable
1306	AML_60	SGC 0946	0.844646	Responder	favorable
1307	AML_60	Sorafenib	0.99285	Responder	favorable
1308	AML_60	UMI-77	0.989202	Responder	favorable
1309	AML_60	Venetoclax	0.602083	Responder	favorable
1310	AML_60	Vincristine	0.710301	Responder	favorable
1311	AML_60	Vindesine	0.674388	Responder	favorable
1312	AML_61	Acacytidine	0.605041	Responder	favorable
1313	AML_61	BRD73954	0.854153	Responder	favorable
1314	AML_61	Cladribine	0.125913	Responder	favorable
1315	AML_61	Crenolanib	0.730247	Responder	favorable
1316	AML_61	Crizotinib	0.61691	Responder	favorable
1317	AML_61	Cytarabin	0.506616	Responder	favorable
1318	AML_61	Daunorubicin	0.47145	Responder	favorable
1319	AML_61	Dinaciclib	0.635373	Responder	favorable
1320	AML_61	Fludarabine	0.535134	Responder	favorable
1321	AML_61	Gilteritinib	0.642888	Responder	favorable
1322	AML_61	Ibrutinib	0.821517	Responder	favorable
1323	AML_61	Idarubicine	0.165307	Responder	favorable
1324	AML_61	Midostaurin	0.839056	Responder	favorable
1325	AML_61	Mitoxantrone	0.130447	Responder	favorable
1326	AML_61	NSC 652287	0.495388	Responder	favorable
1327	AML_61	Navitoclax	0.418047	Responder	favorable
1328	AML_61	Quizartinib	0.737442	Responder	favorable
1329	AML_61	SGC 0946	0.702308	Responder	favorable
1330	AML_61	Sorafenib	0.939558	Responder	favorable
1331	AML_61	UMI-77	0.926923	Responder	favorable
1332	AML_61	Venetoclax	0.509675	Responder	favorable
1333	AML_61	Vincristine	0.799322	Responder	favorable
1334	AML_61	Vindesine	0.72775	Responder	favorable
1335	AML_62	Acacytidine	0.639617	Responder	favorable
1336	AML_62	BRD73954	0.96275	Responder	favorable
1337	AML_62	Cladribine	0.187591	Responder	favorable
1338	AML_62	Crenolanib	1.13107	Responder	favorable
1339	AML_62	Crizotinib	0.542779	Responder	favorable
1340	AML_62	Cytarabin	0.597458	Responder	favorable
1341	AML_62	Daunorubicin	0.496119	Responder	favorable
1342	AML_62	Dinaciclib	0.60244	Responder	favorable
1343	AML_62	Fludarabine	0.520823	Responder	favorable
1344	AML_62	Gilteritinib	0.553872	Responder	favorable
1345	AML_62	Ibrutinib	0.906242	Responder	favorable
1346	AML_62	Idarubicine	0.161627	Responder	favorable
1347	AML_62	Midostaurin	0.841596	Responder	favorable
1348	AML_62	Mitoxantrone	0.12955	Responder	favorable
1349	AML_62	NSC 652287	0.342404	Responder	favorable
1350	AML_62	Navitoclax	0.332951	Responder	favorable
1351	AML_62	Quizartinib	0.831232	Responder	favorable
1352	AML_62	SGC 0946	0.884677	Responder	favorable
1353	AML_62	Sorafenib	1.06508	Responder	favorable
1354	AML_62	UMI-77	1.03992	Responder	favorable
1355	AML_62	Venetoclax	0.495132	Responder	favorable
1356	AML_62	Vincristine	0.325925	Responder	favorable
1357	AML_62	Vindesine	0.313377	Responder	favorable
1358	AML_63	Acacytidine	0.559931	Responder	favorable
1359	AML_63	BRD73954	0.879338	Responder	favorable
1360	AML_63	Cladribine	0.250219	Responder	favorable
1361	AML_63	Crenolanib	0.793478	Responder	favorable
1362	AML_63	Crizotinib	0.721442	Responder	favorable
1363	AML_63	Cytarabin	0.551046	Responder	favorable
1364	AML_63	Daunorubicin	0.528205	Responder	favorable
1365	AML_63	Dinaciclib	0.603853	Responder	favorable
1366	AML_63	Fludarabine	0.702751	Responder	favorable
1367	AML_63	Gilteritinib	0.470096	Responder	favorable
1368	AML_63	Ibrutinib	0.747699	Responder	favorable
1369	AML_63	Idarubicine	0.303809	Responder	favorable
1370	AML_63	Midostaurin	0.81654	Responder	favorable
1371	AML_63	Mitoxantrone	0.300775	Responder	favorable
1372	AML_63	NSC 652287	0.418299	Responder	favorable
1373	AML_63	Navitoclax	0.475712	Responder	favorable
1374	AML_63	Quizartinib	0.867209	Responder	favorable
1375	AML_63	SGC 0946	0.802758	Responder	favorable
1376	AML_63	Sorafenib	0.922799	Responder	favorable
1377	AML_63	UMI-77	0.825969	Responder	favorable
1378	AML_63	Venetoclax	0.72092	Responder	favorable
1379	AML_63	Vincristine	0.65576	Responder	favorable
1380	AML_63	Vindesine	0.642873	Responder	favorable
1381	AML_64	Acacytidine	0.693289	Responder	favorable
1382	AML_64	BRD73954	0.914804	Responder	favorable
1383	AML_64	Cladribine	0.134436	Responder	favorable
1384	AML_64	Crenolanib	0.821942	Responder	favorable
1385	AML_64	Crizotinib	0.822091	Responder	favorable
1386	AML_64	Cytarabin	0.525965	Responder	favorable
1387	AML_64	Daunorubicin	0.51866	Responder	favorable
1388	AML_64	Dinaciclib	0.735793	Responder	favorable
1389	AML_64	Fludarabine	0.560719	Responder	favorable
1390	AML_64	Gilteritinib	0.625207	Responder	favorable
1391	AML_64	Ibrutinib	0.941717	Responder	favorable
1392	AML_64	Idarubicine	0.313102	Responder	favorable
1393	AML_64	Midostaurin	0.832083	Responder	favorable
1394	AML_64	Mitoxantrone	0.281189	Responder	favorable
1395	AML_64	NSC 652287	0.43644	Responder	favorable
1396	AML_64	Navitoclax	0.577326	Responder	favorable
1397	AML_64	Quizartinib	0.989785	Responder	favorable
1398	AML_64	SGC 0946	0.792977	Responder	favorable
1399	AML_64	Sorafenib	1.01113	Responder	favorable
1400	AML_64	UMI-77	0.982485	Responder	favorable
1401	AML_64	Venetoclax	0.601431	Responder	favorable
1402	AML_64	Vincristine	0.617839	Responder	favorable
1403	AML_64	Vindesine	0.575921	Responder	favorable
1404	AML_65	Acacytidine	0.811867	Responder	favorable
1405	AML_65	BRD73954	0.970765	Responder	favorable
1406	AML_65	Cladribine	0.307166	Responder	favorable
1407	AML_65	Crenolanib	0.833903	Responder	favorable
1408	AML_65	Crizotinib	0.757959	Responder	favorable
1409	AML_65	Cytarabin	0.813918	Responder	favorable
1410	AML_65	Daunorubicin	0.771055	Responder	favorable
1411	AML_65	Dinaciclib	0.768593	Responder	favorable
1412	AML_65	Fludarabine	0.754849	Responder	favorable
1413	AML_65	Gilteritinib	0.712051	Responder	favorable
1414	AML_65	Ibrutinib	0.900732	Responder	favorable
1415	AML_65	Idarubicine	0.44893	Responder	favorable
1416	AML_65	Midostaurin	0.909415	Responder	favorable
1417	AML_65	Mitoxantrone	0.400228	Responder	favorable
1418	AML_65	NSC 652287	0.619926	Responder	favorable
1419	AML_65	Navitoclax	0.747301	Responder	favorable
1420	AML_65	Quizartinib	1.02467	Responder	favorable
1421	AML_65	SGC 0946	0.893603	Responder	favorable
1422	AML_65	Sorafenib	0.98753	Responder	favorable
1423	AML_65	UMI-77	1.00581	Responder	favorable
1424	AML_65	Venetoclax	0.871614	Responder	favorable
1425	AML_65	Vincristine	0.75506	Responder	favorable
1426	AML_65	Vindesine	0.725654	Responder	favorable
1427	AML_66	Acacytidine	0.591266	Responder	intermediate
1428	AML_66	BRD73954	0.944626	Responder	intermediate
1429	AML_66	Cladribine	0.419552	Responder	intermediate
1430	AML_66	Crenolanib	1.16628	Responder	intermediate
1431	AML_66	Crizotinib	0.751722	Responder	intermediate
1432	AML_66	Cytarabin	0.64388	Responder	intermediate
1433	AML_66	Daunorubicin	0.651335	Responder	intermediate
1434	AML_66	Dinaciclib	0.763484	Responder	intermediate
1435	AML_66	Fludarabine	0.698575	Responder	intermediate
1436	AML_66	Gilteritinib	0.740595	Responder	intermediate
1437	AML_66	Ibrutinib	0.910036	Responder	intermediate
1438	AML_66	Idarubicine	0.321578	Responder	intermediate
1439	AML_66	Midostaurin	1.05791	Responder	intermediate
1440	AML_66	Mitoxantrone	0.2603	Responder	intermediate
1441	AML_66	NSC 652287	0.422469	Responder	intermediate
1442	AML_66	Navitoclax	0.367817	Responder	intermediate
1443	AML_66	Quizartinib	1.01498	Responder	intermediate
1444	AML_66	SGC 0946	0.932392	Responder	intermediate
1445	AML_66	Sorafenib	1.09617	Responder	intermediate
1446	AML_66	UMI-77	0.977991	Responder	intermediate
1447	AML_66	Venetoclax	0.444188	Responder	intermediate
1448	AML_66	Vincristine	0.816152	Responder	intermediate
1449	AML_66	Vindesine	0.752247	Responder	intermediate
1450	AML_67	Acacytidine	0.702087	Responder	intermediate
1451	AML_67	BRD73954	0.990508	Responder	intermediate
1452	AML_67	Cladribine	0.156102	Responder	intermediate
1453	AML_67	Crenolanib	0.804976	Responder	intermediate
1454	AML_67	Crizotinib	0.735886	Responder	intermediate
1455	AML_67	Cytarabin	0.449854	Responder	intermediate
1456	AML_67	Daunorubicin	0.721338	Responder	intermediate
1457	AML_67	Dinaciclib	0.655478	Responder	intermediate
1458	AML_67	Fludarabine	0.67187	Responder	intermediate
1459	AML_67	Gilteritinib	0.537402	Responder	intermediate
1460	AML_67	Ibrutinib	0.877891	Responder	intermediate
1461	AML_67	Idarubicine	0.429309	Responder	intermediate
1462	AML_67	Midostaurin	0.745653	Responder	intermediate
1463	AML_67	Mitoxantrone	0.370607	Responder	intermediate
1464	AML_67	NSC 652287	0.200125	Responder	intermediate
1465	AML_67	Navitoclax	0.752708	Responder	intermediate
1466	AML_67	Quizartinib	1.00117	Responder	intermediate
1467	AML_67	SGC 0946	0.93677	Responder	intermediate
1468	AML_67	Sorafenib	0.984542	Responder	intermediate
1469	AML_67	UMI-77	1.07798	Responder	intermediate
1470	AML_67	Venetoclax	0.902193	Responder	intermediate
1471	AML_67	Vincristine	0.784794	Responder	intermediate
1472	AML_67	Vindesine	0.767793	Responder	intermediate
1473	AML_68	Acacytidine	0.84915	Responder	intermediate
1474	AML_68	BRD73954	0.933066	Responder	intermediate
1475	AML_68	Cladribine	0.273513	Responder	intermediate
1476	AML_68	Crenolanib	0.800347	Responder	intermediate
1477	AML_68	Crizotinib	0.750096	Responder	intermediate
1478	AML_68	Cytarabin	0.776929	Responder	intermediate
1479	AML_68	Daunorubicin	0.601159	Responder	intermediate
1480	AML_68	Dinaciclib	0.678831	Responder	intermediate
1481	AML_68	Fludarabine	0.751052	Responder	intermediate
1482	AML_68	Gilteritinib	0.690034	Responder	intermediate
1483	AML_68	Ibrutinib	0.857307	Responder	intermediate
1484	AML_68	Idarubicine	0.370027	Responder	intermediate
1485	AML_68	Midostaurin	0.975475	Responder	intermediate
1486	AML_68	Mitoxantrone	0.411479	Responder	intermediate
1487	AML_68	NSC 652287	0.373989	Responder	intermediate
1488	AML_68	Navitoclax	0.660619	Responder	intermediate
1489	AML_68	Quizartinib	0.846295	Responder	intermediate
1490	AML_68	SGC 0946	0.803366	Responder	intermediate
1491	AML_68	Sorafenib	0.958875	Responder	intermediate
1492	AML_68	UMI-77	0.971896	Responder	intermediate
1493	AML_68	Venetoclax	0.798106	Responder	intermediate
1494	AML_68	Vincristine	0.677738	Responder	intermediate
1495	AML_68	Vindesine	0.684146	Responder	intermediate
1496	AML_69	Acacytidine	0.667138	Responder	intermediate
1497	AML_69	BRD73954	0.835193	Responder	intermediate
1498	AML_69	Cladribine	0.829939	Responder	intermediate
1499	AML_69	Crenolanib	1.41137	Responder	intermediate
1500	AML_69	Crizotinib	0.885337	Responder	intermediate
1501	AML_69	Cytarabin	0.735779	Responder	intermediate
1502	AML_69	Daunorubicin	0.314748	Responder	intermediate
1503	AML_69	Dinaciclib	0.737361	Responder	intermediate
1504	AML_69	Fludarabine	0.686432	Responder	intermediate
1505	AML_69	Gilteritinib	0.861324	Responder	intermediate
1506	AML_69	Ibrutinib	0.871864	Responder	intermediate
1507	AML_69	Idarubicine	0.123344	Responder	intermediate
1508	AML_69	Midostaurin	1.29855	Responder	intermediate
1509	AML_69	Mitoxantrone	0.0658367	Responder	intermediate
1510	AML_69	NSC 652287	0.28417	Responder	intermediate
1511	AML_69	Navitoclax	0.277463	Responder	intermediate
1512	AML_69	Quizartinib	1.00656	Responder	intermediate
1513	AML_69	SGC 0946	0.846411	Responder	intermediate
1514	AML_69	Sorafenib	0.967751	Responder	intermediate
1515	AML_69	UMI-77	0.951921	Responder	intermediate
1516	AML_69	Venetoclax	0.361004	Responder	intermediate
1517	AML_69	Vincristine	0.325317	Responder	intermediate
1518	AML_69	Vindesine	0.3492	Responder	intermediate
1519	AML_7	Acacytidine	0.635827	Non-Responder	adverse
1520	AML_7	BRD73954	1.0147	Non-Responder	adverse
1521	AML_7	Cladribine	0.493083	Non-Responder	adverse
1522	AML_7	Crenolanib	0.762986	Non-Responder	adverse
1523	AML_7	Crizotinib	0.729027	Non-Responder	adverse
1524	AML_7	Cytarabin	0.720449	Non-Responder	adverse
1525	AML_7	Daunorubicin	0.655879	Non-Responder	adverse
1526	AML_7	Dinaciclib	0.75309	Non-Responder	adverse
1527	AML_7	Fludarabine	0.761023	Non-Responder	adverse
1528	AML_7	Gilteritinib	0.60719	Non-Responder	adverse
1529	AML_7	Ibrutinib	0.934547	Non-Responder	adverse
1530	AML_7	Idarubicine	0.375693	Non-Responder	adverse
1531	AML_7	Midostaurin	0.803705	Non-Responder	adverse
1532	AML_7	Mitoxantrone	0.423794	Non-Responder	adverse
1533	AML_7	NSC 652287	0.572059	Non-Responder	adverse
1534	AML_7	Navitoclax	0.809655	Non-Responder	adverse
1535	AML_7	Quizartinib	0.973943	Non-Responder	adverse
1536	AML_7	SGC 0946	0.889705	Non-Responder	adverse
1537	AML_7	Sorafenib	1.00878	Non-Responder	adverse
1538	AML_7	UMI-77	1.05557	Non-Responder	adverse
1539	AML_7	Venetoclax	0.88566	Non-Responder	adverse
1540	AML_7	Vincristine	0.738147	Non-Responder	adverse
1541	AML_7	Vindesine	0.712201	Non-Responder	adverse
1542	AML_70	Acacytidine	0.664043	Responder	intermediate
1543	AML_70	BRD73954	0.979333	Responder	intermediate
1544	AML_70	Cladribine	0.279821	Responder	intermediate
1545	AML_70	Crenolanib	0.794261	Responder	intermediate
1546	AML_70	Crizotinib	0.706403	Responder	intermediate
1547	AML_70	Cytarabin	0.696787	Responder	intermediate
1548	AML_70	Daunorubicin	0.439841	Responder	intermediate
1549	AML_70	Dinaciclib	0.751494	Responder	intermediate
1550	AML_70	Fludarabine	0.660852	Responder	intermediate
1551	AML_70	Gilteritinib	0.669178	Responder	intermediate
1552	AML_70	Ibrutinib	0.8687	Responder	intermediate
1553	AML_70	Idarubicine	0.210197	Responder	intermediate
1554	AML_70	Midostaurin	0.85522	Responder	intermediate
1555	AML_70	Mitoxantrone	0.150443	Responder	intermediate
1556	AML_70	NSC 652287	0.283319	Responder	intermediate
1557	AML_70	Navitoclax	0.725675	Responder	intermediate
1558	AML_70	Quizartinib	0.977394	Responder	intermediate
1559	AML_70	SGC 0946	0.911937	Responder	intermediate
1560	AML_70	Sorafenib	0.973873	Responder	intermediate
1561	AML_70	UMI-77	1.01179	Responder	intermediate
1562	AML_70	Venetoclax	0.888027	Responder	intermediate
1563	AML_70	Vincristine	0.527639	Responder	intermediate
1564	AML_70	Vindesine	0.522999	Responder	intermediate
1565	AML_71	Acacytidine	0.93133	Responder	intermediate
1566	AML_71	BRD73954	0.995507	Responder	intermediate
1567	AML_71	Cladribine	0.461802	Responder	intermediate
1568	AML_71	Crenolanib	0.806996	Responder	intermediate
1569	AML_71	Crizotinib	0.86476	Responder	intermediate
1570	AML_71	Cytarabin	0.917962	Responder	intermediate
1571	AML_71	Daunorubicin	0.96656	Responder	intermediate
1572	AML_71	Dinaciclib	0.8703	Responder	intermediate
1573	AML_71	Fludarabine	0.97017	Responder	intermediate
1574	AML_71	Gilteritinib	0.855966	Responder	intermediate
1575	AML_71	Ibrutinib	1.00769	Responder	intermediate
1576	AML_71	Idarubicine	0.7917	Responder	intermediate
1577	AML_71	Midostaurin	1.00478	Responder	intermediate
1578	AML_71	Mitoxantrone	0.69908	Responder	intermediate
1579	AML_71	NSC 652287	0.203783	Responder	intermediate
1580	AML_71	Navitoclax	0.889273	Responder	intermediate
1581	AML_71	Quizartinib	0.96714	Responder	intermediate
1582	AML_71	SGC 0946	0.879557	Responder	intermediate
1583	AML_71	Sorafenib	1.01082	Responder	intermediate
1584	AML_71	UMI-77	1.00926	Responder	intermediate
1585	AML_71	Venetoclax	0.998134	Responder	intermediate
1586	AML_71	Vincristine	0.798426	Responder	intermediate
1587	AML_71	Vindesine	0.806522	Responder	intermediate
1588	AML_72	Acacytidine	0.728948	Responder	intermediate
1589	AML_72	BRD73954	0.995912	Responder	intermediate
1590	AML_72	Cladribine	0.28827	Responder	intermediate
1591	AML_72	Crenolanib	0.81886	Responder	intermediate
1592	AML_72	Crizotinib	0.804068	Responder	intermediate
1593	AML_72	Cytarabin	0.888337	Responder	intermediate
1594	AML_72	Daunorubicin	0.839768	Responder	intermediate
1595	AML_72	Dinaciclib	0.831536	Responder	intermediate
1596	AML_72	Fludarabine	0.880493	Responder	intermediate
1597	AML_72	Gilteritinib	0.756492	Responder	intermediate
1598	AML_72	Ibrutinib	0.972843	Responder	intermediate
1599	AML_72	Idarubicine	0.607666	Responder	intermediate
1600	AML_72	Midostaurin	0.92723	Responder	intermediate
1601	AML_72	Mitoxantrone	0.64027	Responder	intermediate
1602	AML_72	NSC 652287	0.606506	Responder	intermediate
1603	AML_72	Navitoclax	0.892828	Responder	intermediate
1604	AML_72	Quizartinib	0.917614	Responder	intermediate
1605	AML_72	SGC 0946	0.919665	Responder	intermediate
1606	AML_72	Sorafenib	0.986696	Responder	intermediate
1607	AML_72	UMI-77	1.00231	Responder	intermediate
1608	AML_72	Venetoclax	0.981776	Responder	intermediate
1609	AML_72	Vincristine	0.705664	Responder	intermediate
1610	AML_72	Vindesine	0.699002	Responder	intermediate
1611	AML_73	Acacytidine	0.99394	Responder	intermediate
1612	AML_73	BRD73954	0.884786	Responder	intermediate
1613	AML_73	Cladribine	0.164614	Responder	intermediate
1614	AML_73	Crenolanib	0.595089	Responder	intermediate
1615	AML_73	Crizotinib	0.775633	Responder	intermediate
1616	AML_73	Cytarabin	0.7706	Responder	intermediate
1617	AML_73	Daunorubicin	0.90648	Responder	intermediate
1618	AML_73	Dinaciclib	0.551037	Responder	intermediate
1619	AML_73	Fludarabine	0.65635	Responder	intermediate
1620	AML_73	Gilteritinib	0.695931	Responder	intermediate
1621	AML_73	Ibrutinib	0.78427	Responder	intermediate
1622	AML_73	Idarubicine	0.628709	Responder	intermediate
1623	AML_73	Midostaurin	0.915932	Responder	intermediate
1624	AML_73	Mitoxantrone	0.565562	Responder	intermediate
1625	AML_73	NSC 652287	0.109222	Responder	intermediate
1626	AML_73	Navitoclax	0.546858	Responder	intermediate
1627	AML_73	Quizartinib	0.969822	Responder	intermediate
1628	AML_73	SGC 0946	0.805015	Responder	intermediate
1629	AML_73	Sorafenib	0.967708	Responder	intermediate
1630	AML_73	UMI-77	0.967009	Responder	intermediate
1631	AML_73	Venetoclax	1.10645	Responder	intermediate
1632	AML_73	Vincristine	0.61563	Responder	intermediate
1633	AML_73	Vindesine	0.664833	Responder	intermediate
1634	AML_74	Acacytidine	0.704477	Responder	intermediate
1635	AML_74	BRD73954	0.956853	Responder	intermediate
1636	AML_74	Cladribine	0.438094	Responder	intermediate
1637	AML_74	Crenolanib	0.633832	Responder	intermediate
1638	AML_74	Crizotinib	0.636481	Responder	intermediate
1639	AML_74	Cytarabin	0.701267	Responder	intermediate
1640	AML_74	Daunorubicin	0.466801	Responder	intermediate
1641	AML_74	Dinaciclib	0.656954	Responder	intermediate
1642	AML_74	Fludarabine	0.623251	Responder	intermediate
1643	AML_74	Gilteritinib	0.507573	Responder	intermediate
1644	AML_74	Ibrutinib	0.892542	Responder	intermediate
1645	AML_74	Idarubicine	0.198445	Responder	intermediate
1646	AML_74	Midostaurin	0.706435	Responder	intermediate
1647	AML_74	Mitoxantrone	0.185762	Responder	intermediate
1648	AML_74	NSC 652287	0.331659	Responder	intermediate
1649	AML_74	Navitoclax	0.395883	Responder	intermediate
1650	AML_74	Quizartinib	0.646646	Responder	intermediate
1651	AML_74	SGC 0946	0.868025	Responder	intermediate
1652	AML_74	Sorafenib	0.762468	Responder	intermediate
1653	AML_74	UMI-77	1.02563	Responder	intermediate
1654	AML_74	Venetoclax	0.487864	Responder	intermediate
1655	AML_74	Vincristine	0.399338	Responder	intermediate
1656	AML_74	Vindesine	0.359732	Responder	intermediate
1657	AML_75	Acacytidine	0.665824	Responder	intermediate
1658	AML_75	BRD73954	0.720825	Responder	intermediate
1659	AML_75	Cladribine	0.114702	Responder	intermediate
1660	AML_75	Crenolanib	0.377533	Responder	intermediate
1661	AML_75	Crizotinib	0.609001	Responder	intermediate
1662	AML_75	Cytarabin	0.616031	Responder	intermediate
1663	AML_75	Daunorubicin	0.296669	Responder	intermediate
1664	AML_75	Dinaciclib	0.619747	Responder	intermediate
1665	AML_75	Fludarabine	0.499379	Responder	intermediate
1666	AML_75	Gilteritinib	0.384624	Responder	intermediate
1667	AML_75	Ibrutinib	0.687854	Responder	intermediate
1668	AML_75	Idarubicine	0.11154	Responder	intermediate
1669	AML_75	Midostaurin	0.731171	Responder	intermediate
1670	AML_75	Mitoxantrone	0.0950294	Responder	intermediate
1671	AML_75	NSC 652287	0.384036	Responder	intermediate
1672	AML_75	Navitoclax	0.27767	Responder	intermediate
1673	AML_75	Quizartinib	0.339003	Responder	intermediate
1674	AML_75	SGC 0946	0.566229	Responder	intermediate
1675	AML_75	Sorafenib	0.46839	Responder	intermediate
1676	AML_75	UMI-77	0.903731	Responder	intermediate
1677	AML_75	Venetoclax	0.39985	Responder	intermediate
1678	AML_75	Vincristine	0.592502	Responder	intermediate
1679	AML_75	Vindesine	0.525467	Responder	intermediate
1680	AML_76	Acacytidine	0.741001	Responder	intermediate
1681	AML_76	BRD73954	0.967682	Responder	intermediate
1682	AML_76	Cladribine	0.168873	Responder	intermediate
1683	AML_76	Crenolanib	0.88657	Responder	intermediate
1684	AML_76	Crizotinib	0.781795	Responder	intermediate
1685	AML_76	Cytarabin	0.527766	Responder	intermediate
1686	AML_76	Daunorubicin	0.51796	Responder	intermediate
1687	AML_76	Dinaciclib	0.803864	Responder	intermediate
1688	AML_76	Fludarabine	0.644532	Responder	intermediate
1689	AML_76	Gilteritinib	0.707313	Responder	intermediate
1690	AML_76	Ibrutinib	0.988613	Responder	intermediate
1691	AML_76	Idarubicine	0.263748	Responder	intermediate
1692	AML_76	Midostaurin	0.917834	Responder	intermediate
1693	AML_76	Mitoxantrone	0.245259	Responder	intermediate
1694	AML_76	NSC 652287	0.298805	Responder	intermediate
1695	AML_76	Navitoclax	0.48182	Responder	intermediate
1696	AML_76	Quizartinib	1.03006	Responder	intermediate
1697	AML_76	SGC 0946	0.921276	Responder	intermediate
1698	AML_76	Sorafenib	1.06213	Responder	intermediate
1699	AML_76	UMI-77	1.0694	Responder	intermediate
1700	AML_76	Venetoclax	0.558467	Responder	intermediate
1701	AML_76	Vincristine	0.548257	Responder	intermediate
1702	AML_76	Vindesine	0.531921	Responder	intermediate
1703	AML_77	Acacytidine	0.782277	Responder	intermediate
1704	AML_77	BRD73954	1.00047	Responder	intermediate
1705	AML_77	Cladribine	0.270281	Responder	intermediate
1706	AML_77	Crenolanib	0.805498	Responder	intermediate
1707	AML_77	Crizotinib	0.815633	Responder	intermediate
1708	AML_77	Cytarabin	0.633569	Responder	intermediate
1709	AML_77	Daunorubicin	0.849192	Responder	intermediate
1710	AML_77	Dinaciclib	0.782798	Responder	intermediate
1711	AML_77	Fludarabine	0.866369	Responder	intermediate
1712	AML_77	Gilteritinib	0.684352	Responder	intermediate
1713	AML_77	Ibrutinib	0.948519	Responder	intermediate
1714	AML_77	Idarubicine	0.634679	Responder	intermediate
1715	AML_77	Midostaurin	0.901881	Responder	intermediate
1716	AML_77	Mitoxantrone	0.56229	Responder	intermediate
1717	AML_77	NSC 652287	0.473286	Responder	intermediate
1718	AML_77	Navitoclax	0.883657	Responder	intermediate
1719	AML_77	Quizartinib	0.949175	Responder	intermediate
1720	AML_77	SGC 0946	0.949176	Responder	intermediate
1721	AML_77	Sorafenib	0.968507	Responder	intermediate
1722	AML_77	UMI-77	0.992802	Responder	intermediate
1723	AML_77	Venetoclax	0.987389	Responder	intermediate
1724	AML_77	Vincristine	0.803276	Responder	intermediate
1725	AML_77	Vindesine	0.814583	Responder	intermediate
1726	AML_78	Acacytidine	0.777814	Responder	intermediate
1727	AML_78	BRD73954	0.998757	Responder	intermediate
1728	AML_78	Cladribine	0.770491	Responder	intermediate
1729	AML_78	Crenolanib	0.9021	Responder	intermediate
1730	AML_78	Crizotinib	0.808718	Responder	intermediate
1731	AML_78	Cytarabin	0.896008	Responder	intermediate
1732	AML_78	Daunorubicin	0.597772	Responder	intermediate
1733	AML_78	Dinaciclib	0.858628	Responder	intermediate
1734	AML_78	Fludarabine	0.82684	Responder	intermediate
1735	AML_78	Gilteritinib	0.787637	Responder	intermediate
1736	AML_78	Ibrutinib	0.979648	Responder	intermediate
1737	AML_78	Idarubicine	0.317415	Responder	intermediate
1738	AML_78	Midostaurin	0.878047	Responder	intermediate
1739	AML_78	Mitoxantrone	0.217262	Responder	intermediate
1740	AML_78	NSC 652287	0.911807	Responder	intermediate
1741	AML_78	Navitoclax	0.38271	Responder	intermediate
1742	AML_78	Quizartinib	1.00906	Responder	intermediate
1743	AML_78	SGC 0946	0.919696	Responder	intermediate
1744	AML_78	Sorafenib	0.999695	Responder	intermediate
1745	AML_78	UMI-77	1.01653	Responder	intermediate
1746	AML_78	Venetoclax	0.451134	Responder	intermediate
1747	AML_78	Vincristine	0.736238	Responder	intermediate
1748	AML_78	Vindesine	0.707595	Responder	intermediate
1749	AML_79	Acacytidine	0.578007	Responder	intermediate
1750	AML_79	BRD73954	0.942039	Responder	intermediate
1751	AML_79	Cladribine	0.444068	Responder	intermediate
1752	AML_79	Crenolanib	0.705027	Responder	intermediate
1753	AML_79	Crizotinib	0.617452	Responder	intermediate
1754	AML_79	Cytarabin	0.500885	Responder	intermediate
1755	AML_79	Daunorubicin	0.337399	Responder	intermediate
1756	AML_79	Dinaciclib	0.719386	Responder	intermediate
1757	AML_79	Fludarabine	0.645902	Responder	intermediate
1758	AML_79	Gilteritinib	0.548785	Responder	intermediate
1759	AML_79	Ibrutinib	0.889493	Responder	intermediate
1760	AML_79	Idarubicine	0.0743848	Responder	intermediate
1761	AML_79	Midostaurin	0.66455	Responder	intermediate
1762	AML_79	Mitoxantrone	0.0607862	Responder	intermediate
1763	AML_79	NSC 652287	0.521731	Responder	intermediate
1764	AML_79	Navitoclax	0.250781	Responder	intermediate
1765	AML_79	Quizartinib	0.4895	Responder	intermediate
1766	AML_79	SGC 0946	0.856474	Responder	intermediate
1767	AML_79	Sorafenib	0.633859	Responder	intermediate
1768	AML_79	UMI-77	1.05004	Responder	intermediate
1769	AML_79	Venetoclax	0.271776	Responder	intermediate
1770	AML_79	Vincristine	0.906821	Responder	intermediate
1771	AML_79	Vindesine	0.790335	Responder	intermediate
1772	AML_8	Acacytidine	0.805763	Non-Responder	adverse
1773	AML_8	BRD73954	0.980631	Non-Responder	adverse
1774	AML_8	Cladribine	0.851	Non-Responder	adverse
1775	AML_8	Crenolanib	0.834421	Non-Responder	adverse
1776	AML_8	Crizotinib	0.890095	Non-Responder	adverse
1777	AML_8	Cytarabin	0.942892	Non-Responder	adverse
1778	AML_8	Daunorubicin	0.646459	Non-Responder	adverse
1779	AML_8	Dinaciclib	0.753471	Non-Responder	adverse
1780	AML_8	Fludarabine	0.813824	Non-Responder	adverse
1781	AML_8	Gilteritinib	0.764921	Non-Responder	adverse
1782	AML_8	Ibrutinib	0.918883	Non-Responder	adverse
1783	AML_8	Idarubicine	0.369916	Non-Responder	adverse
1784	AML_8	Midostaurin	0.937348	Non-Responder	adverse
1785	AML_8	Mitoxantrone	0.326107	Non-Responder	adverse
1786	AML_8	NSC 652287	0.669445	Non-Responder	adverse
1787	AML_8	Navitoclax	0.615079	Non-Responder	adverse
1788	AML_8	Quizartinib	0.962212	Non-Responder	adverse
1789	AML_8	SGC 0946	0.883039	Non-Responder	adverse
1790	AML_8	Sorafenib	0.92085	Non-Responder	adverse
1791	AML_8	UMI-77	1.01837	Non-Responder	adverse
1792	AML_8	Venetoclax	0.732766	Non-Responder	adverse
1793	AML_8	Vincristine	0.712626	Non-Responder	adverse
1794	AML_8	Vindesine	0.675315	Non-Responder	adverse
1795	AML_80	Acacytidine	0.662401	Responder	intermediate
1796	AML_80	BRD73954	0.957111	Responder	intermediate
1797	AML_80	Cladribine	0.310259	Responder	intermediate
1798	AML_80	Crenolanib	0.761144	Responder	intermediate
1799	AML_80	Crizotinib	0.660597	Responder	intermediate
1800	AML_80	Cytarabin	0.69269	Responder	intermediate
1801	AML_80	Daunorubicin	0.424107	Responder	intermediate
1802	AML_80	Dinaciclib	0.792791	Responder	intermediate
1803	AML_80	Fludarabine	0.571182	Responder	intermediate
1804	AML_80	Gilteritinib	0.556663	Responder	intermediate
1805	AML_80	Ibrutinib	0.910948	Responder	intermediate
1806	AML_80	Idarubicine	0.19953	Responder	intermediate
1807	AML_80	Midostaurin	0.790775	Responder	intermediate
1808	AML_80	Mitoxantrone	0.142146	Responder	intermediate
1809	AML_80	NSC 652287	0.276944	Responder	intermediate
1810	AML_80	Navitoclax	0.467597	Responder	intermediate
1811	AML_80	Quizartinib	0.715235	Responder	intermediate
1812	AML_80	SGC 0946	0.874953	Responder	intermediate
1813	AML_80	Sorafenib	0.802538	Responder	intermediate
1814	AML_80	UMI-77	0.991748	Responder	intermediate
1815	AML_80	Venetoclax	0.57816	Responder	intermediate
1816	AML_80	Vincristine	0.332292	Responder	intermediate
1817	AML_80	Vindesine	0.330626	Responder	intermediate
1818	AML_81	Acacytidine	0.709236	Responder	intermediate
1819	AML_81	BRD73954	1.02118	Responder	intermediate
1820	AML_81	Cladribine	0.394616	Responder	intermediate
1821	AML_81	Crenolanib	0.797875	Responder	intermediate
1822	AML_81	Crizotinib	0.797341	Responder	intermediate
1823	AML_81	Cytarabin	0.512656	Responder	intermediate
1824	AML_81	Daunorubicin	0.854531	Responder	intermediate
1825	AML_81	Dinaciclib	0.752373	Responder	intermediate
1826	AML_81	Fludarabine	0.893876	Responder	intermediate
1827	AML_81	Gilteritinib	0.681191	Responder	intermediate
1828	AML_81	Ibrutinib	0.990797	Responder	intermediate
1829	AML_81	Idarubicine	0.566138	Responder	intermediate
1830	AML_81	Midostaurin	0.868388	Responder	intermediate
1831	AML_81	Mitoxantrone	0.575573	Responder	intermediate
1832	AML_81	NSC 652287	0.204016	Responder	intermediate
1833	AML_81	Navitoclax	0.865998	Responder	intermediate
1834	AML_81	Quizartinib	0.92421	Responder	intermediate
1835	AML_81	SGC 0946	0.950539	Responder	intermediate
1836	AML_81	Sorafenib	1.01082	Responder	intermediate
1837	AML_81	UMI-77	1.02662	Responder	intermediate
1838	AML_81	Venetoclax	0.962718	Responder	intermediate
1839	AML_81	Vincristine	0.733895	Responder	intermediate
1840	AML_81	Vindesine	0.689284	Responder	intermediate
1841	AML_82	Acacytidine	0.90096	Responder	intermediate
1842	AML_82	BRD73954	0.999645	Responder	intermediate
1843	AML_82	Cladribine	0.297123	Responder	intermediate
1844	AML_82	Crenolanib	0.81458	Responder	intermediate
1845	AML_82	Crizotinib	0.812679	Responder	intermediate
1846	AML_82	Cytarabin	0.565022	Responder	intermediate
1847	AML_82	Daunorubicin	1.01681	Responder	intermediate
1848	AML_82	Dinaciclib	0.695204	Responder	intermediate
1849	AML_82	Fludarabine	0.885629	Responder	intermediate
1850	AML_82	Gilteritinib	0.90661	Responder	intermediate
1851	AML_82	Ibrutinib	0.959504	Responder	intermediate
1852	AML_82	Idarubicine	0.692848	Responder	intermediate
1853	AML_82	Midostaurin	0.990244	Responder	intermediate
1854	AML_82	Mitoxantrone	0.633421	Responder	intermediate
1855	AML_82	NSC 652287	0.296858	Responder	intermediate
1856	AML_82	Navitoclax	0.884747	Responder	intermediate
1857	AML_82	Quizartinib	0.98169	Responder	intermediate
1858	AML_82	SGC 0946	0.918922	Responder	intermediate
1859	AML_82	Sorafenib	1.00708	Responder	intermediate
1860	AML_82	UMI-77	1.07144	Responder	intermediate
1861	AML_82	Venetoclax	1.04728	Responder	intermediate
1862	AML_82	Vincristine	0.915938	Responder	intermediate
1863	AML_82	Vindesine	0.887847	Responder	intermediate
1864	AML_83	Acacytidine	0.809697	Responder	intermediate
1865	AML_83	BRD73954	1.02665	Responder	intermediate
1866	AML_83	Cladribine	0.287288	Responder	intermediate
1867	AML_83	Crenolanib	0.815674	Responder	intermediate
1868	AML_83	Crizotinib	0.800186	Responder	intermediate
1869	AML_83	Cytarabin	0.661067	Responder	intermediate
1870	AML_83	Daunorubicin	0.943983	Responder	intermediate
1871	AML_83	Dinaciclib	0.779254	Responder	intermediate
1872	AML_83	Fludarabine	0.807693	Responder	intermediate
1873	AML_83	Gilteritinib	0.824444	Responder	intermediate
1874	AML_83	Ibrutinib	1.00641	Responder	intermediate
1875	AML_83	Idarubicine	0.613035	Responder	intermediate
1876	AML_83	Midostaurin	0.909165	Responder	intermediate
1877	AML_83	Mitoxantrone	0.624132	Responder	intermediate
1878	AML_83	NSC 652287	0.536626	Responder	intermediate
1879	AML_83	Navitoclax	0.913248	Responder	intermediate
1880	AML_83	Quizartinib	0.967444	Responder	intermediate
1881	AML_83	SGC 0946	0.95479	Responder	intermediate
1882	AML_83	Sorafenib	1.04264	Responder	intermediate
1883	AML_83	UMI-77	1.04812	Responder	intermediate
1884	AML_83	Venetoclax	0.995327	Responder	intermediate
1885	AML_83	Vincristine	0.795957	Responder	intermediate
1886	AML_83	Vindesine	0.778659	Responder	intermediate
1887	AML_84	Acacytidine	0.742042	Responder	intermediate
1888	AML_84	BRD73954	0.974986	Responder	intermediate
1889	AML_84	Cladribine	0.375707	Responder	intermediate
1890	AML_84	Crenolanib	0.59351	Responder	intermediate
1891	AML_84	Crizotinib	0.708416	Responder	intermediate
1892	AML_84	Cytarabin	0.664811	Responder	intermediate
1893	AML_84	Daunorubicin	0.472365	Responder	intermediate
1894	AML_84	Dinaciclib	0.722193	Responder	intermediate
1895	AML_84	Fludarabine	0.618186	Responder	intermediate
1896	AML_84	Gilteritinib	0.562706	Responder	intermediate
1897	AML_84	Ibrutinib	0.817112	Responder	intermediate
1898	AML_84	Idarubicine	0.213373	Responder	intermediate
1899	AML_84	Midostaurin	0.797778	Responder	intermediate
1900	AML_84	Mitoxantrone	0.225692	Responder	intermediate
1901	AML_84	NSC 652287	0.712444	Responder	intermediate
1902	AML_84	Navitoclax	0.36966	Responder	intermediate
1903	AML_84	Quizartinib	0.470539	Responder	intermediate
1904	AML_84	SGC 0946	0.797844	Responder	intermediate
1905	AML_84	Sorafenib	0.58882	Responder	intermediate
1906	AML_84	UMI-77	1.05533	Responder	intermediate
1907	AML_84	Venetoclax	0.426269	Responder	intermediate
1908	AML_84	Vincristine	0.499499	Responder	intermediate
1909	AML_84	Vindesine	0.455484	Responder	intermediate
1910	AML_85	Acacytidine	0.802049	Responder	intermediate
1911	AML_85	BRD73954	0.949767	Responder	intermediate
1912	AML_85	Cladribine	0.562765	Responder	intermediate
1913	AML_85	Crenolanib	0.836445	Responder	intermediate
1914	AML_85	Crizotinib	0.777794	Responder	intermediate
1915	AML_85	Cytarabin	0.767946	Responder	intermediate
1916	AML_85	Daunorubicin	0.738888	Responder	intermediate
1917	AML_85	Dinaciclib	0.752744	Responder	intermediate
1918	AML_85	Fludarabine	0.827287	Responder	intermediate
1919	AML_85	Gilteritinib	0.706529	Responder	intermediate
1920	AML_85	Ibrutinib	0.802498	Responder	intermediate
1921	AML_85	Idarubicine	0.453282	Responder	intermediate
1922	AML_85	Midostaurin	0.86221	Responder	intermediate
1923	AML_85	Mitoxantrone	0.48261	Responder	intermediate
1924	AML_85	NSC 652287	0.32359	Responder	intermediate
1925	AML_85	Navitoclax	0.827795	Responder	intermediate
1926	AML_85	Quizartinib	0.999609	Responder	intermediate
1927	AML_85	SGC 0946	0.902184	Responder	intermediate
1928	AML_85	Sorafenib	1.03086	Responder	intermediate
1929	AML_85	UMI-77	1.02534	Responder	intermediate
1930	AML_85	Venetoclax	0.911814	Responder	intermediate
1931	AML_85	Vincristine	0.716395	Responder	intermediate
1932	AML_85	Vindesine	0.691172	Responder	intermediate
1933	AML_86	Acacytidine	0.669968	Responder	intermediate
1934	AML_86	BRD73954	0.858762	Responder	intermediate
1935	AML_86	Cladribine	0.134706	Responder	intermediate
1936	AML_86	Crenolanib	0.634416	Responder	intermediate
1937	AML_86	Crizotinib	0.624806	Responder	intermediate
1938	AML_86	Cytarabin	0.611694	Responder	intermediate
1939	AML_86	Daunorubicin	0.544188	Responder	intermediate
1940	AML_86	Dinaciclib	0.641276	Responder	intermediate
1941	AML_86	Fludarabine	0.545635	Responder	intermediate
1942	AML_86	Gilteritinib	0.509338	Responder	intermediate
1943	AML_86	Ibrutinib	0.894169	Responder	intermediate
1944	AML_86	Idarubicine	0.222353	Responder	intermediate
1945	AML_86	Midostaurin	0.752773	Responder	intermediate
1946	AML_86	Mitoxantrone	0.164935	Responder	intermediate
1947	AML_86	NSC 652287	0.16148	Responder	intermediate
1948	AML_86	Navitoclax	0.561292	Responder	intermediate
1949	AML_86	Quizartinib	0.71095	Responder	intermediate
1950	AML_86	SGC 0946	0.807674	Responder	intermediate
1951	AML_86	Sorafenib	0.880804	Responder	intermediate
1952	AML_86	UMI-77	0.956778	Responder	intermediate
1953	AML_86	Venetoclax	0.628964	Responder	intermediate
1954	AML_86	Vincristine	0.559856	Responder	intermediate
1955	AML_86	Vindesine	0.499061	Responder	intermediate
1956	AML_87	Acacytidine	0.847135	Responder	intermediate
1957	AML_87	BRD73954	1.01375	Responder	intermediate
1958	AML_87	Cladribine	0.217897	Responder	intermediate
1959	AML_87	Crenolanib	0.629685	Responder	intermediate
1960	AML_87	Crizotinib	0.67583	Responder	intermediate
1961	AML_87	Cytarabin	0.694949	Responder	intermediate
1962	AML_87	Daunorubicin	1.03717	Responder	intermediate
1963	AML_87	Dinaciclib	0.63718	Responder	intermediate
1964	AML_87	Fludarabine	0.747593	Responder	intermediate
1965	AML_87	Gilteritinib	0.682645	Responder	intermediate
1966	AML_87	Ibrutinib	0.982756	Responder	intermediate
1967	AML_87	Idarubicine	0.717469	Responder	intermediate
1968	AML_87	Midostaurin	0.907106	Responder	intermediate
1969	AML_87	Mitoxantrone	0.636986	Responder	intermediate
1970	AML_87	NSC 652287	0.191909	Responder	intermediate
1971	AML_87	Navitoclax	0.756375	Responder	intermediate
1972	AML_87	Quizartinib	1.02418	Responder	intermediate
1973	AML_87	SGC 0946	0.870493	Responder	intermediate
1974	AML_87	Sorafenib	1.03943	Responder	intermediate
1975	AML_87	UMI-77	1.00343	Responder	intermediate
1976	AML_87	Venetoclax	0.948543	Responder	intermediate
1977	AML_87	Vincristine	0.528693	Responder	intermediate
1978	AML_87	Vindesine	0.520854	Responder	intermediate
1979	AML_88	Acacytidine	0.936601	Responder	intermediate
1980	AML_88	BRD73954	0.982161	Responder	intermediate
1981	AML_88	Cladribine	0.215486	Responder	intermediate
1982	AML_88	Crenolanib	0.733206	Responder	intermediate
1983	AML_88	Crizotinib	0.786647	Responder	intermediate
1984	AML_88	Cytarabin	0.722618	Responder	intermediate
1985	AML_88	Daunorubicin	0.783935	Responder	intermediate
1986	AML_88	Dinaciclib	0.711386	Responder	intermediate
1987	AML_88	Fludarabine	0.725188	Responder	intermediate
1988	AML_88	Gilteritinib	0.61336	Responder	intermediate
1989	AML_88	Ibrutinib	0.896243	Responder	intermediate
1990	AML_88	Idarubicine	0.520224	Responder	intermediate
1991	AML_88	Midostaurin	0.791045	Responder	intermediate
1992	AML_88	Mitoxantrone	0.436081	Responder	intermediate
1993	AML_88	NSC 652287	0.344464	Responder	intermediate
1994	AML_88	Navitoclax	0.758322	Responder	intermediate
1995	AML_88	Quizartinib	0.997378	Responder	intermediate
1996	AML_88	SGC 0946	0.897445	Responder	intermediate
1997	AML_88	Sorafenib	0.952716	Responder	intermediate
1998	AML_88	UMI-77	1.0078	Responder	intermediate
1999	AML_88	Venetoclax	0.953353	Responder	intermediate
[truncated: 376 more rows]

## Sheet: EDF_8B
rowname	Drug1	Concentration1	Drug2	Concentration2	name	wellType	patID	normVal	group	ELN22
1	SGC 0946	15000	DMSO	0	SGC 0946_DMSO	single	AML_66	0.952311	Responder	intermediate
2	SGC 0946	3000	DMSO	0	SGC 0946_DMSO	single	AML_66	0.974508	Responder	intermediate
3	SGC 0946	600	DMSO	0	SGC 0946_DMSO	single	AML_66	0.881884	Responder	intermediate
4	SGC 0946	120	DMSO	0	SGC 0946_DMSO	single	AML_66	0.997714	Responder	intermediate
5	SGC 0946	24	DMSO	0	SGC 0946_DMSO	single	AML_66	0.79861	Responder	intermediate
6	BRD73954	15000	DMSO	0	BRD73954_DMSO	single	AML_66	0.786378	Responder	intermediate
7	BRD73954	3000	DMSO	0	BRD73954_DMSO	single	AML_66	0.900456	Responder	intermediate
8	BRD73954	600	DMSO	0	BRD73954_DMSO	single	AML_66	1.16702	Responder	intermediate
9	BRD73954	120	DMSO	0	BRD73954_DMSO	single	AML_66	0.854593	Responder	intermediate
10	BRD73954	24	DMSO	0	BRD73954_DMSO	single	AML_66	0.926494	Responder	intermediate
11	Ibrutinib	1000	DMSO	0	Ibrutinib_DMSO	single	AML_66	0.937274	Responder	intermediate
12	Navitoclax	2000	DMSO	0	Navitoclax_DMSO	single	AML_66	0.102101	Responder	intermediate
13	Sorafenib	600	DMSO	0	Sorafenib_DMSO	single	AML_66	1.07629	Responder	intermediate
14	Sorafenib	15000	DMSO	0	Sorafenib_DMSO	single	AML_66	1.12221	Responder	intermediate
15	Vincristine	10000	DMSO	0	Vincristine_DMSO	single	AML_66	0.610297	Responder	intermediate
16	UMI-77	15000	DMSO	0	UMI-77_DMSO	single	AML_66	0.980605	Responder	intermediate
17	UMI-77	3000	DMSO	0	UMI-77_DMSO	single	AML_66	0.901116	Responder	intermediate
18	UMI-77	600	DMSO	0	UMI-77_DMSO	single	AML_66	1.03321	Responder	intermediate
19	UMI-77	120	DMSO	0	UMI-77_DMSO	single	AML_66	1.04025	Responder	intermediate
20	UMI-77	24	DMSO	0	UMI-77_DMSO	single	AML_66	0.894177	Responder	intermediate
21	Ibrutinib	200	DMSO	0	Ibrutinib_DMSO	single	AML_66	0.788783	Responder	intermediate
22	Navitoclax	400	DMSO	0	Navitoclax_DMSO	single	AML_66	0.115109	Responder	intermediate
23	Sorafenib	3000	DMSO	0	Sorafenib_DMSO	single	AML_66	1.13426	Responder	intermediate
24	Crenolanib	10000	DMSO	0	Crenolanib_DMSO	single	AML_66	0.142056	Responder	intermediate
25	Vincristine	2000	DMSO	0	Vincristine_DMSO	single	AML_66	0.740892	Responder	intermediate
26	Daunorubicin	1000	Cytarabin	20000	Daunorubicin_Cytarabin	combi	AML_66	0.0616532	Responder	intermediate
27	Daunorubicin	1000	Cytarabin	4000	Daunorubicin_Cytarabin	combi	AML_66	0.0649066	Responder	intermediate
28	Daunorubicin	1000	Cytarabin	800	Daunorubicin_Cytarabin	combi	AML_66	0.0726216	Responder	intermediate
29	Daunorubicin	1000	Cytarabin	160	Daunorubicin_Cytarabin	combi	AML_66	0.0743064	Responder	intermediate
30	Daunorubicin	1000	Cytarabin	32	Daunorubicin_Cytarabin	combi	AML_66	0.0722114	Responder	intermediate
31	Daunorubicin	1000	DMSO	0	Daunorubicin_DMSO	single	AML_66	0.0766342	Responder	intermediate
32	Navitoclax	80	DMSO	0	Navitoclax_DMSO	single	AML_66	0.261644	Responder	intermediate
33	Sorafenib	120	DMSO	0	Sorafenib_DMSO	single	AML_66	1.11405	Responder	intermediate
34	Quizartinib	10000	DMSO	0	Quizartinib_DMSO	single	AML_66	0.769679	Responder	intermediate
35	Crenolanib	2000	DMSO	0	Crenolanib_DMSO	single	AML_66	1.35262	Responder	intermediate
36	Daunorubicin	200	Cytarabin	20000	Daunorubicin_Cytarabin	combi	AML_66	0.0824205	Responder	intermediate
37	Daunorubicin	200	Cytarabin	4000	Daunorubicin_Cytarabin	combi	AML_66	0.141674	Responder	intermediate
38	Daunorubicin	200	Cytarabin	800	Daunorubicin_Cytarabin	combi	AML_66	0.293307	Responder	intermediate
39	Daunorubicin	200	Cytarabin	160	Daunorubicin_Cytarabin	combi	AML_66	0.418609	Responder	intermediate
40	Daunorubicin	200	Cytarabin	32	Daunorubicin_Cytarabin	combi	AML_66	0.478572	Responder	intermediate
41	Daunorubicin	200	DMSO	0	Daunorubicin_DMSO	single	AML_66	0.458126	Responder	intermediate
42	Ibrutinib	40	DMSO	0	Ibrutinib_DMSO	single	AML_66	0.992027	Responder	intermediate
43	Navitoclax	16	DMSO	0	Navitoclax_DMSO	single	AML_66	0.624081	Responder	intermediate
44	Sorafenib	24	DMSO	0	Sorafenib_DMSO	single	AML_66	0.99793	Responder	intermediate
45	Quizartinib	2000	DMSO	0	Quizartinib_DMSO	single	AML_66	1.00204	Responder	intermediate
46	Crenolanib	400	DMSO	0	Crenolanib_DMSO	single	AML_66	1.54532	Responder	intermediate
47	Vincristine	400	DMSO	0	Vincristine_DMSO	single	AML_66	0.849384	Responder	intermediate
48	Daunorubicin	40	Cytarabin	20000	Daunorubicin_Cytarabin	combi	AML_66	0.116057	Responder	intermediate
49	Daunorubicin	40	Cytarabin	4000	Daunorubicin_Cytarabin	combi	AML_66	0.200772	Responder	intermediate
50	Daunorubicin	40	Cytarabin	800	Daunorubicin_Cytarabin	combi	AML_66	0.395686	Responder	intermediate
51	Daunorubicin	40	Cytarabin	160	Daunorubicin_Cytarabin	combi	AML_66	0.433108	Responder	intermediate
52	Daunorubicin	40	Cytarabin	32	Daunorubicin_Cytarabin	combi	AML_66	0.520544	Responder	intermediate
53	Daunorubicin	40	DMSO	0	Daunorubicin_DMSO	single	AML_66	0.532848	Responder	intermediate
54	Navitoclax	3.2	DMSO	0	Navitoclax_DMSO	single	AML_66	0.838764	Responder	intermediate
55	Fludarabine	10000	DMSO	0	Fludarabine_DMSO	single	AML_66	0.182903	Responder	intermediate
56	Crenolanib	80	DMSO	0	Crenolanib_DMSO	single	AML_66	1.22314	Responder	intermediate
57	Vincristine	80	DMSO	0	Vincristine_DMSO	single	AML_66	0.920032	Responder	intermediate
58	Daunorubicin	8	Cytarabin	20000	Daunorubicin_Cytarabin	combi	AML_66	0.151966	Responder	intermediate
59	Daunorubicin	8	Cytarabin	4000	Daunorubicin_Cytarabin	combi	AML_66	0.2639	Responder	intermediate
60	Daunorubicin	8	Cytarabin	800	Daunorubicin_Cytarabin	combi	AML_66	0.602965	Responder	intermediate
61	Daunorubicin	8	Cytarabin	160	Daunorubicin_Cytarabin	combi	AML_66	0.810072	Responder	intermediate
62	Daunorubicin	8	Cytarabin	32	Daunorubicin_Cytarabin	combi	AML_66	0.964033	Responder	intermediate
63	Daunorubicin	8	DMSO	0	Daunorubicin_DMSO	single	AML_66	1.00152	Responder	intermediate
64	Ibrutinib	8	DMSO	0	Ibrutinib_DMSO	single	AML_66	0.926179	Responder	intermediate
65	Fludarabine	2000	DMSO	0	Fludarabine_DMSO	single	AML_66	0.322964	Responder	intermediate
66	Quizartinib	400	DMSO	0	Quizartinib_DMSO	single	AML_66	1.08192	Responder	intermediate
67	Crenolanib	16	DMSO	0	Crenolanib_DMSO	single	AML_66	0.945987	Responder	intermediate
68	Vincristine	16	DMSO	0	Vincristine_DMSO	single	AML_66	0.8983	Responder	intermediate
69	Daunorubicin	1.6	Cytarabin	20000	Daunorubicin_Cytarabin	combi	AML_66	0.152664	Responder	intermediate
70	Daunorubicin	1.6	Cytarabin	4000	Daunorubicin_Cytarabin	combi	AML_66	0.331367	Responder	intermediate
71	Daunorubicin	1.6	Cytarabin	800	Daunorubicin_Cytarabin	combi	AML_66	0.820763	Responder	intermediate
72	Daunorubicin	1.6	Cytarabin	160	Daunorubicin_Cytarabin	combi	AML_66	0.878492	Responder	intermediate
73	Daunorubicin	1.6	Cytarabin	32	Daunorubicin_Cytarabin	combi	AML_66	1.02028	Responder	intermediate
74	Daunorubicin	1.6	DMSO	0	Daunorubicin_DMSO	single	AML_66	1.14905	Responder	intermediate
75	Ibrutinib	1.6	DMSO	0	Ibrutinib_DMSO	single	AML_66	0.929033	Responder	intermediate
76	Cladribine	15000	DMSO	0	Cladribine_DMSO	single	AML_66	0.351463	Responder	intermediate
77	Fludarabine	400	DMSO	0	Fludarabine_DMSO	single	AML_66	0.797646	Responder	intermediate
78	Quizartinib	80	DMSO	0	Quizartinib_DMSO	single	AML_66	1.0836	Responder	intermediate
79	Cytarabin	20000	DMSO	0	Cytarabin_DMSO	single	AML_66	0.171603	Responder	intermediate
80	Vindesine	10000	DMSO	0	Vindesine_DMSO	single	AML_66	0.505103	Responder	intermediate
81	Cytarabin	4000	DMSO	0	Cytarabin_DMSO	single	AML_66	0.347933	Responder	intermediate
82	Cytarabin	800	DMSO	0	Cytarabin_DMSO	single	AML_66	0.762191	Responder	intermediate
83	Cytarabin	160	DMSO	0	Cytarabin_DMSO	single	AML_66	0.905522	Responder	intermediate
84	Cytarabin	32	DMSO	0	Cytarabin_DMSO	single	AML_66	0.948148	Responder	intermediate
85	Cladribine	3000	DMSO	0	Cladribine_DMSO	single	AML_66	0.348082	Responder	intermediate
86	Quizartinib	16	DMSO	0	Quizartinib_DMSO	single	AML_66	1.01503	Responder	intermediate
87	Idarubicine	3000	DMSO	0	Idarubicine_DMSO	single	AML_66	0.049255	Responder	intermediate
88	Vindesine	2000	DMSO	0	Vindesine_DMSO	single	AML_66	0.680547	Responder	intermediate
89	Venetoclax	400	Acacytidine	20000	Venetoclax_Acacytidine	combi	AML_66	0.060711	Responder	intermediate
90	Venetoclax	400	Acacytidine	4000	Venetoclax_Acacytidine	combi	AML_66	0.0813508	Responder	intermediate
91	Venetoclax	400	Acacytidine	800	Venetoclax_Acacytidine	combi	AML_66	0.116667	Responder	intermediate
92	Venetoclax	400	Acacytidine	160	Venetoclax_Acacytidine	combi	AML_66	0.138781	Responder	intermediate
93	Venetoclax	400	Acacytidine	32	Venetoclax_Acacytidine	combi	AML_66	0.129752	Responder	intermediate
94	Venetoclax	400	DMSO	0	Venetoclax_DMSO	single	AML_66	0.154543	Responder	intermediate
95	Dinaciclib	40	DMSO	0	Dinaciclib_DMSO	single	AML_66	0.0933112	Responder	intermediate
96	Cladribine	600	DMSO	0	Cladribine_DMSO	single	AML_66	0.330103	Responder	intermediate
97	Fludarabine	80	DMSO	0	Fludarabine_DMSO	single	AML_66	1.08618	Responder	intermediate
98	Gilteritinib	15000	DMSO	0	Gilteritinib_DMSO	single	AML_66	0.358098	Responder	intermediate
99	Idarubicine	600	DMSO	0	Idarubicine_DMSO	single	AML_66	0.0750436	Responder	intermediate
100	Vindesine	400	DMSO	0	Vindesine_DMSO	single	AML_66	0.730256	Responder	intermediate
101	Venetoclax	80	Acacytidine	20000	Venetoclax_Acacytidine	combi	AML_66	0.0696952	Responder	intermediate
102	Venetoclax	80	Acacytidine	4000	Venetoclax_Acacytidine	combi	AML_66	0.0895535	Responder	intermediate
103	Venetoclax	80	Acacytidine	800	Venetoclax_Acacytidine	combi	AML_66	0.138548	Responder	intermediate
104	Venetoclax	80	Acacytidine	160	Venetoclax_Acacytidine	combi	AML_66	0.195557	Responder	intermediate
105	Venetoclax	80	Acacytidine	32	Venetoclax_Acacytidine	combi	AML_66	0.160623	Responder	intermediate
106	Venetoclax	80	DMSO	0	Venetoclax_DMSO	single	AML_66	0.168626	Responder	intermediate
107	Dinaciclib	8	DMSO	0	Dinaciclib_DMSO	single	AML_66	0.802495	Responder	intermediate
108	Fludarabine	16	DMSO	0	Fludarabine_DMSO	single	AML_66	0.992127	Responder	intermediate
109	Gilteritinib	3000	DMSO	0	Gilteritinib_DMSO	single	AML_66	0.503878	Responder	intermediate
110	Vindesine	80	DMSO	0	Vindesine_DMSO	single	AML_66	0.915055	Responder	intermediate
111	Venetoclax	16	Acacytidine	20000	Venetoclax_Acacytidine	combi	AML_66	0.0825424	Responder	intermediate
112	Venetoclax	16	Acacytidine	4000	Venetoclax_Acacytidine	combi	AML_66	0.100982	Responder	intermediate
113	Venetoclax	16	Acacytidine	800	Venetoclax_Acacytidine	combi	AML_66	0.183585	Responder	intermediate
114	Venetoclax	16	Acacytidine	160	Venetoclax_Acacytidine	combi	AML_66	0.231604	Responder	intermediate
115	Venetoclax	16	Acacytidine	32	Venetoclax_Acacytidine	combi	AML_66	0.332375	Responder	intermediate
116	Venetoclax	16	DMSO	0	Venetoclax_DMSO	single	AML_66	0.391917	Responder	intermediate
117	Dinaciclib	1.6	DMSO	0	Dinaciclib_DMSO	single	AML_66	0.919234	Responder	intermediate
118	Cladribine	120	DMSO	0	Cladribine_DMSO	single	AML_66	0.422976	Responder	intermediate
119	Mitoxantrone	200	DMSO	0	Mitoxantrone_DMSO	single	AML_66	0.308809	Responder	intermediate
120	Idarubicine	120	DMSO	0	Idarubicine_DMSO	single	AML_66	0.344059	Responder	intermediate
121	Vindesine	16	DMSO	0	Vindesine_DMSO	single	AML_66	0.861161	Responder	intermediate
122	Venetoclax	3.2	Acacytidine	20000	Venetoclax_Acacytidine	combi	AML_66	0.0975566	Responder	intermediate
123	Venetoclax	3.2	Acacytidine	4000	Venetoclax_Acacytidine	combi	AML_66	0.143425	Responder	intermediate
124	Venetoclax	3.2	Acacytidine	800	Venetoclax_Acacytidine	combi	AML_66	0.527234	Responder	intermediate
125	Venetoclax	3.2	Acacytidine	160	Venetoclax_Acacytidine	combi	AML_66	0.774379	Responder	intermediate
126	Venetoclax	3.2	Acacytidine	32	Venetoclax_Acacytidine	combi	AML_66	0.696098	Responder	intermediate
127	Venetoclax	3.2	DMSO	0	Venetoclax_DMSO	single	AML_66	0.7046	Responder	intermediate
128	Cladribine	24	DMSO	0	Cladribine_DMSO	single	AML_66	0.802628	Responder	intermediate
129	Mitoxantrone	40	DMSO	0	Mitoxantrone_DMSO	single	AML_66	0.383221	Responder	intermediate
130	Gilteritinib	600	DMSO	0	Gilteritinib_DMSO	single	AML_66	0.72304	Responder	intermediate
131	Idarubicine	24	DMSO	0	Idarubicine_DMSO	single	AML_66	0.373738	Responder	intermediate
132	Venetoclax	0.64	Acacytidine	20000	Venetoclax_Acacytidine	combi	AML_66	0.115619	Responder	intermediate
133	Venetoclax	0.64	Acacytidine	4000	Venetoclax_Acacytidine	combi	AML_66	0.190923	Responder	intermediate
134	Venetoclax	0.64	Acacytidine	800	Venetoclax_Acacytidine	combi	AML_66	0.659591	Responder	intermediate
135	Venetoclax	0.64	Acacytidine	160	Venetoclax_Acacytidine	combi	AML_66	0.932009	Responder	intermediate
136	Venetoclax	0.64	Acacytidine	32	Venetoclax_Acacytidine	combi	AML_66	0.968284	Responder	intermediate
137	Venetoclax	0.64	DMSO	0	Venetoclax_DMSO	single	AML_66	0.868671	Responder	intermediate
138	Dinaciclib	0.32	DMSO	0	Dinaciclib_DMSO	single	AML_66	0.890486	Responder	intermediate
139	Mitoxantrone	5000	DMSO	0	Mitoxantrone_DMSO	single	AML_66	0.0569533	Responder	intermediate
140	Gilteritinib	120	DMSO	0	Gilteritinib_DMSO	single	AML_66	1.07287	Responder	intermediate
141	Idarubicine	4.8	DMSO	0	Idarubicine_DMSO	single	AML_66	0.93769	Responder	intermediate
142	Midostaurin	15000	DMSO	0	Midostaurin_DMSO	single	AML_66	0.802168	Responder	intermediate
143	Acacytidine	20000	DMSO	0	Acacytidine_DMSO	single	AML_66	0.113879	Responder	intermediate
144	Acacytidine	4000	DMSO	0	Acacytidine_DMSO	single	AML_66	0.224133	Responder	intermediate
145	Acacytidine	800	DMSO	0	Acacytidine_DMSO	single	AML_66	0.739944	Responder	intermediate
146	Acacytidine	160	DMSO	0	Acacytidine_DMSO	single	AML_66	0.873609	Responder	intermediate
147	Acacytidine	32	DMSO	0	Acacytidine_DMSO	single	AML_66	0.940877	Responder	intermediate
148	Dinaciclib	0.064	DMSO	0	Dinaciclib_DMSO	single	AML_66	0.79013	Responder	intermediate
149	Mitoxantrone	1000	DMSO	0	Mitoxantrone_DMSO	single	AML_66	0.0824038	Responder	intermediate
150	Mitoxantrone	8	DMSO	0	Mitoxantrone_DMSO	single	AML_66	0.476582	Responder	intermediate
151	Gilteritinib	24	DMSO	0	Gilteritinib_DMSO	single	AML_66	0.967076	Responder	intermediate
152	Midostaurin	3000	DMSO	0	Midostaurin_DMSO	single	AML_66	1.15291	Responder	intermediate
153	Midostaurin	600	DMSO	0	Midostaurin_DMSO	single	AML_66	1.16676	Responder	intermediate
154	Midostaurin	120	DMSO	0	Midostaurin_DMSO	single	AML_66	0.978897	Responder	intermediate
155	Midostaurin	24	DMSO	0	Midostaurin_DMSO	single	AML_66	1.06401	Responder	intermediate
156	Crizotinib	15000	DMSO	0	Crizotinib_DMSO	single	AML_66	0.206713	Responder	intermediate
157	Crizotinib	3000	DMSO	0	Crizotinib_DMSO	single	AML_66	0.76146	Responder	intermediate
158	Crizotinib	600	DMSO	0	Crizotinib_DMSO	single	AML_66	0.85972	Responder	intermediate
159	Crizotinib	120	DMSO	0	Crizotinib_DMSO	single	AML_66	0.858855	Responder	intermediate
160	Crizotinib	24	DMSO	0	Crizotinib_DMSO	single	AML_66	0.846989	Responder	intermediate
161	NSC 652287	15000	DMSO	0	NSC 652287_DMSO	single	AML_66	0.0933833	Responder	intermediate
162	NSC 652287	3000	DMSO	0	NSC 652287_DMSO	single	AML_66	0.13203	Responder	intermediate
163	NSC 652287	600	DMSO	0	NSC 652287_DMSO	single	AML_66	0.354262	Responder	intermediate
164	NSC 652287	120	DMSO	0	NSC 652287_DMSO	single	AML_66	0.718634	Responder	intermediate
165	NSC 652287	24	DMSO	0	NSC 652287_DMSO	single	AML_66	0.876513	Responder	intermediate
166	SGC 0946	15000	DMSO	0	SGC 0946_DMSO	single	AML_1	0.440281	Non-Responder	adverse
167	SGC 0946	3000	DMSO	0	SGC 0946_DMSO	single	AML_1	0.909799	Non-Responder	adverse
168	SGC 0946	600	DMSO	0	SGC 0946_DMSO	single	AML_1	0.862295	Non-Responder	adverse
169	SGC 0946	120	DMSO	0	SGC 0946_DMSO	single	AML_1	0.925965	Non-Responder	adverse
170	SGC 0946	24	DMSO	0	SGC 0946_DMSO	single	AML_1	0.946455	Non-Responder	adverse
171	BRD73954	15000	DMSO	0	BRD73954_DMSO	single	AML_1	0.85435	Non-Responder	adverse
172	BRD73954	3000	DMSO	0	BRD73954_DMSO	single	AML_1	0.942526	Non-Responder	adverse
173	BRD73954	600	DMSO	0	BRD73954_DMSO	single	AML_1	0.985859	Non-Responder	adverse
174	BRD73954	120	DMSO	0	BRD73954_DMSO	single	AML_1	0.999336	Non-Responder	adverse
175	BRD73954	24	DMSO	0	BRD73954_DMSO	single	AML_1	0.979401	Non-Responder	adverse
176	Ibrutinib	1000	DMSO	0	Ibrutinib_DMSO	single	AML_1	0.943321	Non-Responder	adverse
177	Navitoclax	2000	DMSO	0	Navitoclax_DMSO	single	AML_1	0.047213	Non-Responder	adverse
178	Sorafenib	600	DMSO	0	Sorafenib_DMSO	single	AML_1	1.03182	Non-Responder	adverse
179	Sorafenib	15000	DMSO	0	Sorafenib_DMSO	single	AML_1	0.845104	Non-Responder	adverse
180	Vincristine	10000	DMSO	0	Vincristine_DMSO	single	AML_1	0.31337	Non-Responder	adverse
181	UMI-77	15000	DMSO	0	UMI-77_DMSO	single	AML_1	1.02272	Non-Responder	adverse
182	UMI-77	3000	DMSO	0	UMI-77_DMSO	single	AML_1	1.06101	Non-Responder	adverse
183	UMI-77	600	DMSO	0	UMI-77_DMSO	single	AML_1	1.03832	Non-Responder	adverse
184	UMI-77	120	DMSO	0	UMI-77_DMSO	single	AML_1	1.06314	Non-Responder	adverse
185	UMI-77	24	DMSO	0	UMI-77_DMSO	single	AML_1	1.05512	Non-Responder	adverse
186	Ibrutinib	200	DMSO	0	Ibrutinib_DMSO	single	AML_1	0.98744	Non-Responder	adverse
187	Navitoclax	400	DMSO	0	Navitoclax_DMSO	single	AML_1	0.180775	Non-Responder	adverse
188	Sorafenib	3000	DMSO	0	Sorafenib_DMSO	single	AML_1	1.08821	Non-Responder	adverse
189	Crenolanib	10000	DMSO	0	Crenolanib_DMSO	single	AML_1	0.170639	Non-Responder	adverse
190	Vincristine	2000	DMSO	0	Vincristine_DMSO	single	AML_1	0.368902	Non-Responder	adverse
191	Daunorubicin	1000	Cytarabin	20000	Daunorubicin_Cytarabin	combi	AML_1	0.00850536	Non-Responder	adverse
192	Daunorubicin	1000	Cytarabin	4000	Daunorubicin_Cytarabin	combi	AML_1	0.00848341	Non-Responder	adverse
193	Daunorubicin	1000	Cytarabin	800	Daunorubicin_Cytarabin	combi	AML_1	0.0109362	Non-Responder	adverse
194	Daunorubicin	1000	Cytarabin	160	Daunorubicin_Cytarabin	combi	AML_1	0.0143164	Non-Responder	adverse
195	Daunorubicin	1000	Cytarabin	32	Daunorubicin_Cytarabin	combi	AML_1	0.0139214	Non-Responder	adverse
196	Daunorubicin	1000	DMSO	0	Daunorubicin_DMSO	single	AML_1	0.0130708	Non-Responder	adverse
197	Navitoclax	80	DMSO	0	Navitoclax_DMSO	single	AML_1	0.454088	Non-Responder	adverse
198	Sorafenib	120	DMSO	0	Sorafenib_DMSO	single	AML_1	0.991352	Non-Responder	adverse
199	Quizartinib	10000	DMSO	0	Quizartinib_DMSO	single	AML_1	0.546549	Non-Responder	adverse
200	Crenolanib	2000	DMSO	0	Crenolanib_DMSO	single	AML_1	1.26744	Non-Responder	adverse
201	Daunorubicin	200	Cytarabin	20000	Daunorubicin_Cytarabin	combi	AML_1	0.0140092	Non-Responder	adverse
202	Daunorubicin	200	Cytarabin	4000	Daunorubicin_Cytarabin	combi	AML_1	0.0492872	Non-Responder	adverse
203	Daunorubicin	200	Cytarabin	800	Daunorubicin_Cytarabin	combi	AML_1	0.0892953	Non-Responder	adverse
204	Daunorubicin	200	Cytarabin	160	Daunorubicin_Cytarabin	combi	AML_1	0.135334	Non-Responder	adverse
205	Daunorubicin	200	Cytarabin	32	Daunorubicin_Cytarabin	combi	AML_1	0.111201	Non-Responder	adverse
206	Daunorubicin	200	DMSO	0	Daunorubicin_DMSO	single	AML_1	0.101856	Non-Responder	adverse
207	Ibrutinib	40	DMSO	0	Ibrutinib_DMSO	single	AML_1	0.968311	Non-Responder	adverse
208	Navitoclax	16	DMSO	0	Navitoclax_DMSO	single	AML_1	0.794379	Non-Responder	adverse
209	Sorafenib	24	DMSO	0	Sorafenib_DMSO	single	AML_1	0.959915	Non-Responder	adverse
210	Quizartinib	2000	DMSO	0	Quizartinib_DMSO	single	AML_1	0.803707	Non-Responder	adverse
211	Crenolanib	400	DMSO	0	Crenolanib_DMSO	single	AML_1	1.27619	Non-Responder	adverse
212	Vincristine	400	DMSO	0	Vincristine_DMSO	single	AML_1	0.555334	Non-Responder	adverse
213	Daunorubicin	40	Cytarabin	20000	Daunorubicin_Cytarabin	combi	AML_1	0.0398984	Non-Responder	adverse
214	Daunorubicin	40	Cytarabin	4000	Daunorubicin_Cytarabin	combi	AML_1	0.204661	Non-Responder	adverse
215	Daunorubicin	40	Cytarabin	800	Daunorubicin_Cytarabin	combi	AML_1	0.527804	Non-Responder	adverse
216	Daunorubicin	40	Cytarabin	160	Daunorubicin_Cytarabin	combi	AML_1	0.62375	Non-Responder	adverse
217	Daunorubicin	40	Cytarabin	32	Daunorubicin_Cytarabin	combi	AML_1	0.654946	Non-Responder	adverse
218	Daunorubicin	40	DMSO	0	Daunorubicin_DMSO	single	AML_1	0.57308	Non-Responder	adverse
219	Navitoclax	3.2	DMSO	0	Navitoclax_DMSO	single	AML_1	0.85503	Non-Responder	adverse
220	Fludarabine	10000	DMSO	0	Fludarabine_DMSO	single	AML_1	0.0849548	Non-Responder	adverse
221	Crenolanib	80	DMSO	0	Crenolanib_DMSO	single	AML_1	1.11708	Non-Responder	adverse
222	Vincristine	80	DMSO	0	Vincristine_DMSO	single	AML_1	0.922277	Non-Responder	adverse
223	Daunorubicin	8	Cytarabin	20000	Daunorubicin_Cytarabin	combi	AML_1	0.0848122	Non-Responder	adverse
224	Daunorubicin	8	Cytarabin	4000	Daunorubicin_Cytarabin	combi	AML_1	0.494365	Non-Responder	adverse
225	Daunorubicin	8	Cytarabin	800	Daunorubicin_Cytarabin	combi	AML_1	0.948139	Non-Responder	adverse
226	Daunorubicin	8	Cytarabin	160	Daunorubicin_Cytarabin	combi	AML_1	1.02219	Non-Responder	adverse
227	Daunorubicin	8	Cytarabin	32	Daunorubicin_Cytarabin	combi	AML_1	1.02968	Non-Responder	adverse
228	Daunorubicin	8	DMSO	0	Daunorubicin_DMSO	single	AML_1	1.02572	Non-Responder	adverse
229	Ibrutinib	8	DMSO	0	Ibrutinib_DMSO	single	AML_1	0.803219	Non-Responder	adverse
230	Fludarabine	2000	DMSO	0	Fludarabine_DMSO	single	AML_1	0.26934	Non-Responder	adverse
231	Quizartinib	400	DMSO	0	Quizartinib_DMSO	single	AML_1	1.06113	Non-Responder	adverse
232	Crenolanib	16	DMSO	0	Crenolanib_DMSO	single	AML_1	1.12326	Non-Responder	adverse
233	Vincristine	16	DMSO	0	Vincristine_DMSO	single	AML_1	1.07181	Non-Responder	adverse
234	Daunorubicin	1.6	Cytarabin	20000	Daunorubicin_Cytarabin	combi	AML_1	0.0946729	Non-Responder	adverse
235	Daunorubicin	1.6	Cytarabin	4000	Daunorubicin_Cytarabin	combi	AML_1	0.586343	Non-Responder	adverse
236	Daunorubicin	1.6	Cytarabin	800	Daunorubicin_Cytarabin	combi	AML_1	1.0261	Non-Responder	adverse
237	Daunorubicin	1.6	Cytarabin	160	Daunorubicin_Cytarabin	combi	AML_1	1.06666	Non-Responder	adverse
238	Daunorubicin	1.6	Cytarabin	32	Daunorubicin_Cytarabin	combi	AML_1	1.12121	Non-Responder	adverse
239	Daunorubicin	1.6	DMSO	0	Daunorubicin_DMSO	single	AML_1	1.07802	Non-Responder	adverse
240	Ibrutinib	1.6	DMSO	0	Ibrutinib_DMSO	single	AML_1	0.860199	Non-Responder	adverse
241	Cladribine	15000	DMSO	0	Cladribine_DMSO	single	AML_1	0.34	Non-Responder	adverse
242	Fludarabine	400	DMSO	0	Fludarabine_DMSO	single	AML_1	0.828428	Non-Responder	adverse
243	Quizartinib	80	DMSO	0	Quizartinib_DMSO	single	AML_1	1.10601	Non-Responder	adverse
244	Cytarabin	20000	DMSO	0	Cytarabin_DMSO	single	AML_1	0.104498	Non-Responder	adverse
245	Vindesine	10000	DMSO	0	Vindesine_DMSO	single	AML_1	0.194147	Non-Responder	adverse
246	Cytarabin	4000	DMSO	0	Cytarabin_DMSO	single	AML_1	0.568762	Non-Responder	adverse
247	Cytarabin	800	DMSO	0	Cytarabin_DMSO	single	AML_1	1.00628	Non-Responder	adverse
248	Cytarabin	160	DMSO	0	Cytarabin_DMSO	single	AML_1	1.1014	Non-Responder	adverse
249	Cytarabin	32	DMSO	0	Cytarabin_DMSO	single	AML_1	1.05915	Non-Responder	adverse
250	Cladribine	3000	DMSO	0	Cladribine_DMSO	single	AML_1	0.307916	Non-Responder	adverse
251	Quizartinib	16	DMSO	0	Quizartinib_DMSO	single	AML_1	1.02529	Non-Responder	adverse
252	Idarubicine	3000	DMSO	0	Idarubicine_DMSO	single	AML_1	0.00764934	Non-Responder	adverse
253	Vindesine	2000	DMSO	0	Vindesine_DMSO	single	AML_1	0.350794	Non-Responder	adverse
254	Venetoclax	400	Acacytidine	20000	Venetoclax_Acacytidine	combi	AML_1	0.00483434	Non-Responder	adverse
255	Venetoclax	400	Acacytidine	4000	Venetoclax_Acacytidine	combi	AML_1	0.0166486	Non-Responder	adverse
256	Venetoclax	400	Acacytidine	800	Venetoclax_Acacytidine	combi	AML_1	0.129737	Non-Responder	adverse
257	Venetoclax	400	Acacytidine	160	Venetoclax_Acacytidine	combi	AML_1	0.172681	Non-Responder	adverse
258	Venetoclax	400	Acacytidine	32	Venetoclax_Acacytidine	combi	AML_1	0.161624	Non-Responder	adverse
259	Venetoclax	400	DMSO	0	Venetoclax_DMSO	single	AML_1	0.131959	Non-Responder	adverse
260	Dinaciclib	40	DMSO	0	Dinaciclib_DMSO	single	AML_1	0.053699	Non-Responder	adverse
261	Cladribine	600	DMSO	0	Cladribine_DMSO	single	AML_1	0.291833	Non-Responder	adverse
262	Fludarabine	80	DMSO	0	Fludarabine_DMSO	single	AML_1	1.04128	Non-Responder	adverse
263	Gilteritinib	15000	DMSO	0	Gilteritinib_DMSO	single	AML_1	0.099381	Non-Responder	adverse
264	Idarubicine	600	DMSO	0	Idarubicine_DMSO	single	AML_1	0.0149914	Non-Responder	adverse
265	Vindesine	400	DMSO	0	Vindesine_DMSO	single	AML_1	0.489223	Non-Responder	adverse
266	Venetoclax	80	Acacytidine	20000	Venetoclax_Acacytidine	combi	AML_1	0.00843951	Non-Responder	adverse
267	Venetoclax	80	Acacytidine	4000	Venetoclax_Acacytidine	combi	AML_1	0.0245558	Non-Responder	adverse
268	Venetoclax	80	Acacytidine	800	Venetoclax_Acacytidine	combi	AML_1	0.207383	Non-Responder	adverse
269	Venetoclax	80	Acacytidine	160	Venetoclax_Acacytidine	combi	AML_1	0.317936	Non-Responder	adverse
270	Venetoclax	80	Acacytidine	32	Venetoclax_Acacytidine	combi	AML_1	0.314638	Non-Responder	adverse
271	Venetoclax	80	DMSO	0	Venetoclax_DMSO	single	AML_1	0.301156	Non-Responder	adverse
272	Dinaciclib	8	DMSO	0	Dinaciclib_DMSO	single	AML_1	0.57178	Non-Responder	adverse
273	Fludarabine	16	DMSO	0	Fludarabine_DMSO	single	AML_1	1.02116	Non-Responder	adverse
274	Gilteritinib	3000	DMSO	0	Gilteritinib_DMSO	single	AML_1	0.106454	Non-Responder	adverse
275	Vindesine	80	DMSO	0	Vindesine_DMSO	single	AML_1	0.718796	Non-Responder	adverse
276	Venetoclax	16	Acacytidine	20000	Venetoclax_Acacytidine	combi	AML_1	0.0134549	Non-Responder	adverse
277	Venetoclax	16	Acacytidine	4000	Venetoclax_Acacytidine	combi	AML_1	0.0369462	Non-Responder	adverse
278	Venetoclax	16	Acacytidine	800	Venetoclax_Acacytidine	combi	AML_1	0.418486	Non-Responder	adverse
279	Venetoclax	16	Acacytidine	160	Venetoclax_Acacytidine	combi	AML_1	0.609511	Non-Responder	adverse
280	Venetoclax	16	Acacytidine	32	Venetoclax_Acacytidine	combi	AML_1	0.717194	Non-Responder	adverse
281	Venetoclax	16	DMSO	0	Venetoclax_DMSO	single	AML_1	0.692775	Non-Responder	adverse
282	Dinaciclib	1.6	DMSO	0	Dinaciclib_DMSO	single	AML_1	0.744581	Non-Responder	adverse
283	Cladribine	120	DMSO	0	Cladribine_DMSO	single	AML_1	0.391192	Non-Responder	adverse
284	Mitoxantrone	200	DMSO	0	Mitoxantrone_DMSO	single	AML_1	0.190114	Non-Responder	adverse
285	Idarubicine	120	DMSO	0	Idarubicine_DMSO	single	AML_1	0.0969501	Non-Responder	adverse
286	Vindesine	16	DMSO	0	Vindesine_DMSO	single	AML_1	0.944496	Non-Responder	adverse
287	Venetoclax	3.2	Acacytidine	20000	Venetoclax_Acacytidine	combi	AML_1	0.0208903	Non-Responder	adverse
288	Venetoclax	3.2	Acacytidine	4000	Venetoclax_Acacytidine	combi	AML_1	0.0794895	Non-Responder	adverse
289	Venetoclax	3.2	Acacytidine	800	Venetoclax_Acacytidine	combi	AML_1	0.617912	Non-Responder	adverse
290	Venetoclax	3.2	Acacytidine	160	Venetoclax_Acacytidine	combi	AML_1	0.829904	Non-Responder	adverse
291	Venetoclax	3.2	Acacytidine	32	Venetoclax_Acacytidine	combi	AML_1	0.875229	Non-Responder	adverse
292	Venetoclax	3.2	DMSO	0	Venetoclax_DMSO	single	AML_1	0.867355	Non-Responder	adverse
293	Cladribine	24	DMSO	0	Cladribine_DMSO	single	AML_1	0.725716	Non-Responder	adverse
294	Mitoxantrone	40	DMSO	0	Mitoxantrone_DMSO	single	AML_1	0.420083	Non-Responder	adverse
295	Gilteritinib	600	DMSO	0	Gilteritinib_DMSO	single	AML_1	0.228372	Non-Responder	adverse
296	Idarubicine	24	DMSO	0	Idarubicine_DMSO	single	AML_1	0.379312	Non-Responder	adverse
297	Venetoclax	0.64	Acacytidine	20000	Venetoclax_Acacytidine	combi	AML_1	0.0334343	Non-Responder	adverse
298	Venetoclax	0.64	Acacytidine	4000	Venetoclax_Acacytidine	combi	AML_1	0.109428	Non-Responder	adverse
299	Venetoclax	0.64	Acacytidine	800	Venetoclax_Acacytidine	combi	AML_1	0.72948	Non-Responder	adverse
300	Venetoclax	0.64	Acacytidine	160	Venetoclax_Acacytidine	combi	AML_1	0.96639	Non-Responder	adverse
301	Venetoclax	0.64	Acacytidine	32	Venetoclax_Acacytidine	combi	AML_1	0.999067	Non-Responder	adverse
302	Venetoclax	0.64	DMSO	0	Venetoclax_DMSO	single	AML_1	0.955586	Non-Responder	adverse
303	Dinaciclib	0.32	DMSO	0	Dinaciclib_DMSO	single	AML_1	0.768094	Non-Responder	adverse
304	Mitoxantrone	5000	DMSO	0	Mitoxantrone_DMSO	single	AML_1	0.0109966	Non-Responder	adverse
305	Gilteritinib	120	DMSO	0	Gilteritinib_DMSO	single	AML_1	0.846037	Non-Responder	adverse
306	Idarubicine	4.8	DMSO	0	Idarubicine_DMSO	single	AML_1	0.961166	Non-Responder	adverse
307	Midostaurin	15000	DMSO	0	Midostaurin_DMSO	single	AML_1	0.818638	Non-Responder	adverse
308	Acacytidine	20000	DMSO	0	Acacytidine_DMSO	single	AML_1	0.037665	Non-Responder	adverse
309	Acacytidine	4000	DMSO	0	Acacytidine_DMSO	single	AML_1	0.114746	Non-Responder	adverse
310	Acacytidine	800	DMSO	0	Acacytidine_DMSO	single	AML_1	0.762234	Non-Responder	adverse
311	Acacytidine	160	DMSO	0	Acacytidine_DMSO	single	AML_1	0.964985	Non-Responder	adverse
312	Acacytidine	32	DMSO	0	Acacytidine_DMSO	single	AML_1	0.963273	Non-Responder	adverse
313	Dinaciclib	0.064	DMSO	0	Dinaciclib_DMSO	single	AML_1	0.800832	Non-Responder	adverse
314	Mitoxantrone	1000	DMSO	0	Mitoxantrone_DMSO	single	AML_1	0.0152109	Non-Responder	adverse
315	Mitoxantrone	8	DMSO	0	Mitoxantrone_DMSO	single	AML_1	0.74597	Non-Responder	adverse
316	Gilteritinib	24	DMSO	0	Gilteritinib_DMSO	single	AML_1	0.899362	Non-Responder	adverse
317	Midostaurin	3000	DMSO	0	Midostaurin_DMSO	single	AML_1	0.957846	Non-Responder	adverse
318	Midostaurin	600	DMSO	0	Midostaurin_DMSO	single	AML_1	1.07627	Non-Responder	adverse
319	Midostaurin	120	DMSO	0	Midostaurin_DMSO	single	AML_1	0.955794	Non-Responder	adverse
320	Midostaurin	24	DMSO	0	Midostaurin_DMSO	single	AML_1	0.867207	Non-Responder	adverse
321	Crizotinib	15000	DMSO	0	Crizotinib_DMSO	single	AML_1	0.0349762	Non-Responder	adverse
322	Crizotinib	3000	DMSO	0	Crizotinib_DMSO	single	AML_1	0.167139	Non-Responder	adverse
323	Crizotinib	600	DMSO	0	Crizotinib_DMSO	single	AML_1	0.723208	Non-Responder	adverse
324	Crizotinib	120	DMSO	0	Crizotinib_DMSO	single	AML_1	0.817096	Non-Responder	adverse
325	Crizotinib	24	DMSO	0	Crizotinib_DMSO	single	AML_1	0.858164	Non-Responder	adverse
326	NSC 652287	15000	DMSO	0	NSC 652287_DMSO	single	AML_1	0.182048	Non-Responder	adverse
327	NSC 652287	3000	DMSO	0	NSC 652287_DMSO	single	AML_1	0.274301	Non-Responder	adverse
328	NSC 652287	600	DMSO	0	NSC 652287_DMSO	single	AML_1	0.497147	Non-Responder	adverse
329	NSC 652287	120	DMSO	0	NSC 652287_DMSO	single	AML_1	0.695327	Non-Responder	adverse
330	NSC 652287	24	DMSO	0	NSC 652287_DMSO	single	AML_1	0.771864	Non-Responder	adverse
331	BRD73954	24	DMSO	0	BRD73954_DMSO	single	AML_57	1.00016	Responder	favorable
332	BRD73954	120	DMSO	0	BRD73954_DMSO	single	AML_57	0.969779	Responder	favorable
333	BRD73954	600	DMSO	0	BRD73954_DMSO	single	AML_57	0.887041	Responder	favorable
334	BRD73954	3000	DMSO	0	BRD73954_DMSO	single	AML_57	0.923072	Responder	favorable
335	BRD73954	15000	DMSO	0	BRD73954_DMSO	single	AML_57	0.68913	Responder	favorable
336	SGC 0946	24	DMSO	0	SGC 0946_DMSO	single	AML_57	0.958387	Responder	favorable
337	SGC 0946	120	DMSO	0	SGC 0946_DMSO	single	AML_57	0.837962	Responder	favorable
338	SGC 0946	600	DMSO	0	SGC 0946_DMSO	single	AML_57	0.871194	Responder	favorable
339	SGC 0946	3000	DMSO	0	SGC 0946_DMSO	single	AML_57	0.664028	Responder	favorable
340	SGC 0946	15000	DMSO	0	SGC 0946_DMSO	single	AML_57	0.662767	Responder	favorable
341	UMI-77	24	DMSO	0	UMI-77_DMSO	single	AML_57	1.02911	Responder	favorable
342	UMI-77	120	DMSO	0	UMI-77_DMSO	single	AML_57	1.01373	Responder	favorable
343	UMI-77	600	DMSO	0	UMI-77_DMSO	single	AML_57	0.970534	Responder	favorable
344	UMI-77	3000	DMSO	0	UMI-77_DMSO	single	AML_57	1.0807	Responder	favorable
345	UMI-77	15000	DMSO	0	UMI-77_DMSO	single	AML_57	1.02182	Responder	favorable
346	Vincristine	10000	DMSO	0	Vincristine_DMSO	single	AML_57	0.502723	Responder	favorable
347	Sorafenib	15000	DMSO	0	Sorafenib_DMSO	single	AML_57	1.02451	Responder	favorable
348	Sorafenib	600	DMSO	0	Sorafenib_DMSO	single	AML_57	1.05667	Responder	favorable
349	Navitoclax	2000	DMSO	0	Navitoclax_DMSO	single	AML_57	0.133458	Responder	favorable
350	Ibrutinib	1000	DMSO	0	Ibrutinib_DMSO	single	AML_57	0.920715	Responder	favorable
351	Daunorubicin	1000	Cytarabin	20000	Daunorubicin_Cytarabin	combi	AML_57	0.0235534	Responder	favorable
352	Daunorubicin	1000	Cytarabin	4000	Daunorubicin_Cytarabin	combi	AML_57	0.0235047	Responder	favorable
353	Daunorubicin	1000	Cytarabin	800	Daunorubicin_Cytarabin	combi	AML_57	0.0256614	Responder	favorable
354	Daunorubicin	1000	Cytarabin	160	Daunorubicin_Cytarabin	combi	AML_57	0.0257053	Responder	favorable
355	Daunorubicin	1000	Cytarabin	32	Daunorubicin_Cytarabin	combi	AML_57	0.0280372	Responder	favorable
356	Daunorubicin	1000	DMSO	0	Daunorubicin_DMSO	single	AML_57	0.0294831	Responder	favorable
357	Vincristine	2000	DMSO	0	Vincristine_DMSO	single	AML_57	0.606425	Responder	favorable
358	Crenolanib	10000	DMSO	0	Crenolanib_DMSO	single	AML_57	0.0469851	Responder	favorable
359	Sorafenib	3000	DMSO	0	Sorafenib_DMSO	single	AML_57	0.99269	Responder	favorable
360	Navitoclax	400	DMSO	0	Navitoclax_DMSO	single	AML_57	0.188909	Responder	favorable
361	Ibrutinib	200	DMSO	0	Ibrutinib_DMSO	single	AML_57	1.02929	Responder	favorable
362	Daunorubicin	200	Cytarabin	20000	Daunorubicin_Cytarabin	combi	AML_57	0.0289914	Responder	favorable
363	Daunorubicin	200	Cytarabin	4000	Daunorubicin_Cytarabin	combi	AML_57	0.0552906	Responder	favorable
364	Daunorubicin	200	Cytarabin	800	Daunorubicin_Cytarabin	combi	AML_57	0.118585	Responder	favorable
365	Daunorubicin	200	Cytarabin	160	Daunorubicin_Cytarabin	combi	AML_57	0.132757	Responder	favorable
366	Daunorubicin	200	Cytarabin	32	Daunorubicin_Cytarabin	combi	AML_57	0.266536	Responder	favorable
367	Daunorubicin	200	DMSO	0	Daunorubicin_DMSO	single	AML_57	0.167746	Responder	favorable
368	Crenolanib	2000	DMSO	0	Crenolanib_DMSO	single	AML_57	0.848931	Responder	favorable
369	Quizartinib	10000	DMSO	0	Quizartinib_DMSO	single	AML_57	1.07083	Responder	favorable
370	Sorafenib	120	DMSO	0	Sorafenib_DMSO	single	AML_57	0.993708	Responder	favorable
371	Navitoclax	80	DMSO	0	Navitoclax_DMSO	single	AML_57	0.555272	Responder	favorable
372	Daunorubicin	40	Cytarabin	20000	Daunorubicin_Cytarabin	combi	AML_57	0.0520239	Responder	favorable
373	Daunorubicin	40	Cytarabin	4000	Daunorubicin_Cytarabin	combi	AML_57	0.23866	Responder	favorable
374	Daunorubicin	40	Cytarabin	800	Daunorubicin_Cytarabin	combi	AML_57	0.386148	Responder	favorable
375	Daunorubicin	40	Cytarabin	160	Daunorubicin_Cytarabin	combi	AML_57	0.504962	Responder	favorable
376	Daunorubicin	40	Cytarabin	32	Daunorubicin_Cytarabin	combi	AML_57	0.450743	Responder	favorable
377	Daunorubicin	40	DMSO	0	Daunorubicin_DMSO	single	AML_57	0.487353	Responder	favorable
378	Vincristine	400	DMSO	0	Vincristine_DMSO	single	AML_57	0.710896	Responder	favorable
379	Crenolanib	400	DMSO	0	Crenolanib_DMSO	single	AML_57	1.29051	Responder	favorable
380	Quizartinib	2000	DMSO	0	Quizartinib_DMSO	single	AML_57	0.938865	Responder	favorable
381	Sorafenib	24	DMSO	0	Sorafenib_DMSO	single	AML_57	1.04648	Responder	favorable
382	Navitoclax	16	DMSO	0	Navitoclax_DMSO	single	AML_57	0.920647	Responder	favorable
383	Ibrutinib	40	DMSO	0	Ibrutinib_DMSO	single	AML_57	1.13225	Responder	favorable
384	Daunorubicin	8	Cytarabin	20000	Daunorubicin_Cytarabin	combi	AML_57	0.0669797	Responder	favorable
385	Daunorubicin	8	Cytarabin	4000	Daunorubicin_Cytarabin	combi	AML_57	0.472207	Responder	favorable
386	Daunorubicin	8	Cytarabin	800	Daunorubicin_Cytarabin	combi	AML_57	1.05004	Responder	favorable
387	Daunorubicin	8	Cytarabin	160	Daunorubicin_Cytarabin	combi	AML_57	0.807729	Responder	favorable
388	Daunorubicin	8	Cytarabin	32	Daunorubicin_Cytarabin	combi	AML_57	0.970977	Responder	favorable
389	Daunorubicin	8	DMSO	0	Daunorubicin_DMSO	single	AML_57	0.977491	Responder	favorable
390	Vincristine	80	DMSO	0	Vincristine_DMSO	single	AML_57	0.882581	Responder	favorable
391	Crenolanib	80	DMSO	0	Crenolanib_DMSO	single	AML_57	1.38783	Responder	favorable
392	Fludarabine	10000	DMSO	0	Fludarabine_DMSO	single	AML_57	0.138555	Responder	favorable
393	Navitoclax	3.2	DMSO	0	Navitoclax_DMSO	single	AML_57	0.927142	Responder	favorable
394	Daunorubicin	1.6	Cytarabin	20000	Daunorubicin_Cytarabin	combi	AML_57	0.0710887	Responder	favorable
395	Daunorubicin	1.6	Cytarabin	4000	Daunorubicin_Cytarabin	combi	AML_57	0.425612	Responder	favorable
396	Daunorubicin	1.6	Cytarabin	800	Daunorubicin_Cytarabin	combi	AML_57	1.0301	Responder	favorable
397	Daunorubicin	1.6	Cytarabin	160	Daunorubicin_Cytarabin	combi	AML_57	1.21139	Responder	favorable
398	Daunorubicin	1.6	Cytarabin	32	Daunorubicin_Cytarabin	combi	AML_57	1.17463	Responder	favorable
399	Daunorubicin	1.6	DMSO	0	Daunorubicin_DMSO	single	AML_57	1.03088	Responder	favorable
400	Vincristine	16	DMSO	0	Vincristine_DMSO	single	AML_57	1.05398	Responder	favorable
401	Crenolanib	16	DMSO	0	Crenolanib_DMSO	single	AML_57	1.12705	Responder	favorable
402	Quizartinib	400	DMSO	0	Quizartinib_DMSO	single	AML_57	1.0651	Responder	favorable
403	Fludarabine	2000	DMSO	0	Fludarabine_DMSO	single	AML_57	0.387687	Responder	favorable
404	Ibrutinib	8	DMSO	0	Ibrutinib_DMSO	single	AML_57	1.11281	Responder	favorable
405	Cytarabin	20000	DMSO	0	Cytarabin_DMSO	single	AML_57	0.0798129	Responder	favorable
406	Cytarabin	4000	DMSO	0	Cytarabin_DMSO	single	AML_57	0.510347	Responder	favorable
407	Cytarabin	800	DMSO	0	Cytarabin_DMSO	single	AML_57	0.991361	Responder	favorable
408	Cytarabin	160	DMSO	0	Cytarabin_DMSO	single	AML_57	0.9568	Responder	favorable
409	Cytarabin	32	DMSO	0	Cytarabin_DMSO	single	AML_57	1.18348	Responder	favorable
410	Vindesine	10000	DMSO	0	Vindesine_DMSO	single	AML_57	0.588446	Responder	favorable
411	Quizartinib	80	DMSO	0	Quizartinib_DMSO	single	AML_57	1.17883	Responder	favorable
412	Fludarabine	400	DMSO	0	Fludarabine_DMSO	single	AML_57	0.665021	Responder	favorable
413	Cladribine	15000	DMSO	0	Cladribine_DMSO	single	AML_57	0.145624	Responder	favorable
414	Ibrutinib	1.6	DMSO	0	Ibrutinib_DMSO	single	AML_57	1.03785	Responder	favorable
415	Venetoclax	400	Acacytidine	20000	Venetoclax_Acacytidine	combi	AML_57	0.0783377	Responder	favorable
416	Venetoclax	400	Acacytidine	4000	Venetoclax_Acacytidine	combi	AML_57	0.121769	Responder	favorable
417	Venetoclax	400	Acacytidine	800	Venetoclax_Acacytidine	combi	AML_57	0.318064	Responder	favorable
418	Venetoclax	400	Acacytidine	160	Venetoclax_Acacytidine	combi	AML_57	0.420641	Responder	favorable
419	Venetoclax	400	Acacytidine	32	Venetoclax_Acacytidine	combi	AML_57	0.339407	Responder	favorable
420	Venetoclax	400	DMSO	0	Venetoclax_DMSO	single	AML_57	0.331223	Responder	favorable
421	Vindesine	2000	DMSO	0	Vindesine_DMSO	single	AML_57	0.712104	Responder	favorable
422	Idarubicine	3000	DMSO	0	Idarubicine_DMSO	single	AML_57	0.0213383	Responder	favorable
423	Quizartinib	16	DMSO	0	Quizartinib_DMSO	single	AML_57	1.05677	Responder	favorable
424	Cladribine	3000	DMSO	0	Cladribine_DMSO	single	AML_57	0.157815	Responder	favorable
425	Venetoclax	80	Acacytidine	20000	Venetoclax_Acacytidine	combi	AML_57	0.0945301	Responder	favorable
426	Venetoclax	80	Acacytidine	4000	Venetoclax_Acacytidine	combi	AML_57	0.138322	Responder	favorable
427	Venetoclax	80	Acacytidine	800	Venetoclax_Acacytidine	combi	AML_57	0.391786	Responder	favorable
428	Venetoclax	80	Acacytidine	160	Venetoclax_Acacytidine	combi	AML_57	0.296939	Responder	favorable
429	Venetoclax	80	Acacytidine	32	Venetoclax_Acacytidine	combi	AML_57	0.398397	Responder	favorable
430	Venetoclax	80	DMSO	0	Venetoclax_DMSO	single	AML_57	0.50707	Responder	favorable
431	Vindesine	400	DMSO	0	Vindesine_DMSO	single	AML_57	0.706096	Responder	favorable
432	Idarubicine	600	DMSO	0	Idarubicine_DMSO	single	AML_57	0.0347556	Responder	favorable
433	Gilteritinib	15000	DMSO	0	Gilteritinib_DMSO	single	AML_57	0.0852996	Responder	favorable
434	Fludarabine	80	DMSO	0	Fludarabine_DMSO	single	AML_57	1.0109	Responder	favorable
435	Cladribine	600	DMSO	0	Cladribine_DMSO	single	AML_57	0.203213	Responder	favorable
436	Dinaciclib	40	DMSO	0	Dinaciclib_DMSO	single	AML_57	0.0285679	Responder	favorable
437	Venetoclax	16	Acacytidine	20000	Venetoclax_Acacytidine	combi	AML_57	0.0964434	Responder	favorable
438	Venetoclax	16	Acacytidine	4000	Venetoclax_Acacytidine	combi	AML_57	0.18054	Responder	favorable
439	Venetoclax	16	Acacytidine	800	Venetoclax_Acacytidine	combi	AML_57	0.642242	Responder	favorable
440	Venetoclax	16	Acacytidine	160	Venetoclax_Acacytidine	combi	AML_57	0.665771	Responder	favorable
441	Venetoclax	16	Acacytidine	32	Venetoclax_Acacytidine	combi	AML_57	0.657796	Responder	favorable
442	Venetoclax	16	DMSO	0	Venetoclax_DMSO	single	AML_57	0.646424	Responder	favorable
443	Vindesine	80	DMSO	0	Vindesine_DMSO	single	AML_57	0.887391	Responder	favorable
444	Gilteritinib	3000	DMSO	0	Gilteritinib_DMSO	single	AML_57	0.392852	Responder	favorable
445	Fludarabine	16	DMSO	0	Fludarabine_DMSO	single	AML_57	1.06367	Responder	favorable
446	Dinaciclib	8	DMSO	0	Dinaciclib_DMSO	single	AML_57	0.690313	Responder	favorable
447	Venetoclax	3.2	Acacytidine	20000	Venetoclax_Acacytidine	combi	AML_57	0.112115	Responder	favorable
448	Venetoclax	3.2	Acacytidine	4000	Venetoclax_Acacytidine	combi	AML_57	0.218689	Responder	favorable
449	Venetoclax	3.2	Acacytidine	800	Venetoclax_Acacytidine	combi	AML_57	0.681413	Responder	favorable
450	Venetoclax	3.2	Acacytidine	160	Venetoclax_Acacytidine	combi	AML_57	0.944551	Responder	favorable
451	Venetoclax	3.2	Acacytidine	32	Venetoclax_Acacytidine	combi	AML_57	0.876705	Responder	favorable
452	Venetoclax	3.2	DMSO	0	Venetoclax_DMSO	single	AML_57	0.906271	Responder	favorable
453	Vindesine	16	DMSO	0	Vindesine_DMSO	single	AML_57	0.837105	Responder	favorable
454	Idarubicine	120	DMSO	0	Idarubicine_DMSO	single	AML_57	0.164032	Responder	favorable
455	Mitoxantrone	200	DMSO	0	Mitoxantrone_DMSO	single	AML_57	0.1293	Responder	favorable
456	Cladribine	120	DMSO	0	Cladribine_DMSO	single	AML_57	0.243095	Responder	favorable
457	Dinaciclib	1.6	DMSO	0	Dinaciclib_DMSO	single	AML_57	1.07543	Responder	favorable
458	Venetoclax	0.64	Acacytidine	20000	Venetoclax_Acacytidine	combi	AML_57	0.12524	Responder	favorable
459	Venetoclax	0.64	Acacytidine	4000	Venetoclax_Acacytidine	combi	AML_57	0.289486	Responder	favorable
460	Venetoclax	0.64	Acacytidine	800	Venetoclax_Acacytidine	combi	AML_57	0.867187	Responder	favorable
461	Venetoclax	0.64	Acacytidine	160	Venetoclax_Acacytidine	combi	AML_57	1.04174	Responder	favorable
462	Venetoclax	0.64	Acacytidine	32	Venetoclax_Acacytidine	combi	AML_57	1.07315	Responder	favorable
463	Venetoclax	0.64	DMSO	0	Venetoclax_DMSO	single	AML_57	1.01993	Responder	favorable
464	Idarubicine	24	DMSO	0	Idarubicine_DMSO	single	AML_57	0.470567	Responder	favorable
465	Gilteritinib	600	DMSO	0	Gilteritinib_DMSO	single	AML_57	0.599346	Responder	favorable
466	Mitoxantrone	40	DMSO	0	Mitoxantrone_DMSO	single	AML_57	0.410047	Responder	favorable
467	Cladribine	24	DMSO	0	Cladribine_DMSO	single	AML_57	0.3615	Responder	favorable
468	Acacytidine	20000	DMSO	0	Acacytidine_DMSO	single	AML_57	0.126068	Responder	favorable
469	Acacytidine	4000	DMSO	0	Acacytidine_DMSO	single	AML_57	0.264701	Responder	favorable
470	Acacytidine	800	DMSO	0	Acacytidine_DMSO	single	AML_57	0.926187	Responder	favorable
471	Acacytidine	160	DMSO	0	Acacytidine_DMSO	single	AML_57	1.00194	Responder	favorable
472	Acacytidine	32	DMSO	0	Acacytidine_DMSO	single	AML_57	0.82287	Responder	favorable
473	Midostaurin	15000	DMSO	0	Midostaurin_DMSO	single	AML_57	0.753578	Responder	favorable
474	Idarubicine	4.8	DMSO	0	Idarubicine_DMSO	single	AML_57	0.902955	Responder	favorable
475	Gilteritinib	120	DMSO	0	Gilteritinib_DMSO	single	AML_57	0.970135	Responder	favorable
476	Mitoxantrone	5000	DMSO	0	Mitoxantrone_DMSO	single	AML_57	0.0193179	Responder	favorable
477	Dinaciclib	0.32	DMSO	0	Dinaciclib_DMSO	single	AML_57	0.996896	Responder	favorable
478	Midostaurin	24	DMSO	0	Midostaurin_DMSO	single	AML_57	1.07333	Responder	favorable
479	Midostaurin	120	DMSO	0	Midostaurin_DMSO	single	AML_57	1.05124	Responder	favorable
480	Midostaurin	600	DMSO	0	Midostaurin_DMSO	single	AML_57	1.0688	Responder	favorable
481	Midostaurin	3000	DMSO	0	Midostaurin_DMSO	single	AML_57	0.996263	Responder	favorable
482	Gilteritinib	24	DMSO	0	Gilteritinib_DMSO	single	AML_57	0.890234	Responder	favorable
483	Mitoxantrone	8	DMSO	0	Mitoxantrone_DMSO	single	AML_57	0.565077	Responder	favorable
484	Mitoxantrone	1000	DMSO	0	Mitoxantrone_DMSO	single	AML_57	0.0270051	Responder	favorable
485	Dinaciclib	0.064	DMSO	0	Dinaciclib_DMSO	single	AML_57	0.945296	Responder	favorable
486	NSC 652287	24	DMSO	0	NSC 652287_DMSO	single	AML_57	0.905876	Responder	favorable
487	NSC 652287	120	DMSO	0	NSC 652287_DMSO	single	AML_57	0.769322	Responder	favorable
488	NSC 652287	600	DMSO	0	NSC 652287_DMSO	single	AML_57	0.287539	Responder	favorable
489	NSC 652287	3000	DMSO	0	NSC 652287_DMSO	single	AML_57	0.115902	Responder	favorable
490	NSC 652287	15000	DMSO	0	NSC 652287_DMSO	single	AML_57	0.0742872	Responder	favorable
491	Crizotinib	24	DMSO	0	Crizotinib_DMSO	single	AML_57	0.872649	Responder	favorable
492	Crizotinib	120	DMSO	0	Crizotinib_DMSO	single	AML_57	0.948319	Responder	favorable
493	Crizotinib	600	DMSO	0	Crizotinib_DMSO	single	AML_57	0.933826	Responder	favorable
494	Crizotinib	3000	DMSO	0	Crizotinib_DMSO	single	AML_57	0.581508	Responder	favorable
495	Crizotinib	15000	DMSO	0	Crizotinib_DMSO	single	AML_57	0.0510746	Responder	favorable
496	SGC 0946	15000	DMSO	0	SGC 0946_DMSO	single	AML_67	0.729136	Responder	intermediate
497	SGC 0946	3000	DMSO	0	SGC 0946_DMSO	single	AML_67	0.967436	Responder	intermediate
498	SGC 0946	600	DMSO	0	SGC 0946_DMSO	single	AML_67	0.936431	Responder	intermediate
499	SGC 0946	120	DMSO	0	SGC 0946_DMSO	single	AML_67	1.0123	Responder	intermediate
500	SGC 0946	24	DMSO	0	SGC 0946_DMSO	single	AML_67	0.932686	Responder	intermediate
501	BRD73954	15000	DMSO	0	BRD73954_DMSO	single	AML_67	0.944701	Responder	intermediate
502	BRD73954	3000	DMSO	0	BRD73954_DMSO	single	AML_67	0.957825	Responder	intermediate
503	BRD73954	600	DMSO	0	BRD73954_DMSO	single	AML_67	0.998493	Responder	intermediate
504	BRD73954	120	DMSO	0	BRD73954_DMSO	single	AML_67	1.00203	Responder	intermediate
505	BRD73954	24	DMSO	0	BRD73954_DMSO	single	AML_67	1.06267	Responder	intermediate
506	Ibrutinib	1000	DMSO	0	Ibrutinib_DMSO	single	AML_67	0.851069	Responder	intermediate
507	Navitoclax	2000	DMSO	0	Navitoclax_DMSO	single	AML_67	0.539675	Responder	intermediate
508	Sorafenib	600	DMSO	0	Sorafenib_DMSO	single	AML_67	0.980449	Responder	intermediate
509	Sorafenib	15000	DMSO	0	Sorafenib_DMSO	single	AML_67	0.97768	Responder	intermediate
510	Vincristine	10000	DMSO	0	Vincristine_DMSO	single	AML_67	0.538934	Responder	intermediate
511	UMI-77	15000	DMSO	0	UMI-77_DMSO	single	AML_67	1.13131	Responder	intermediate
512	UMI-77	3000	DMSO	0	UMI-77_DMSO	single	AML_67	1.13835	Responder	intermediate
513	UMI-77	600	DMSO	0	UMI-77_DMSO	single	AML_67	1.06115	Responder	intermediate
514	UMI-77	120	DMSO	0	UMI-77_DMSO	single	AML_67	1.04734	Responder	intermediate
515	UMI-77	24	DMSO	0	UMI-77_DMSO	single	AML_67	0.998851	Responder	intermediate
516	Ibrutinib	200	DMSO	0	Ibrutinib_DMSO	single	AML_67	0.88214	Responder	intermediate
517	Navitoclax	400	DMSO	0	Navitoclax_DMSO	single	AML_67	0.579388	Responder	intermediate
518	Sorafenib	3000	DMSO	0	Sorafenib_DMSO	single	AML_67	0.979791	Responder	intermediate
519	Crenolanib	10000	DMSO	0	Crenolanib_DMSO	single	AML_67	0.0327443	Responder	intermediate
520	Vincristine	2000	DMSO	0	Vincristine_DMSO	single	AML_67	0.614966	Responder	intermediate
521	Daunorubicin	1000	Cytarabin	20000	Daunorubicin_Cytarabin	combi	AML_67	0.0201728	Responder	intermediate
522	Daunorubicin	1000	Cytarabin	4000	Daunorubicin_Cytarabin	combi	AML_67	0.0177077	Responder	intermediate
523	Daunorubicin	1000	Cytarabin	800	Daunorubicin_Cytarabin	combi	AML_67	0.0172884	Responder	intermediate
524	Daunorubicin	1000	Cytarabin	160	Daunorubicin_Cytarabin	combi	AML_67	0.019609	Responder	intermediate
525	Daunorubicin	1000	Cytarabin	32	Daunorubicin_Cytarabin	combi	AML_67	0.0193343	Responder	intermediate
526	Daunorubicin	1000	DMSO	0	Daunorubicin_DMSO	single	AML_67	0.0193379	Responder	intermediate
527	Navitoclax	80	DMSO	0	Navitoclax_DMSO	single	AML_67	0.793829	Responder	intermediate
528	Sorafenib	120	DMSO	0	Sorafenib_DMSO	single	AML_67	1.00425	Responder	intermediate
529	Quizartinib	10000	DMSO	0	Quizartinib_DMSO	single	AML_67	0.968336	Responder	intermediate
530	Crenolanib	2000	DMSO	0	Crenolanib_DMSO	single	AML_67	0.62825	Responder	intermediate
531	Daunorubicin	200	Cytarabin	20000	Daunorubicin_Cytarabin	combi	AML_67	0.0202126	Responder	intermediate
532	Daunorubicin	200	Cytarabin	4000	Daunorubicin_Cytarabin	combi	AML_67	0.0354299	Responder	intermediate
533	Daunorubicin	200	Cytarabin	800	Daunorubicin_Cytarabin	combi	AML_67	0.157786	Responder	intermediate
534	Daunorubicin	200	Cytarabin	160	Daunorubicin_Cytarabin	combi	AML_67	0.374251	Responder	intermediate
535	Daunorubicin	200	Cytarabin	32	Daunorubicin_Cytarabin	combi	AML_67	0.463043	Responder	intermediate
536	Daunorubicin	200	DMSO	0	Daunorubicin_DMSO	single	AML_67	0.566676	Responder	intermediate
537	Ibrutinib	40	DMSO	0	Ibrutinib_DMSO	single	AML_67	0.918137	Responder	intermediate
538	Navitoclax	16	DMSO	0	Navitoclax_DMSO	single	AML_67	0.895651	Responder	intermediate
539	Sorafenib	24	DMSO	0	Sorafenib_DMSO	single	AML_67	0.96967	Responder	intermediate
540	Quizartinib	2000	DMSO	0	Quizartinib_DMSO	single	AML_67	0.861758	Responder	intermediate
541	Crenolanib	400	DMSO	0	Crenolanib_DMSO	single	AML_67	1.04566	Responder	intermediate
542	Vincristine	400	DMSO	0	Vincristine_DMSO	single	AML_67	0.808544	Responder	intermediate
543	Daunorubicin	40	Cytarabin	20000	Daunorubicin_Cytarabin	combi	AML_67	0.0283815	Responder	intermediate
544	Daunorubicin	40	Cytarabin	4000	Daunorubicin_Cytarabin	combi	AML_67	0.0671115	Responder	intermediate
545	Daunorubicin	40	Cytarabin	800	Daunorubicin_Cytarabin	combi	AML_67	0.279011	Responder	intermediate
546	Daunorubicin	40	Cytarabin	160	Daunorubicin_Cytarabin	combi	AML_67	0.5543	Responder	intermediate
547	Daunorubicin	40	Cytarabin	32	Daunorubicin_Cytarabin	combi	AML_67	0.739047	Responder	intermediate
548	Daunorubicin	40	DMSO	0	Daunorubicin_DMSO	single	AML_67	0.776881	Responder	intermediate
549	Navitoclax	3.2	DMSO	0	Navitoclax_DMSO	single	AML_67	0.944253	Responder	intermediate
550	Fludarabine	10000	DMSO	0	Fludarabine_DMSO	single	AML_67	0.176101	Responder	intermediate
551	Crenolanib	80	DMSO	0	Crenolanib_DMSO	single	AML_67	1.00493	Responder	intermediate
552	Vincristine	80	DMSO	0	Vincristine_DMSO	single	AML_67	0.945417	Responder	intermediate
553	Daunorubicin	8	Cytarabin	20000	Daunorubicin_Cytarabin	combi	AML_67	0.0324587	Responder	intermediate
554	Daunorubicin	8	Cytarabin	4000	Daunorubicin_Cytarabin	combi	AML_67	0.0857265	Responder	intermediate
555	Daunorubicin	8	Cytarabin	800	Daunorubicin_Cytarabin	combi	AML_67	0.367796	Responder	intermediate
556	Daunorubicin	8	Cytarabin	160	Daunorubicin_Cytarabin	combi	AML_67	0.684782	Responder	intermediate
557	Daunorubicin	8	Cytarabin	32	Daunorubicin_Cytarabin	combi	AML_67	0.951554	Responder	intermediate
558	Daunorubicin	8	DMSO	0	Daunorubicin_DMSO	single	AML_67	1.00282	Responder	intermediate
559	Ibrutinib	8	DMSO	0	Ibrutinib_DMSO	single	AML_67	0.832498	Responder	intermediate
560	Fludarabine	2000	DMSO	0	Fludarabine_DMSO	single	AML_67	0.319541	Responder	intermediate
561	Quizartinib	400	DMSO	0	Quizartinib_DMSO	single	AML_67	1.1108	Responder	intermediate
562	Crenolanib	16	DMSO	0	Crenolanib_DMSO	single	AML_67	1.04939	Responder	intermediate
563	Vincristine	16	DMSO	0	Vincristine_DMSO	single	AML_67	1.00156	Responder	intermediate
564	Daunorubicin	1.6	Cytarabin	20000	Daunorubicin_Cytarabin	combi	AML_67	0.033854	Responder	intermediate
565	Daunorubicin	1.6	Cytarabin	4000	Daunorubicin_Cytarabin	combi	AML_67	0.0818191	Responder	intermediate
566	Daunorubicin	1.6	Cytarabin	800	Daunorubicin_Cytarabin	combi	AML_67	0.40084	Responder	intermediate
567	Daunorubicin	1.6	Cytarabin	160	Daunorubicin_Cytarabin	combi	AML_67	0.757561	Responder	intermediate
568	Daunorubicin	1.6	Cytarabin	32	Daunorubicin_Cytarabin	combi	AML_67	1.00617	Responder	intermediate
569	Daunorubicin	1.6	DMSO	0	Daunorubicin_DMSO	single	AML_67	1.05862	Responder	intermediate
570	Ibrutinib	1.6	DMSO	0	Ibrutinib_DMSO	single	AML_67	0.906506	Responder	intermediate
571	Cladribine	15000	DMSO	0	Cladribine_DMSO	single	AML_67	0.0342624	Responder	intermediate
572	Fludarabine	400	DMSO	0	Fludarabine_DMSO	single	AML_67	0.779295	Responder	intermediate
573	Quizartinib	80	DMSO	0	Quizartinib_DMSO	single	AML_67	1.06344	Responder	intermediate
574	Cytarabin	20000	DMSO	0	Cytarabin_DMSO	single	AML_67	0.0364492	Responder	intermediate
575	Vindesine	10000	DMSO	0	Vindesine_DMSO	single	AML_67	0.577841	Responder	intermediate
576	Cytarabin	4000	DMSO	0	Cytarabin_DMSO	single	AML_67	0.0927459	Responder	intermediate
577	Cytarabin	800	DMSO	0	Cytarabin_DMSO	single	AML_67	0.389754	Responder	intermediate
578	Cytarabin	160	DMSO	0	Cytarabin_DMSO	single	AML_67	0.819771	Responder	intermediate
579	Cytarabin	32	DMSO	0	Cytarabin_DMSO	single	AML_67	0.957843	Responder	intermediate
580	Cladribine	3000	DMSO	0	Cladribine_DMSO	single	AML_67	0.0407072	Responder	intermediate
581	Quizartinib	16	DMSO	0	Quizartinib_DMSO	single	AML_67	0.969009	Responder	intermediate
582	Idarubicine	3000	DMSO	0	Idarubicine_DMSO	single	AML_67	0.0195728	Responder	intermediate
583	Vindesine	2000	DMSO	0	Vindesine_DMSO	single	AML_67	0.654709	Responder	intermediate
584	Venetoclax	400	Acacytidine	20000	Venetoclax_Acacytidine	combi	AML_67	0.139999	Responder	intermediate
585	Venetoclax	400	Acacytidine	4000	Venetoclax_Acacytidine	combi	AML_67	0.42132	Responder	intermediate
586	Venetoclax	400	Acacytidine	800	Venetoclax_Acacytidine	combi	AML_67	0.826523	Responder	intermediate
587	Venetoclax	400	Acacytidine	160	Venetoclax_Acacytidine	combi	AML_67	0.980304	Responder	intermediate
588	Venetoclax	400	Acacytidine	32	Venetoclax_Acacytidine	combi	AML_67	0.812191	Responder	intermediate
589	Venetoclax	400	DMSO	0	Venetoclax_DMSO	single	AML_67	0.802548	Responder	intermediate
590	Dinaciclib	40	DMSO	0	Dinaciclib_DMSO	single	AML_67	0.0292382	Responder	intermediate
591	Cladribine	600	DMSO	0	Cladribine_DMSO	single	AML_67	0.0802721	Responder	intermediate
592	Fludarabine	80	DMSO	0	Fludarabine_DMSO	single	AML_67	1.01154	Responder	intermediate
593	Gilteritinib	15000	DMSO	0	Gilteritinib_DMSO	single	AML_67	0.278234	Responder	intermediate
594	Idarubicine	600	DMSO	0	Idarubicine_DMSO	single	AML_67	0.0410867	Responder	intermediate
595	Vindesine	400	DMSO	0	Vindesine_DMSO	single	AML_67	0.738461	Responder	intermediate
596	Venetoclax	80	Acacytidine	20000	Venetoclax_Acacytidine	combi	AML_67	0.157609	Responder	intermediate
597	Venetoclax	80	Acacytidine	4000	Venetoclax_Acacytidine	combi	AML_67	0.449329	Responder	intermediate
598	Venetoclax	80	Acacytidine	800	Venetoclax_Acacytidine	combi	AML_67	0.797306	Responder	intermediate
599	Venetoclax	80	Acacytidine	160	Venetoclax_Acacytidine	combi	AML_67	0.875084	Responder	intermediate
600	Venetoclax	80	Acacytidine	32	Venetoclax_Acacytidine	combi	AML_67	0.841408	Responder	intermediate
601	Venetoclax	80	DMSO	0	Venetoclax_DMSO	single	AML_67	0.852732	Responder	intermediate
602	Dinaciclib	8	DMSO	0	Dinaciclib_DMSO	single	AML_67	0.560556	Responder	intermediate
603	Fludarabine	16	DMSO	0	Fludarabine_DMSO	single	AML_67	0.978099	Responder	intermediate
604	Gilteritinib	3000	DMSO	0	Gilteritinib_DMSO	single	AML_67	0.332171	Responder	intermediate
605	Vindesine	80	DMSO	0	Vindesine_DMSO	single	AML_67	0.949562	Responder	intermediate
606	Venetoclax	16	Acacytidine	20000	Venetoclax_Acacytidine	combi	AML_67	0.152487	Responder	intermediate
607	Venetoclax	16	Acacytidine	4000	Venetoclax_Acacytidine	combi	AML_67	0.481448	Responder	intermediate
608	Venetoclax	16	Acacytidine	800	Venetoclax_Acacytidine	combi	AML_67	0.824604	Responder	intermediate
609	Venetoclax	16	Acacytidine	160	Venetoclax_Acacytidine	combi	AML_67	0.910052	Responder	intermediate
610	Venetoclax	16	Acacytidine	32	Venetoclax_Acacytidine	combi	AML_67	0.940747	Responder	intermediate
611	Venetoclax	16	DMSO	0	Venetoclax_DMSO	single	AML_67	0.923295	Responder	intermediate
612	Dinaciclib	1.6	DMSO	0	Dinaciclib_DMSO	single	AML_67	0.820501	Responder	intermediate
613	Cladribine	120	DMSO	0	Cladribine_DMSO	single	AML_67	0.200145	Responder	intermediate
614	Mitoxantrone	200	DMSO	0	Mitoxantrone_DMSO	single	AML_67	0.37711	Responder	intermediate
615	Idarubicine	120	DMSO	0	Idarubicine_DMSO	single	AML_67	0.486657	Responder	intermediate
616	Vindesine	16	DMSO	0	Vindesine_DMSO	single	AML_67	0.879035	Responder	intermediate
617	Venetoclax	3.2	Acacytidine	20000	Venetoclax_Acacytidine	combi	AML_67	0.152686	Responder	intermediate
618	Venetoclax	3.2	Acacytidine	4000	Venetoclax_Acacytidine	combi	AML_67	0.476055	Responder	intermediate
619	Venetoclax	3.2	Acacytidine	800	Venetoclax_Acacytidine	combi	AML_67	0.93728	Responder	intermediate
620	Venetoclax	3.2	Acacytidine	160	Venetoclax_Acacytidine	combi	AML_67	0.945962	Responder	intermediate
621	Venetoclax	3.2	Acacytidine	32	Venetoclax_Acacytidine	combi	AML_67	0.963157	Responder	intermediate
622	Venetoclax	3.2	DMSO	0	Venetoclax_DMSO	single	AML_67	0.95189	Responder	intermediate
623	Cladribine	24	DMSO	0	Cladribine_DMSO	single	AML_67	0.572304	Responder	intermediate
624	Mitoxantrone	40	DMSO	0	Mitoxantrone_DMSO	single	AML_67	0.686766	Responder	intermediate
625	Gilteritinib	600	DMSO	0	Gilteritinib_DMSO	single	AML_67	0.445155	Responder	intermediate
626	Idarubicine	24	DMSO	0	Idarubicine_DMSO	single	AML_67	0.720432	Responder	intermediate
627	Venetoclax	0.64	Acacytidine	20000	Venetoclax_Acacytidine	combi	AML_67	0.153767	Responder	intermediate
628	Venetoclax	0.64	Acacytidine	4000	Venetoclax_Acacytidine	combi	AML_67	0.5184	Responder	intermediate
629	Venetoclax	0.64	Acacytidine	800	Venetoclax_Acacytidine	combi	AML_67	0.807261	Responder	intermediate
630	Venetoclax	0.64	Acacytidine	160	Venetoclax_Acacytidine	combi	AML_67	0.946476	Responder	intermediate
631	Venetoclax	0.64	Acacytidine	32	Venetoclax_Acacytidine	combi	AML_67	1.04152	Responder	intermediate
632	Venetoclax	0.64	DMSO	0	Venetoclax_DMSO	single	AML_67	0.959159	Responder	intermediate
633	Dinaciclib	0.32	DMSO	0	Dinaciclib_DMSO	single	AML_67	0.810738	Responder	intermediate
634	Mitoxantrone	5000	DMSO	0	Mitoxantrone_DMSO	single	AML_67	0.0179644	Responder	intermediate
635	Gilteritinib	120	DMSO	0	Gilteritinib_DMSO	single	AML_67	0.82944	Responder	intermediate
636	Idarubicine	4.8	DMSO	0	Idarubicine_DMSO	single	AML_67	0.918546	Responder	intermediate
637	Midostaurin	15000	DMSO	0	Midostaurin_DMSO	single	AML_67	0.299929	Responder	intermediate
638	Acacytidine	20000	DMSO	0	Acacytidine_DMSO	single	AML_67	0.151566	Responder	intermediate
639	Acacytidine	4000	DMSO	0	Acacytidine_DMSO	single	AML_67	0.495014	Responder	intermediate
640	Acacytidine	800	DMSO	0	Acacytidine_DMSO	single	AML_67	0.814324	Responder	intermediate
641	Acacytidine	160	DMSO	0	Acacytidine_DMSO	single	AML_67	0.943136	Responder	intermediate
642	Acacytidine	32	DMSO	0	Acacytidine_DMSO	single	AML_67	0.960182	Responder	intermediate
643	Dinaciclib	0.064	DMSO	0	Dinaciclib_DMSO	single	AML_67	0.830994	Responder	intermediate
644	Mitoxantrone	1000	DMSO	0	Mitoxantrone_DMSO	single	AML_67	0.0258007	Responder	intermediate
645	Mitoxantrone	8	DMSO	0	Mitoxantrone_DMSO	single	AML_67	0.767541	Responder	intermediate
646	Gilteritinib	24	DMSO	0	Gilteritinib_DMSO	single	AML_67	0.807449	Responder	intermediate
647	Midostaurin	3000	DMSO	0	Midostaurin_DMSO	single	AML_67	0.553935	Responder	intermediate
648	Midostaurin	600	DMSO	0	Midostaurin_DMSO	single	AML_67	0.886655	Responder	intermediate
649	Midostaurin	120	DMSO	0	Midostaurin_DMSO	single	AML_67	0.909249	Responder	intermediate
650	Midostaurin	24	DMSO	0	Midostaurin_DMSO	single	AML_67	0.965615	Responder	intermediate
651	Crizotinib	15000	DMSO	0	Crizotinib_DMSO	single	AML_67	0.230724	Responder	intermediate
652	Crizotinib	3000	DMSO	0	Crizotinib_DMSO	single	AML_67	0.65228	Responder	intermediate
653	Crizotinib	600	DMSO	0	Crizotinib_DMSO	single	AML_67	0.806357	Responder	intermediate
654	Crizotinib	120	DMSO	0	Crizotinib_DMSO	single	AML_67	0.926021	Responder	intermediate
655	Crizotinib	24	DMSO	0	Crizotinib_DMSO	single	AML_67	0.887049	Responder	intermediate
656	NSC 652287	15000	DMSO	0	NSC 652287_DMSO	single	AML_67	0.0490134	Responder	intermediate
657	NSC 652287	3000	DMSO	0	NSC 652287_DMSO	single	AML_67	0.0580498	Responder	intermediate
658	NSC 652287	600	DMSO	0	NSC 652287_DMSO	single	AML_67	0.0850072	Responder	intermediate
659	NSC 652287	120	DMSO	0	NSC 652287_DMSO	single	AML_67	0.29069	Responder	intermediate
660	NSC 652287	24	DMSO	0	NSC 652287_DMSO	single	AML_67	0.684496	Responder	intermediate
661	SGC 0946	15000	DMSO	0	SGC 0946_DMSO	single	AML_2	0.754259	Non-Responder	adverse
662	SGC 0946	3000	DMSO	0	SGC 0946_DMSO	single	AML_2	0.922158	Non-Responder	adverse
663	SGC 0946	600	DMSO	0	SGC 0946_DMSO	single	AML_2	0.950146	Non-Responder	adverse
664	SGC 0946	120	DMSO	0	SGC 0946_DMSO	single	AML_2	1.0129	Non-Responder	adverse
665	SGC 0946	24	DMSO	0	SGC 0946_DMSO	single	AML_2	0.940795	Non-Responder	adverse
666	BRD73954	15000	DMSO	0	BRD73954_DMSO	single	AML_2	0.974504	Non-Responder	adverse
667	BRD73954	3000	DMSO	0	BRD73954_DMSO	single	AML_2	0.978378	Non-Responder	adverse
668	BRD73954	600	DMSO	0	BRD73954_DMSO	single	AML_2	0.967822	Non-Responder	adverse
669	BRD73954	120	DMSO	0	BRD73954_DMSO	single	AML_2	0.96775	Non-Responder	adverse
670	BRD73954	24	DMSO	0	BRD73954_DMSO	single	AML_2	0.97314	Non-Responder	adverse
671	Ibrutinib	1000	DMSO	0	Ibrutinib_DMSO	single	AML_2	1.02237	Non-Responder	adverse
672	Navitoclax	2000	DMSO	0	Navitoclax_DMSO	single	AML_2	0.830842	Non-Responder	adverse
673	Sorafenib	600	DMSO	0	Sorafenib_DMSO	single	AML_2	0.99275	Non-Responder	adverse
674	Sorafenib	15000	DMSO	0	Sorafenib_DMSO	single	AML_2	1.06398	Non-Responder	adverse
675	Vincristine	10000	DMSO	0	Vincristine_DMSO	single	AML_2	0.670958	Non-Responder	adverse
676	UMI-77	15000	DMSO	0	UMI-77_DMSO	single	AML_2	0.95755	Non-Responder	adverse
677	UMI-77	3000	DMSO	0	UMI-77_DMSO	single	AML_2	1.01044	Non-Responder	adverse
678	UMI-77	600	DMSO	0	UMI-77_DMSO	single	AML_2	0.991342	Non-Responder	adverse
679	UMI-77	120	DMSO	0	UMI-77_DMSO	single	AML_2	1.02256	Non-Responder	adverse
680	UMI-77	24	DMSO	0	UMI-77_DMSO	single	AML_2	0.995341	Non-Responder	adverse
681	Ibrutinib	200	DMSO	0	Ibrutinib_DMSO	single	AML_2	1.05055	Non-Responder	adverse
682	Navitoclax	400	DMSO	0	Navitoclax_DMSO	single	AML_2	0.874445	Non-Responder	adverse
683	Sorafenib	3000	DMSO	0	Sorafenib_DMSO	single	AML_2	1.04401	Non-Responder	adverse
684	Crenolanib	10000	DMSO	0	Crenolanib_DMSO	single	AML_2	0.145533	Non-Responder	adverse
685	Vincristine	2000	DMSO	0	Vincristine_DMSO	single	AML_2	0.728709	Non-Responder	adverse
686	Daunorubicin	1000	Cytarabin	20000	Daunorubicin_Cytarabin	combi	AML_2	0.0396159	Non-Responder	adverse
687	Daunorubicin	1000	Cytarabin	4000	Daunorubicin_Cytarabin	combi	AML_2	0.0397394	Non-Responder	adverse
688	Daunorubicin	1000	Cytarabin	800	Daunorubicin_Cytarabin	combi	AML_2	0.0429876	Non-Responder	adverse
689	Daunorubicin	1000	Cytarabin	160	Daunorubicin_Cytarabin	combi	AML_2	0.0454636	Non-Responder	adverse
690	Daunorubicin	1000	Cytarabin	32	Daunorubicin_Cytarabin	combi	AML_2	0.0465729	Non-Responder	adverse
691	Daunorubicin	1000	DMSO	0	Daunorubicin_DMSO	single	AML_2	0.0472318	Non-Responder	adverse
692	Navitoclax	80	DMSO	0	Navitoclax_DMSO	single	AML_2	0.944326	Non-Responder	adverse
693	Sorafenib	120	DMSO	0	Sorafenib_DMSO	single	AML_2	0.999107	Non-Responder	adverse
694	Quizartinib	10000	DMSO	0	Quizartinib_DMSO	single	AML_2	0.832672	Non-Responder	adverse
695	Crenolanib	2000	DMSO	0	Crenolanib_DMSO	single	AML_2	0.754115	Non-Responder	adverse
696	Daunorubicin	200	Cytarabin	20000	Daunorubicin_Cytarabin	combi	AML_2	0.0746067	Non-Responder	adverse
697	Daunorubicin	200	Cytarabin	4000	Daunorubicin_Cytarabin	combi	AML_2	0.247911	Non-Responder	adverse
698	Daunorubicin	200	Cytarabin	800	Daunorubicin_Cytarabin	combi	AML_2	0.585513	Non-Responder	adverse
699	Daunorubicin	200	Cytarabin	160	Daunorubicin_Cytarabin	combi	AML_2	0.738229	Non-Responder	adverse
700	Daunorubicin	200	Cytarabin	32	Daunorubicin_Cytarabin	combi	AML_2	0.714466	Non-Responder	adverse
701	Daunorubicin	200	DMSO	0	Daunorubicin_DMSO	single	AML_2	0.761829	Non-Responder	adverse
702	Ibrutinib	40	DMSO	0	Ibrutinib_DMSO	single	AML_2	1.04248	Non-Responder	adverse
703	Navitoclax	16	DMSO	0	Navitoclax_DMSO	single	AML_2	0.968592	Non-Responder	adverse
704	Sorafenib	24	DMSO	0	Sorafenib_DMSO	single	AML_2	1.03017	Non-Responder	adverse
705	Quizartinib	2000	DMSO	0	Quizartinib_DMSO	single	AML_2	0.931133	Non-Responder	adverse
706	Crenolanib	400	DMSO	0	Crenolanib_DMSO	single	AML_2	0.911935	Non-Responder	adverse
707	Vincristine	400	DMSO	0	Vincristine_DMSO	single	AML_2	0.806914	Non-Responder	adverse
708	Daunorubicin	40	Cytarabin	20000	Daunorubicin_Cytarabin	combi	AML_2	0.100584	Non-Responder	adverse
709	Daunorubicin	40	Cytarabin	4000	Daunorubicin_Cytarabin	combi	AML_2	0.343458	Non-Responder	adverse
710	Daunorubicin	40	Cytarabin	800	Daunorubicin_Cytarabin	combi	AML_2	0.843356	Non-Responder	adverse
711	Daunorubicin	40	Cytarabin	160	Daunorubicin_Cytarabin	combi	AML_2	0.954333	Non-Responder	adverse
712	Daunorubicin	40	Cytarabin	32	Daunorubicin_Cytarabin	combi	AML_2	0.995341	Non-Responder	adverse
713	Daunorubicin	40	DMSO	0	Daunorubicin_DMSO	single	AML_2	1.00713	Non-Responder	adverse
714	Navitoclax	3.2	DMSO	0	Navitoclax_DMSO	single	AML_2	1.00861	Non-Responder	adverse
715	Fludarabine	10000	DMSO	0	Fludarabine_DMSO	single	AML_2	0.224646	Non-Responder	adverse
716	Crenolanib	80	DMSO	0	Crenolanib_DMSO	single	AML_2	1.02492	Non-Responder	adverse
717	Vincristine	80	DMSO	0	Vincristine_DMSO	single	AML_2	0.804927	Non-Responder	adverse
718	Daunorubicin	8	Cytarabin	20000	Daunorubicin_Cytarabin	combi	AML_2	0.103032	Non-Responder	adverse
719	Daunorubicin	8	Cytarabin	4000	Daunorubicin_Cytarabin	combi	AML_2	0.343265	Non-Responder	adverse
720	Daunorubicin	8	Cytarabin	800	Daunorubicin_Cytarabin	combi	AML_2	0.862433	Non-Responder	adverse
721	Daunorubicin	8	Cytarabin	160	Daunorubicin_Cytarabin	combi	AML_2	0.97366	Non-Responder	adverse
722	Daunorubicin	8	Cytarabin	32	Daunorubicin_Cytarabin	combi	AML_2	1.03431	Non-Responder	adverse
723	Daunorubicin	8	DMSO	0	Daunorubicin_DMSO	single	AML_2	1.05281	Non-Responder	adverse
724	Ibrutinib	8	DMSO	0	Ibrutinib_DMSO	single	AML_2	1.04773	Non-Responder	adverse
725	Fludarabine	2000	DMSO	0	Fludarabine_DMSO	single	AML_2	0.493724	Non-Responder	adverse
726	Quizartinib	400	DMSO	0	Quizartinib_DMSO	single	AML_2	1.00571	Non-Responder	adverse
727	Crenolanib	16	DMSO	0	Crenolanib_DMSO	single	AML_2	1.00972	Non-Responder	adverse
728	Vincristine	16	DMSO	0	Vincristine_DMSO	single	AML_2	0.929568	Non-Responder	adverse
729	Daunorubicin	1.6	Cytarabin	20000	Daunorubicin_Cytarabin	combi	AML_2	0.106066	Non-Responder	adverse
730	Daunorubicin	1.6	Cytarabin	4000	Daunorubicin_Cytarabin	combi	AML_2	0.360123	Non-Responder	adverse
731	Daunorubicin	1.6	Cytarabin	800	Daunorubicin_Cytarabin	combi	AML_2	0.893141	Non-Responder	adverse
732	Daunorubicin	1.6	Cytarabin	160	Daunorubicin_Cytarabin	combi	AML_2	1.05245	Non-Responder	adverse
733	Daunorubicin	1.6	Cytarabin	32	Daunorubicin_Cytarabin	combi	AML_2	1.04611	Non-Responder	adverse
734	Daunorubicin	1.6	DMSO	0	Daunorubicin_DMSO	single	AML_2	1.0716	Non-Responder	adverse
735	Ibrutinib	1.6	DMSO	0	Ibrutinib_DMSO	single	AML_2	1.02572	Non-Responder	adverse
736	Cladribine	15000	DMSO	0	Cladribine_DMSO	single	AML_2	0.147437	Non-Responder	adverse
737	Fludarabine	400	DMSO	0	Fludarabine_DMSO	single	AML_2	0.947716	Non-Responder	adverse
738	Quizartinib	80	DMSO	0	Quizartinib_DMSO	single	AML_2	1.03224	Non-Responder	adverse
739	Cytarabin	20000	DMSO	0	Cytarabin_DMSO	single	AML_2	0.108215	Non-Responder	adverse
740	Vindesine	10000	DMSO	0	Vindesine_DMSO	single	AML_2	0.695561	Non-Responder	adverse
741	Cytarabin	4000	DMSO	0	Cytarabin_DMSO	single	AML_2	0.350438	Non-Responder	adverse
742	Cytarabin	800	DMSO	0	Cytarabin_DMSO	single	AML_2	0.85455	Non-Responder	adverse
743	Cytarabin	160	DMSO	0	Cytarabin_DMSO	single	AML_2	0.987991	Non-Responder	adverse
744	Cytarabin	32	DMSO	0	Cytarabin_DMSO	single	AML_2	1.04728	Non-Responder	adverse
745	Cladribine	3000	DMSO	0	Cladribine_DMSO	single	AML_2	0.143592	Non-Responder	adverse
746	Quizartinib	16	DMSO	0	Quizartinib_DMSO	single	AML_2	1.0149	Non-Responder	adverse
747	Idarubicine	3000	DMSO	0	Idarubicine_DMSO	single	AML_2	0.0264767	Non-Responder	adverse
748	Vindesine	2000	DMSO	0	Vindesine_DMSO	single	AML_2	0.725767	Non-Responder	adverse
749	Venetoclax	400	Acacytidine	20000	Venetoclax_Acacytidine	combi	AML_2	0.160837	Non-Responder	adverse
750	Venetoclax	400	Acacytidine	4000	Venetoclax_Acacytidine	combi	AML_2	0.314616	Non-Responder	adverse
751	Venetoclax	400	Acacytidine	800	Venetoclax_Acacytidine	combi	AML_2	0.822166	Non-Responder	adverse
752	Venetoclax	400	Acacytidine	160	Venetoclax_Acacytidine	combi	AML_2	0.918465	Non-Responder	adverse
753	Venetoclax	400	Acacytidine	32	Venetoclax_Acacytidine	combi	AML_2	0.94498	Non-Responder	adverse
754	Venetoclax	400	DMSO	0	Venetoclax_DMSO	single	AML_2	0.940151	Non-Responder	adverse
755	Dinaciclib	40	DMSO	0	Dinaciclib_DMSO	single	AML_2	0.0725553	Non-Responder	adverse
756	Cladribine	600	DMSO	0	Cladribine_DMSO	single	AML_2	0.172048	Non-Responder	adverse
757	Fludarabine	80	DMSO	0	Fludarabine_DMSO	single	AML_2	0.999344	Non-Responder	adverse
758	Gilteritinib	15000	DMSO	0	Gilteritinib_DMSO	single	AML_2	0.304946	Non-Responder	adverse
759	Idarubicine	600	DMSO	0	Idarubicine_DMSO	single	AML_2	0.0558926	Non-Responder	adverse
760	Vindesine	400	DMSO	0	Vindesine_DMSO	single	AML_2	0.762662	Non-Responder	adverse
761	Venetoclax	80	Acacytidine	20000	Venetoclax_Acacytidine	combi	AML_2	0.17682	Non-Responder	adverse
762	Venetoclax	80	Acacytidine	4000	Venetoclax_Acacytidine	combi	AML_2	0.346714	Non-Responder	adverse
763	Venetoclax	80	Acacytidine	800	Venetoclax_Acacytidine	combi	AML_2	0.85168	Non-Responder	adverse
764	Venetoclax	80	Acacytidine	160	Venetoclax_Acacytidine	combi	AML_2	0.948799	Non-Responder	adverse
765	Venetoclax	80	Acacytidine	32	Venetoclax_Acacytidine	combi	AML_2	0.947891	Non-Responder	adverse
766	Venetoclax	80	DMSO	0	Venetoclax_DMSO	single	AML_2	0.965205	Non-Responder	adverse
767	Dinaciclib	8	DMSO	0	Dinaciclib_DMSO	single	AML_2	0.797357	Non-Responder	adverse
768	Fludarabine	16	DMSO	0	Fludarabine_DMSO	single	AML_2	0.980877	Non-Responder	adverse
769	Gilteritinib	3000	DMSO	0	Gilteritinib_DMSO	single	AML_2	0.566346	Non-Responder	adverse
770	Vindesine	80	DMSO	0	Vindesine_DMSO	single	AML_2	0.814123	Non-Responder	adverse
771	Venetoclax	16	Acacytidine	20000	Venetoclax_Acacytidine	combi	AML_2	0.181409	Non-Responder	adverse
772	Venetoclax	16	Acacytidine	4000	Venetoclax_Acacytidine	combi	AML_2	0.397587	Non-Responder	adverse
773	Venetoclax	16	Acacytidine	800	Venetoclax_Acacytidine	combi	AML_2	0.867161	Non-Responder	adverse
774	Venetoclax	16	Acacytidine	160	Venetoclax_Acacytidine	combi	AML_2	0.94873	Non-Responder	adverse
775	Venetoclax	16	Acacytidine	32	Venetoclax_Acacytidine	combi	AML_2	0.98238	Non-Responder	adverse
776	Venetoclax	16	DMSO	0	Venetoclax_DMSO	single	AML_2	0.96607	Non-Responder	adverse
777	Dinaciclib	1.6	DMSO	0	Dinaciclib_DMSO	single	AML_2	0.993614	Non-Responder	adverse
778	Cladribine	120	DMSO	0	Cladribine_DMSO	single	AML_2	0.261567	Non-Responder	adverse
779	Mitoxantrone	200	DMSO	0	Mitoxantrone_DMSO	single	AML_2	0.820789	Non-Responder	adverse
780	Idarubicine	120	DMSO	0	Idarubicine_DMSO	single	AML_2	0.709043	Non-Responder	adverse
781	Vindesine	16	DMSO	0	Vindesine_DMSO	single	AML_2	0.893658	Non-Responder	adverse
782	Venetoclax	3.2	Acacytidine	20000	Venetoclax_Acacytidine	combi	AML_2	0.202288	Non-Responder	adverse
783	Venetoclax	3.2	Acacytidine	4000	Venetoclax_Acacytidine	combi	AML_2	0.536305	Non-Responder	adverse
784	Venetoclax	3.2	Acacytidine	800	Venetoclax_Acacytidine	combi	AML_2	0.891808	Non-Responder	adverse
785	Venetoclax	3.2	Acacytidine	160	Venetoclax_Acacytidine	combi	AML_2	0.951602	Non-Responder	adverse
786	Venetoclax	3.2	Acacytidine	32	Venetoclax_Acacytidine	combi	AML_2	0.950189	Non-Responder	adverse
787	Venetoclax	3.2	DMSO	0	Venetoclax_DMSO	single	AML_2	0.989926	Non-Responder	adverse
788	Cladribine	24	DMSO	0	Cladribine_DMSO	single	AML_2	0.714991	Non-Responder	adverse
789	Mitoxantrone	40	DMSO	0	Mitoxantrone_DMSO	single	AML_2	0.88028	Non-Responder	adverse
790	Gilteritinib	600	DMSO	0	Gilteritinib_DMSO	single	AML_2	0.807812	Non-Responder	adverse
791	Idarubicine	24	DMSO	0	Idarubicine_DMSO	single	AML_2	0.922073	Non-Responder	adverse
792	Venetoclax	0.64	Acacytidine	20000	Venetoclax_Acacytidine	combi	AML_2	0.232676	Non-Responder	adverse
793	Venetoclax	0.64	Acacytidine	4000	Venetoclax_Acacytidine	combi	AML_2	0.578492	Non-Responder	adverse
794	Venetoclax	0.64	Acacytidine	800	Venetoclax_Acacytidine	combi	AML_2	0.887062	Non-Responder	adverse
795	Venetoclax	0.64	Acacytidine	160	Venetoclax_Acacytidine	combi	AML_2	0.956078	Non-Responder	adverse
796	Venetoclax	0.64	Acacytidine	32	Venetoclax_Acacytidine	combi	AML_2	0.97009	Non-Responder	adverse
797	Venetoclax	0.64	DMSO	0	Venetoclax_DMSO	single	AML_2	0.967053	Non-Responder	adverse
798	Dinaciclib	0.32	DMSO	0	Dinaciclib_DMSO	single	AML_2	0.985785	Non-Responder	adverse
799	Mitoxantrone	5000	DMSO	0	Mitoxantrone_DMSO	single	AML_2	0.0326872	Non-Responder	adverse
800	Gilteritinib	120	DMSO	0	Gilteritinib_DMSO	single	AML_2	0.976738	Non-Responder	adverse
801	Idarubicine	4.8	DMSO	0	Idarubicine_DMSO	single	AML_2	0.974558	Non-Responder	adverse
802	Midostaurin	15000	DMSO	0	Midostaurin_DMSO	single	AML_2	0.574119	Non-Responder	adverse
803	Acacytidine	20000	DMSO	0	Acacytidine_DMSO	single	AML_2	0.233284	Non-Responder	adverse
804	Acacytidine	4000	DMSO	0	Acacytidine_DMSO	single	AML_2	0.599376	Non-Responder	adverse
805	Acacytidine	800	DMSO	0	Acacytidine_DMSO	single	AML_2	0.884056	Non-Responder	adverse
806	Acacytidine	160	DMSO	0	Acacytidine_DMSO	single	AML_2	0.935861	Non-Responder	adverse
807	Acacytidine	32	DMSO	0	Acacytidine_DMSO	single	AML_2	0.955296	Non-Responder	adverse
808	Dinaciclib	0.064	DMSO	0	Dinaciclib_DMSO	single	AML_2	0.981713	Non-Responder	adverse
809	Mitoxantrone	1000	DMSO	0	Mitoxantrone_DMSO	single	AML_2	0.121571	Non-Responder	adverse
810	Mitoxantrone	8	DMSO	0	Mitoxantrone_DMSO	single	AML_2	0.923195	Non-Responder	adverse
811	Gilteritinib	24	DMSO	0	Gilteritinib_DMSO	single	AML_2	0.915585	Non-Responder	adverse
812	Midostaurin	3000	DMSO	0	Midostaurin_DMSO	single	AML_2	0.705285	Non-Responder	adverse
813	Midostaurin	600	DMSO	0	Midostaurin_DMSO	single	AML_2	0.913186	Non-Responder	adverse
814	Midostaurin	120	DMSO	0	Midostaurin_DMSO	single	AML_2	0.911675	Non-Responder	adverse
815	Midostaurin	24	DMSO	0	Midostaurin_DMSO	single	AML_2	0.948936	Non-Responder	adverse
816	Crizotinib	15000	DMSO	0	Crizotinib_DMSO	single	AML_2	0.252145	Non-Responder	adverse
817	Crizotinib	3000	DMSO	0	Crizotinib_DMSO	single	AML_2	0.710476	Non-Responder	adverse
818	Crizotinib	600	DMSO	0	Crizotinib_DMSO	single	AML_2	0.903598	Non-Responder	adverse
819	Crizotinib	120	DMSO	0	Crizotinib_DMSO	single	AML_2	0.944313	Non-Responder	adverse
820	Crizotinib	24	DMSO	0	Crizotinib_DMSO	single	AML_2	0.9524	Non-Responder	adverse
821	NSC 652287	15000	DMSO	0	NSC 652287_DMSO	single	AML_2	0.0966229	Non-Responder	adverse
822	NSC 652287	3000	DMSO	0	NSC 652287_DMSO	single	AML_2	0.184747	Non-Responder	adverse
823	NSC 652287	600	DMSO	0	NSC 652287_DMSO	single	AML_2	0.45155	Non-Responder	adverse
824	NSC 652287	120	DMSO	0	NSC 652287_DMSO	single	AML_2	0.825149	Non-Responder	adverse
825	NSC 652287	24	DMSO	0	NSC 652287_DMSO	single	AML_2	0.898368	Non-Responder	adverse
826	BRD73954	24	DMSO	0	BRD73954_DMSO	single	AML_35	0.976416	Non-Responder	intermediate
827	BRD73954	120	DMSO	0	BRD73954_DMSO	single	AML_35	0.983894	Non-Responder	intermediate
828	BRD73954	600	DMSO	0	BRD73954_DMSO	single	AML_35	0.911467	Non-Responder	intermediate
829	BRD73954	3000	DMSO	0	BRD73954_DMSO	single	AML_35	1.30783	Non-Responder	intermediate
830	BRD73954	15000	DMSO	0	BRD73954_DMSO	single	AML_35	1.03374	Non-Responder	intermediate
831	SGC 0946	24	DMSO	0	SGC 0946_DMSO	single	AML_35	0.915659	Non-Responder	intermediate
832	SGC 0946	120	DMSO	0	SGC 0946_DMSO	single	AML_35	1.15228	Non-Responder	intermediate
833	SGC 0946	600	DMSO	0	SGC 0946_DMSO	single	AML_35	0.909435	Non-Responder	intermediate
834	SGC 0946	3000	DMSO	0	SGC 0946_DMSO	single	AML_35	0.923817	Non-Responder	intermediate
835	SGC 0946	15000	DMSO	0	SGC 0946_DMSO	single	AML_35	0.83663	Non-Responder	intermediate
836	UMI-77	24	DMSO	0	UMI-77_DMSO	single	AML_35	1.32902	Non-Responder	intermediate
837	UMI-77	120	DMSO	0	UMI-77_DMSO	single	AML_35	1.03423	Non-Responder	intermediate
838	UMI-77	600	DMSO	0	UMI-77_DMSO	single	AML_35	1.3183	Non-Responder	intermediate
839	UMI-77	3000	DMSO	0	UMI-77_DMSO	single	AML_35	0.923187	Non-Responder	intermediate
840	UMI-77	15000	DMSO	0	UMI-77_DMSO	single	AML_35	0.998071	Non-Responder	intermediate
841	Vincristine	10000	DMSO	0	Vincristine_DMSO	single	AML_35	0.7683	Non-Responder	intermediate
842	Sorafenib	15000	DMSO	0	Sorafenib_DMSO	single	AML_35	0.864737	Non-Responder	intermediate
843	Sorafenib	600	DMSO	0	Sorafenib_DMSO	single	AML_35	0.974096	Non-Responder	intermediate
844	Navitoclax	2000	DMSO	0	Navitoclax_DMSO	single	AML_35	0.947521	Non-Responder	intermediate
845	Ibrutinib	1000	DMSO	0	Ibrutinib_DMSO	single	AML_35	0.88742	Non-Responder	intermediate
846	Daunorubicin	1000	Cytarabin	20000	Daunorubicin_Cytarabin	combi	AML_35	0.0110516	Non-Responder	intermediate
847	Daunorubicin	1000	Cytarabin	4000	Daunorubicin_Cytarabin	combi	AML_35	0.0114802	Non-Responder	intermediate
848	Daunorubicin	1000	Cytarabin	800	Daunorubicin_Cytarabin	combi	AML_35	0.0139949	Non-Responder	intermediate
849	Daunorubicin	1000	Cytarabin	160	Daunorubicin_Cytarabin	combi	AML_35	0.0186683	Non-Responder	intermediate
850	Daunorubicin	1000	Cytarabin	32	Daunorubicin_Cytarabin	combi	AML_35	0.017225	Non-Responder	intermediate
851	Daunorubicin	1000	DMSO	0	Daunorubicin_DMSO	single	AML_35	0.0209404	Non-Responder	intermediate
852	Vincristine	2000	DMSO	0	Vincristine_DMSO	single	AML_35	0.806217	Non-Responder	intermediate
853	Crenolanib	10000	DMSO	0	Crenolanib_DMSO	single	AML_35	0.335214	Non-Responder	intermediate
854	Sorafenib	3000	DMSO	0	Sorafenib_DMSO	single	AML_35	1.31901	Non-Responder	intermediate
855	Navitoclax	400	DMSO	0	Navitoclax_DMSO	single	AML_35	0.859335	Non-Responder	intermediate
856	Ibrutinib	200	DMSO	0	Ibrutinib_DMSO	single	AML_35	0.976409	Non-Responder	intermediate
857	Daunorubicin	200	Cytarabin	20000	Daunorubicin_Cytarabin	combi	AML_35	0.00677215	Non-Responder	intermediate
858	Daunorubicin	200	Cytarabin	4000	Daunorubicin_Cytarabin	combi	AML_35	0.0687079	Non-Responder	intermediate
859	Daunorubicin	200	Cytarabin	800	Daunorubicin_Cytarabin	combi	AML_35	0.182735	Non-Responder	intermediate
860	Daunorubicin	200	Cytarabin	160	Daunorubicin_Cytarabin	combi	AML_35	0.360052	Non-Responder	intermediate
861	Daunorubicin	200	Cytarabin	32	Daunorubicin_Cytarabin	combi	AML_35	0.322504	Non-Responder	intermediate
862	Daunorubicin	200	DMSO	0	Daunorubicin_DMSO	single	AML_35	0.397175	Non-Responder	intermediate
863	Crenolanib	2000	DMSO	0	Crenolanib_DMSO	single	AML_35	0.975495	Non-Responder	intermediate
864	Quizartinib	10000	DMSO	0	Quizartinib_DMSO	single	AML_35	1.0135	Non-Responder	intermediate
865	Sorafenib	120	DMSO	0	Sorafenib_DMSO	single	AML_35	1.23522	Non-Responder	intermediate
866	Navitoclax	80	DMSO	0	Navitoclax_DMSO	single	AML_35	1.14145	Non-Responder	intermediate
867	Daunorubicin	40	Cytarabin	20000	Daunorubicin_Cytarabin	combi	AML_35	0.0154918	Non-Responder	intermediate
868	Daunorubicin	40	Cytarabin	4000	Daunorubicin_Cytarabin	combi	AML_35	0.184556	Non-Responder	intermediate
869	Daunorubicin	40	Cytarabin	800	Daunorubicin_Cytarabin	combi	AML_35	0.939731	Non-Responder	intermediate
870	Daunorubicin	40	Cytarabin	160	Daunorubicin_Cytarabin	combi	AML_35	1.02145	Non-Responder	intermediate
871	Daunorubicin	40	Cytarabin	32	Daunorubicin_Cytarabin	combi	AML_35	0.722288	Non-Responder	intermediate
872	Daunorubicin	40	DMSO	0	Daunorubicin_DMSO	single	AML_35	0.817341	Non-Responder	intermediate
873	Vincristine	400	DMSO	0	Vincristine_DMSO	single	AML_35	0.945057	Non-Responder	intermediate
874	Crenolanib	400	DMSO	0	Crenolanib_DMSO	single	AML_35	1.14542	Non-Responder	intermediate
875	Quizartinib	2000	DMSO	0	Quizartinib_DMSO	single	AML_35	1.26155	Non-Responder	intermediate
876	Sorafenib	24	DMSO	0	Sorafenib_DMSO	single	AML_35	1.01013	Non-Responder	intermediate
877	Navitoclax	16	DMSO	0	Navitoclax_DMSO	single	AML_35	0.892143	Non-Responder	intermediate
878	Ibrutinib	40	DMSO	0	Ibrutinib_DMSO	single	AML_35	0.850096	Non-Responder	intermediate
879	Daunorubicin	8	Cytarabin	20000	Daunorubicin_Cytarabin	combi	AML_35	0.0290077	Non-Responder	intermediate
880	Daunorubicin	8	Cytarabin	4000	Daunorubicin_Cytarabin	combi	AML_35	0.338245	Non-Responder	intermediate
881	Daunorubicin	8	Cytarabin	800	Daunorubicin_Cytarabin	combi	AML_35	0.721302	Non-Responder	intermediate
882	Daunorubicin	8	Cytarabin	160	Daunorubicin_Cytarabin	combi	AML_35	1.24368	Non-Responder	intermediate
883	Daunorubicin	8	Cytarabin	32	Daunorubicin_Cytarabin	combi	AML_35	1.35492	Non-Responder	intermediate
884	Daunorubicin	8	DMSO	0	Daunorubicin_DMSO	single	AML_35	1.30189	Non-Responder	intermediate
885	Vincristine	80	DMSO	0	Vincristine_DMSO	single	AML_35	0.999423	Non-Responder	intermediate
886	Crenolanib	80	DMSO	0	Crenolanib_DMSO	single	AML_35	1.34424	Non-Responder	intermediate
887	Fludarabine	10000	DMSO	0	Fludarabine_DMSO	single	AML_35	0.507681	Non-Responder	intermediate
888	Navitoclax	3.2	DMSO	0	Navitoclax_DMSO	single	AML_35	0.878754	Non-Responder	intermediate
889	Daunorubicin	1.6	Cytarabin	20000	Daunorubicin_Cytarabin	combi	AML_35	0.0243186	Non-Responder	intermediate
890	Daunorubicin	1.6	Cytarabin	4000	Daunorubicin_Cytarabin	combi	AML_35	0.307986	Non-Responder	intermediate
891	Daunorubicin	1.6	Cytarabin	800	Daunorubicin_Cytarabin	combi	AML_35	0.800998	Non-Responder	intermediate
892	Daunorubicin	1.6	Cytarabin	160	Daunorubicin_Cytarabin	combi	AML_35	1.0127	Non-Responder	intermediate
893	Daunorubicin	1.6	Cytarabin	32	Daunorubicin_Cytarabin	combi	AML_35	1.41142	Non-Responder	intermediate
894	Daunorubicin	1.6	DMSO	0	Daunorubicin_DMSO	single	AML_35	1.05943	Non-Responder	intermediate
895	Vincristine	16	DMSO	0	Vincristine_DMSO	single	AML_35	1.09959	Non-Responder	intermediate
896	Crenolanib	16	DMSO	0	Crenolanib_DMSO	single	AML_35	1.26629	Non-Responder	intermediate
897	Quizartinib	400	DMSO	0	Quizartinib_DMSO	single	AML_35	1.32976	Non-Responder	intermediate
898	Fludarabine	2000	DMSO	0	Fludarabine_DMSO	single	AML_35	0.343511	Non-Responder	intermediate
899	Ibrutinib	8	DMSO	0	Ibrutinib_DMSO	single	AML_35	1.0532	Non-Responder	intermediate
900	Cytarabin	20000	DMSO	0	Cytarabin_DMSO	single	AML_35	0.0315272	Non-Responder	intermediate
901	Cytarabin	4000	DMSO	0	Cytarabin_DMSO	single	AML_35	0.201277	Non-Responder	intermediate
902	Cytarabin	800	DMSO	0	Cytarabin_DMSO	single	AML_35	1.01128	Non-Responder	intermediate
903	Cytarabin	160	DMSO	0	Cytarabin_DMSO	single	AML_35	1.27281	Non-Responder	intermediate
904	Cytarabin	32	DMSO	0	Cytarabin_DMSO	single	AML_35	1.36891	Non-Responder	intermediate
905	Vindesine	10000	DMSO	0	Vindesine_DMSO	single	AML_35	0.909876	Non-Responder	intermediate
906	Quizartinib	80	DMSO	0	Quizartinib_DMSO	single	AML_35	1.28299	Non-Responder	intermediate
907	Fludarabine	400	DMSO	0	Fludarabine_DMSO	single	AML_35	0.869517	Non-Responder	intermediate
908	Cladribine	15000	DMSO	0	Cladribine_DMSO	single	AML_35	0.64863	Non-Responder	intermediate
909	Ibrutinib	1.6	DMSO	0	Ibrutinib_DMSO	single	AML_35	0.944405	Non-Responder	intermediate
910	Venetoclax	400	Acacytidine	20000	Venetoclax_Acacytidine	combi	AML_35	0.0258974	Non-Responder	intermediate
911	Venetoclax	400	Acacytidine	4000	Venetoclax_Acacytidine	combi	AML_35	0.127744	Non-Responder	intermediate
912	Venetoclax	400	Acacytidine	800	Venetoclax_Acacytidine	combi	AML_35	1.04687	Non-Responder	intermediate
913	Venetoclax	400	Acacytidine	160	Venetoclax_Acacytidine	combi	AML_35	0.882415	Non-Responder	intermediate
914	Venetoclax	400	Acacytidine	32	Venetoclax_Acacytidine	combi	AML_35	0.904519	Non-Responder	intermediate
915	Venetoclax	400	DMSO	0	Venetoclax_DMSO	single	AML_35	1.11018	Non-Responder	intermediate
916	Vindesine	2000	DMSO	0	Vindesine_DMSO	single	AML_35	0.859033	Non-Responder	intermediate
917	Idarubicine	3000	DMSO	0	Idarubicine_DMSO	single	AML_35	0.0146157	Non-Responder	intermediate
918	Quizartinib	16	DMSO	0	Quizartinib_DMSO	single	AML_35	1.19948	Non-Responder	intermediate
919	Cladribine	3000	DMSO	0	Cladribine_DMSO	single	AML_35	0.774518	Non-Responder	intermediate
920	Venetoclax	80	Acacytidine	20000	Venetoclax_Acacytidine	combi	AML_35	0.0259163	Non-Responder	intermediate
921	Venetoclax	80	Acacytidine	4000	Venetoclax_Acacytidine	combi	AML_35	0.0922071	Non-Responder	intermediate
922	Venetoclax	80	Acacytidine	800	Venetoclax_Acacytidine	combi	AML_35	0.841105	Non-Responder	intermediate
923	Venetoclax	80	Acacytidine	160	Venetoclax_Acacytidine	combi	AML_35	1.24905	Non-Responder	intermediate
924	Venetoclax	80	Acacytidine	32	Venetoclax_Acacytidine	combi	AML_35	1.2709	Non-Responder	intermediate
925	Venetoclax	80	DMSO	0	Venetoclax_DMSO	single	AML_35	1.12912	Non-Responder	intermediate
926	Vindesine	400	DMSO	0	Vindesine_DMSO	single	AML_35	0.861043	Non-Responder	intermediate
927	Idarubicine	600	DMSO	0	Idarubicine_DMSO	single	AML_35	0.125882	Non-Responder	intermediate
928	Gilteritinib	15000	DMSO	0	Gilteritinib_DMSO	single	AML_35	0.274447	Non-Responder	intermediate
929	Fludarabine	80	DMSO	0	Fludarabine_DMSO	single	AML_35	1.23064	Non-Responder	intermediate
930	Cladribine	600	DMSO	0	Cladribine_DMSO	single	AML_35	0.85648	Non-Responder	intermediate
931	Dinaciclib	40	DMSO	0	Dinaciclib_DMSO	single	AML_35	0.0363503	Non-Responder	intermediate
932	Venetoclax	16	Acacytidine	20000	Venetoclax_Acacytidine	combi	AML_35	0.0483788	Non-Responder	intermediate
933	Venetoclax	16	Acacytidine	4000	Venetoclax_Acacytidine	combi	AML_35	0.252098	Non-Responder	intermediate
934	Venetoclax	16	Acacytidine	800	Venetoclax_Acacytidine	combi	AML_35	1.10513	Non-Responder	intermediate
935	Venetoclax	16	Acacytidine	160	Venetoclax_Acacytidine	combi	AML_35	1.30988	Non-Responder	intermediate
936	Venetoclax	16	Acacytidine	32	Venetoclax_Acacytidine	combi	AML_35	0.996124	Non-Responder	intermediate
937	Venetoclax	16	DMSO	0	Venetoclax_DMSO	single	AML_35	1.28864	Non-Responder	intermediate
938	Vindesine	80	DMSO	0	Vindesine_DMSO	single	AML_35	0.953178	Non-Responder	intermediate
939	Gilteritinib	3000	DMSO	0	Gilteritinib_DMSO	single	AML_35	0.333925	Non-Responder	intermediate
940	Fludarabine	16	DMSO	0	Fludarabine_DMSO	single	AML_35	1.2057	Non-Responder	intermediate
941	Dinaciclib	8	DMSO	0	Dinaciclib_DMSO	single	AML_35	0.846034	Non-Responder	intermediate
942	Venetoclax	3.2	Acacytidine	20000	Venetoclax_Acacytidine	combi	AML_35	0.0726943	Non-Responder	intermediate
943	Venetoclax	3.2	Acacytidine	4000	Venetoclax_Acacytidine	combi	AML_35	0.410492	Non-Responder	intermediate
944	Venetoclax	3.2	Acacytidine	800	Venetoclax_Acacytidine	combi	AML_35	0.893095	Non-Responder	intermediate
945	Venetoclax	3.2	Acacytidine	160	Venetoclax_Acacytidine	combi	AML_35	1.1021	Non-Responder	intermediate
946	Venetoclax	3.2	Acacytidine	32	Venetoclax_Acacytidine	combi	AML_35	1.31738	Non-Responder	intermediate
947	Venetoclax	3.2	DMSO	0	Venetoclax_DMSO	single	AML_35	1.17643	Non-Responder	intermediate
948	Vindesine	16	DMSO	0	Vindesine_DMSO	single	AML_35	1.0482	Non-Responder	intermediate
949	Idarubicine	120	DMSO	0	Idarubicine_DMSO	single	AML_35	0.367678	Non-Responder	intermediate
950	Mitoxantrone	200	DMSO	0	Mitoxantrone_DMSO	single	AML_35	0.310892	Non-Responder	intermediate
951	Cladribine	120	DMSO	0	Cladribine_DMSO	single	AML_35	0.813474	Non-Responder	intermediate
952	Dinaciclib	1.6	DMSO	0	Dinaciclib_DMSO	single	AML_35	1.27134	Non-Responder	intermediate
953	Venetoclax	0.64	Acacytidine	20000	Venetoclax_Acacytidine	combi	AML_35	0.0738603	Non-Responder	intermediate
954	Venetoclax	0.64	Acacytidine	4000	Venetoclax_Acacytidine	combi	AML_35	0.238506	Non-Responder	intermediate
955	Venetoclax	0.64	Acacytidine	800	Venetoclax_Acacytidine	combi	AML_35	1.08043	Non-Responder	intermediate
956	Venetoclax	0.64	Acacytidine	160	Venetoclax_Acacytidine	combi	AML_35	1.31836	Non-Responder	intermediate
957	Venetoclax	0.64	Acacytidine	32	Venetoclax_Acacytidine	combi	AML_35	1.24841	Non-Responder	intermediate
958	Venetoclax	0.64	DMSO	0	Venetoclax_DMSO	single	AML_35	1.22166	Non-Responder	intermediate
959	Idarubicine	24	DMSO	0	Idarubicine_DMSO	single	AML_35	0.737859	Non-Responder	intermediate
960	Gilteritinib	600	DMSO	0	Gilteritinib_DMSO	single	AML_35	0.442827	Non-Responder	intermediate
961	Mitoxantrone	40	DMSO	0	Mitoxantrone_DMSO	single	AML_35	0.80386	Non-Responder	intermediate
962	Cladribine	24	DMSO	0	Cladribine_DMSO	single	AML_35	1.06757	Non-Responder	intermediate
963	Acacytidine	20000	DMSO	0	Acacytidine_DMSO	single	AML_35	0.0897082	Non-Responder	intermediate
964	Acacytidine	4000	DMSO	0	Acacytidine_DMSO	single	AML_35	0.182684	Non-Responder	intermediate
965	Acacytidine	800	DMSO	0	Acacytidine_DMSO	single	AML_35	1.0421	Non-Responder	intermediate
966	Acacytidine	160	DMSO	0	Acacytidine_DMSO	single	AML_35	1.02025	Non-Responder	intermediate
967	Acacytidine	32	DMSO	0	Acacytidine_DMSO	single	AML_35	0.945382	Non-Responder	intermediate
968	Midostaurin	15000	DMSO	0	Midostaurin_DMSO	single	AML_35	0.607823	Non-Responder	intermediate
969	Idarubicine	4.8	DMSO	0	Idarubicine_DMSO	single	AML_35	1.19191	Non-Responder	intermediate
970	Gilteritinib	120	DMSO	0	Gilteritinib_DMSO	single	AML_35	0.883793	Non-Responder	intermediate
971	Mitoxantrone	5000	DMSO	0	Mitoxantrone_DMSO	single	AML_35	0.0162891	Non-Responder	intermediate
972	Dinaciclib	0.32	DMSO	0	Dinaciclib_DMSO	single	AML_35	1.20193	Non-Responder	intermediate
973	Midostaurin	24	DMSO	0	Midostaurin_DMSO	single	AML_35	1.28544	Non-Responder	intermediate
974	Midostaurin	120	DMSO	0	Midostaurin_DMSO	single	AML_35	0.971575	Non-Responder	intermediate
975	Midostaurin	600	DMSO	0	Midostaurin_DMSO	single	AML_35	1.14669	Non-Responder	intermediate
976	Midostaurin	3000	DMSO	0	Midostaurin_DMSO	single	AML_35	0.779314	Non-Responder	intermediate
977	Gilteritinib	24	DMSO	0	Gilteritinib_DMSO	single	AML_35	0.892175	Non-Responder	intermediate
978	Mitoxantrone	8	DMSO	0	Mitoxantrone_DMSO	single	AML_35	1.0496	Non-Responder	intermediate
979	Mitoxantrone	1000	DMSO	0	Mitoxantrone_DMSO	single	AML_35	0.0335708	Non-Responder	intermediate
980	Dinaciclib	0.064	DMSO	0	Dinaciclib_DMSO	single	AML_35	1.13513	Non-Responder	intermediate
981	NSC 652287	24	DMSO	0	NSC 652287_DMSO	single	AML_35	1.00279	Non-Responder	intermediate
982	NSC 652287	120	DMSO	0	NSC 652287_DMSO	single	AML_35	1.28949	Non-Responder	intermediate
983	NSC 652287	600	DMSO	0	NSC 652287_DMSO	single	AML_35	1.10655	Non-Responder	intermediate
984	NSC 652287	3000	DMSO	0	NSC 652287_DMSO	single	AML_35	0.931992	Non-Responder	intermediate
985	NSC 652287	15000	DMSO	0	NSC 652287_DMSO	single	AML_35	0.843346	Non-Responder	intermediate
986	Crizotinib	24	DMSO	0	Crizotinib_DMSO	single	AML_35	0.969401	Non-Responder	intermediate
987	Crizotinib	120	DMSO	0	Crizotinib_DMSO	single	AML_35	0.930385	Non-Responder	intermediate
988	Crizotinib	600	DMSO	0	Crizotinib_DMSO	single	AML_35	1.11068	Non-Responder	intermediate
989	Crizotinib	3000	DMSO	0	Crizotinib_DMSO	single	AML_35	0.431228	Non-Responder	intermediate
990	Crizotinib	15000	DMSO	0	Crizotinib_DMSO	single	AML_35	0.0742353	Non-Responder	intermediate
991	SGC 0946	15000	DMSO	0	SGC 0946_DMSO	single	AML_3	0.731353	Non-Responder	adverse
992	SGC 0946	3000	DMSO	0	SGC 0946_DMSO	single	AML_3	0.915949	Non-Responder	adverse
993	SGC 0946	600	DMSO	0	SGC 0946_DMSO	single	AML_3	0.930077	Non-Responder	adverse
994	SGC 0946	120	DMSO	0	SGC 0946_DMSO	single	AML_3	0.983195	Non-Responder	adverse
995	SGC 0946	24	DMSO	0	SGC 0946_DMSO	single	AML_3	0.907027	Non-Responder	adverse
996	BRD73954	15000	DMSO	0	BRD73954_DMSO	single	AML_3	0.973788	Non-Responder	adverse
997	BRD73954	3000	DMSO	0	BRD73954_DMSO	single	AML_3	0.907959	Non-Responder	adverse
998	BRD73954	600	DMSO	0	BRD73954_DMSO	single	AML_3	0.974516	Non-Responder	adverse
999	BRD73954	120	DMSO	0	BRD73954_DMSO	single	AML_3	0.941106	Non-Responder	adverse
1000	BRD73954	24	DMSO	0	BRD73954_DMSO	single	AML_3	0.982518	Non-Responder	adverse
1001	Ibrutinib	1000	DMSO	0	Ibrutinib_DMSO	single	AML_3	0.993385	Non-Responder	adverse
1002	Navitoclax	2000	DMSO	0	Navitoclax_DMSO	single	AML_3	0.146691	Non-Responder	adverse
1003	Sorafenib	600	DMSO	0	Sorafenib_DMSO	single	AML_3	1.00989	Non-Responder	adverse
1004	Sorafenib	15000	DMSO	0	Sorafenib_DMSO	single	AML_3	1.00105	Non-Responder	adverse
1005	Vincristine	10000	DMSO	0	Vincristine_DMSO	single	AML_3	0.28767	Non-Responder	adverse
1006	UMI-77	15000	DMSO	0	UMI-77_DMSO	single	AML_3	0.989384	Non-Responder	adverse
1007	UMI-77	3000	DMSO	0	UMI-77_DMSO	single	AML_3	1.00741	Non-Responder	adverse
1008	UMI-77	600	DMSO	0	UMI-77_DMSO	single	AML_3	0.989857	Non-Responder	adverse
1009	UMI-77	120	DMSO	0	UMI-77_DMSO	single	AML_3	1.01329	Non-Responder	adverse
1010	UMI-77	24	DMSO	0	UMI-77_DMSO	single	AML_3	1.00249	Non-Responder	adverse
1011	Ibrutinib	200	DMSO	0	Ibrutinib_DMSO	single	AML_3	1.013	Non-Responder	adverse
1012	Navitoclax	400	DMSO	0	Navitoclax_DMSO	single	AML_3	0.476697	Non-Responder	adverse
1013	Sorafenib	3000	DMSO	0	Sorafenib_DMSO	single	AML_3	1.07247	Non-Responder	adverse
1014	Crenolanib	10000	DMSO	0	Crenolanib_DMSO	single	AML_3	0.191943	Non-Responder	adverse
1015	Vincristine	2000	DMSO	0	Vincristine_DMSO	single	AML_3	0.353554	Non-Responder	adverse
1016	Daunorubicin	1000	Cytarabin	20000	Daunorubicin_Cytarabin	combi	AML_3	0.027055	Non-Responder	adverse
1017	Daunorubicin	1000	Cytarabin	4000	Daunorubicin_Cytarabin	combi	AML_3	0.0312222	Non-Responder	adverse
1018	Daunorubicin	1000	Cytarabin	800	Daunorubicin_Cytarabin	combi	AML_3	0.0386244	Non-Responder	adverse
1019	Daunorubicin	1000	Cytarabin	160	Daunorubicin_Cytarabin	combi	AML_3	0.0414125	Non-Responder	adverse
1020	Daunorubicin	1000	Cytarabin	32	Daunorubicin_Cytarabin	combi	AML_3	0.0391225	Non-Responder	adverse
1021	Daunorubicin	1000	DMSO	0	Daunorubicin_DMSO	single	AML_3	0.0419574	Non-Responder	adverse
1022	Navitoclax	80	DMSO	0	Navitoclax_DMSO	single	AML_3	0.869901	Non-Responder	adverse
1023	Sorafenib	120	DMSO	0	Sorafenib_DMSO	single	AML_3	1.01097	Non-Responder	adverse
1024	Quizartinib	10000	DMSO	0	Quizartinib_DMSO	single	AML_3	0.916822	Non-Responder	adverse
1025	Crenolanib	2000	DMSO	0	Crenolanib_DMSO	single	AML_3	0.975056	Non-Responder	adverse
1026	Daunorubicin	200	Cytarabin	20000	Daunorubicin_Cytarabin	combi	AML_3	0.137901	Non-Responder	adverse
1027	Daunorubicin	200	Cytarabin	4000	Daunorubicin_Cytarabin	combi	AML_3	0.277003	Non-Responder	adverse
1028	Daunorubicin	200	Cytarabin	800	Daunorubicin_Cytarabin	combi	AML_3	0.526802	Non-Responder	adverse
1029	Daunorubicin	200	Cytarabin	160	Daunorubicin_Cytarabin	combi	AML_3	0.62301	Non-Responder	adverse
1030	Daunorubicin	200	Cytarabin	32	Daunorubicin_Cytarabin	combi	AML_3	0.637035	Non-Responder	adverse
1031	Daunorubicin	200	DMSO	0	Daunorubicin_DMSO	single	AML_3	0.684258	Non-Responder	adverse
1032	Ibrutinib	40	DMSO	0	Ibrutinib_DMSO	single	AML_3	0.998846	Non-Responder	adverse
1033	Navitoclax	16	DMSO	0	Navitoclax_DMSO	single	AML_3	0.994952	Non-Responder	adverse
1034	Sorafenib	24	DMSO	0	Sorafenib_DMSO	single	AML_3	1.01318	Non-Responder	adverse
1035	Quizartinib	2000	DMSO	0	Quizartinib_DMSO	single	AML_3	0.986034	Non-Responder	adverse
1036	Crenolanib	400	DMSO	0	Crenolanib_DMSO	single	AML_3	1.01364	Non-Responder	adverse
1037	Vincristine	400	DMSO	0	Vincristine_DMSO	single	AML_3	0.423711	Non-Responder	adverse
1038	Daunorubicin	40	Cytarabin	20000	Daunorubicin_Cytarabin	combi	AML_3	0.23648	Non-Responder	adverse
1039	Daunorubicin	40	Cytarabin	4000	Daunorubicin_Cytarabin	combi	AML_3	0.539039	Non-Responder	adverse
1040	Daunorubicin	40	Cytarabin	800	Daunorubicin_Cytarabin	combi	AML_3	0.878172	Non-Responder	adverse
1041	Daunorubicin	40	Cytarabin	160	Daunorubicin_Cytarabin	combi	AML_3	0.91629	Non-Responder	adverse
1042	Daunorubicin	40	Cytarabin	32	Daunorubicin_Cytarabin	combi	AML_3	0.940493	Non-Responder	adverse
1043	Daunorubicin	40	DMSO	0	Daunorubicin_DMSO	single	AML_3	0.911109	Non-Responder	adverse
1044	Navitoclax	3.2	DMSO	0	Navitoclax_DMSO	single	AML_3	1.03638	Non-Responder	adverse
1045	Fludarabine	10000	DMSO	0	Fludarabine_DMSO	single	AML_3	0.310353	Non-Responder	adverse
1046	Crenolanib	80	DMSO	0	Crenolanib_DMSO	single	AML_3	1.01807	Non-Responder	adverse
1047	Vincristine	80	DMSO	0	Vincristine_DMSO	single	AML_3	0.675957	Non-Responder	adverse
1048	Daunorubicin	8	Cytarabin	20000	Daunorubicin_Cytarabin	combi	AML_3	0.328265	Non-Responder	adverse
1049	Daunorubicin	8	Cytarabin	4000	Daunorubicin_Cytarabin	combi	AML_3	0.675051	Non-Responder	adverse
1050	Daunorubicin	8	Cytarabin	800	Daunorubicin_Cytarabin	combi	AML_3	0.978517	Non-Responder	adverse
1051	Daunorubicin	8	Cytarabin	160	Daunorubicin_Cytarabin	combi	AML_3	1.01183	Non-Responder	adverse
1052	Daunorubicin	8	Cytarabin	32	Daunorubicin_Cytarabin	combi	AML_3	1.00215	Non-Responder	adverse
1053	Daunorubicin	8	DMSO	0	Daunorubicin_DMSO	single	AML_3	1.04018	Non-Responder	adverse
1054	Ibrutinib	8	DMSO	0	Ibrutinib_DMSO	single	AML_3	1.01215	Non-Responder	adverse
1055	Fludarabine	2000	DMSO	0	Fludarabine_DMSO	single	AML_3	0.770394	Non-Responder	adverse
1056	Quizartinib	400	DMSO	0	Quizartinib_DMSO	single	AML_3	1.01913	Non-Responder	adverse
1057	Crenolanib	16	DMSO	0	Crenolanib_DMSO	single	AML_3	1.01807	Non-Responder	adverse
1058	Vincristine	16	DMSO	0	Vincristine_DMSO	single	AML_3	1.00667	Non-Responder	adverse
1059	Daunorubicin	1.6	Cytarabin	20000	Daunorubicin_Cytarabin	combi	AML_3	0.332049	Non-Responder	adverse
1060	Daunorubicin	1.6	Cytarabin	4000	Daunorubicin_Cytarabin	combi	AML_3	0.716582	Non-Responder	adverse
1061	Daunorubicin	1.6	Cytarabin	800	Daunorubicin_Cytarabin	combi	AML_3	0.996169	Non-Responder	adverse
1062	Daunorubicin	1.6	Cytarabin	160	Daunorubicin_Cytarabin	combi	AML_3	1.02274	Non-Responder	adverse
1063	Daunorubicin	1.6	Cytarabin	32	Daunorubicin_Cytarabin	combi	AML_3	0.988592	Non-Responder	adverse
1064	Daunorubicin	1.6	DMSO	0	Daunorubicin_DMSO	single	AML_3	1.04226	Non-Responder	adverse
1065	Ibrutinib	1.6	DMSO	0	Ibrutinib_DMSO	single	AML_3	0.997953	Non-Responder	adverse
1066	Cladribine	15000	DMSO	0	Cladribine_DMSO	single	AML_3	0.781113	Non-Responder	adverse
1067	Fludarabine	400	DMSO	0	Fludarabine_DMSO	single	AML_3	0.979487	Non-Responder	adverse
1068	Quizartinib	80	DMSO	0	Quizartinib_DMSO	single	AML_3	1.03874	Non-Responder	adverse
1069	Cytarabin	20000	DMSO	0	Cytarabin_DMSO	single	AML_3	0.339341	Non-Responder	adverse
1070	Vindesine	10000	DMSO	0	Vindesine_DMSO	single	AML_3	0.205317	Non-Responder	adverse
1071	Cytarabin	4000	DMSO	0	Cytarabin_DMSO	single	AML_3	0.683832	Non-Responder	adverse
1072	Cytarabin	800	DMSO	0	Cytarabin_DMSO	single	AML_3	0.951696	Non-Responder	adverse
1073	Cytarabin	160	DMSO	0	Cytarabin_DMSO	single	AML_3	0.998485	Non-Responder	adverse
1074	Cytarabin	32	DMSO	0	Cytarabin_DMSO	single	AML_3	1.00831	Non-Responder	adverse
1075	Cladribine	3000	DMSO	0	Cladribine_DMSO	single	AML_3	0.781104	Non-Responder	adverse
1076	Quizartinib	16	DMSO	0	Quizartinib_DMSO	single	AML_3	1.02394	Non-Responder	adverse
1077	Idarubicine	3000	DMSO	0	Idarubicine_DMSO	single	AML_3	0.0234284	Non-Responder	adverse
1078	Vindesine	2000	DMSO	0	Vindesine_DMSO	single	AML_3	0.319407	Non-Responder	adverse
1079	Venetoclax	400	Acacytidine	20000	Venetoclax_Acacytidine	combi	AML_3	0.0154685	Non-Responder	adverse
1080	Venetoclax	400	Acacytidine	4000	Venetoclax_Acacytidine	combi	AML_3	0.0352149	Non-Responder	adverse
1081	Venetoclax	400	Acacytidine	800	Venetoclax_Acacytidine	combi	AML_3	0.270209	Non-Responder	adverse
1082	Venetoclax	400	Acacytidine	160	Venetoclax_Acacytidine	combi	AML_3	0.515151	Non-Responder	adverse
1083	Venetoclax	400	Acacytidine	32	Venetoclax_Acacytidine	combi	AML_3	0.507323	Non-Responder	adverse
1084	Venetoclax	400	DMSO	0	Venetoclax_DMSO	single	AML_3	0.545488	Non-Responder	adverse
1085	Dinaciclib	40	DMSO	0	Dinaciclib_DMSO	single	AML_3	0.114792	Non-Responder	adverse
1086	Cladribine	600	DMSO	0	Cladribine_DMSO	single	AML_3	0.797994	Non-Responder	adverse
1087	Fludarabine	80	DMSO	0	Fludarabine_DMSO	single	AML_3	1.0135	Non-Responder	adverse
1088	Gilteritinib	15000	DMSO	0	Gilteritinib_DMSO	single	AML_3	0.378617	Non-Responder	adverse
1089	Idarubicine	600	DMSO	0	Idarubicine_DMSO	single	AML_3	0.0580814	Non-Responder	adverse
1090	Vindesine	400	DMSO	0	Vindesine_DMSO	single	AML_3	0.381124	Non-Responder	adverse
1091	Venetoclax	80	Acacytidine	20000	Venetoclax_Acacytidine	combi	AML_3	0.0162092	Non-Responder	adverse
1092	Venetoclax	80	Acacytidine	4000	Venetoclax_Acacytidine	combi	AML_3	0.0454605	Non-Responder	adverse
1093	Venetoclax	80	Acacytidine	800	Venetoclax_Acacytidine	combi	AML_3	0.415087	Non-Responder	adverse
1094	Venetoclax	80	Acacytidine	160	Venetoclax_Acacytidine	combi	AML_3	0.744063	Non-Responder	adverse
1095	Venetoclax	80	Acacytidine	32	Venetoclax_Acacytidine	combi	AML_3	0.7614	Non-Responder	adverse
1096	Venetoclax	80	DMSO	0	Venetoclax_DMSO	single	AML_3	0.775868	Non-Responder	adverse
1097	Dinaciclib	8	DMSO	0	Dinaciclib_DMSO	single	AML_3	0.932886	Non-Responder	adverse
1098	Fludarabine	16	DMSO	0	Fludarabine_DMSO	single	AML_3	0.951449	Non-Responder	adverse
1099	Gilteritinib	3000	DMSO	0	Gilteritinib_DMSO	single	AML_3	0.494843	Non-Responder	adverse
1100	Vindesine	80	DMSO	0	Vindesine_DMSO	single	AML_3	0.616463	Non-Responder	adverse
1101	Venetoclax	16	Acacytidine	20000	Venetoclax_Acacytidine	combi	AML_3	0.023007	Non-Responder	adverse
1102	Venetoclax	16	Acacytidine	4000	Venetoclax_Acacytidine	combi	AML_3	0.0692507	Non-Responder	adverse
1103	Venetoclax	16	Acacytidine	800	Venetoclax_Acacytidine	combi	AML_3	0.680725	Non-Responder	adverse
1104	Venetoclax	16	Acacytidine	160	Venetoclax_Acacytidine	combi	AML_3	0.906031	Non-Responder	adverse
1105	Venetoclax	16	Acacytidine	32	Venetoclax_Acacytidine	combi	AML_3	0.936291	Non-Responder	adverse
1106	Venetoclax	16	DMSO	0	Venetoclax_DMSO	single	AML_3	0.93378	Non-Responder	adverse
1107	Dinaciclib	1.6	DMSO	0	Dinaciclib_DMSO	single	AML_3	1.00334	Non-Responder	adverse
1108	Cladribine	120	DMSO	0	Cladribine_DMSO	single	AML_3	0.861711	Non-Responder	adverse
1109	Mitoxantrone	200	DMSO	0	Mitoxantrone_DMSO	single	AML_3	0.56211	Non-Responder	adverse
1110	Idarubicine	120	DMSO	0	Idarubicine_DMSO	single	AML_3	0.52501	Non-Responder	adverse
1111	Vindesine	16	DMSO	0	Vindesine_DMSO	single	AML_3	0.974277	Non-Responder	adverse
1112	Venetoclax	3.2	Acacytidine	20000	Venetoclax_Acacytidine	combi	AML_3	0.0577451	Non-Responder	adverse
1113	Venetoclax	3.2	Acacytidine	4000	Venetoclax_Acacytidine	combi	AML_3	0.189866	Non-Responder	adverse
1114	Venetoclax	3.2	Acacytidine	800	Venetoclax_Acacytidine	combi	AML_3	0.810292	Non-Responder	adverse
1115	Venetoclax	3.2	Acacytidine	160	Venetoclax_Acacytidine	combi	AML_3	0.955378	Non-Responder	adverse
1116	Venetoclax	3.2	Acacytidine	32	Venetoclax_Acacytidine	combi	AML_3	0.978547	Non-Responder	adverse
1117	Venetoclax	3.2	DMSO	0	Venetoclax_DMSO	single	AML_3	0.98657	Non-Responder	adverse
1118	Cladribine	24	DMSO	0	Cladribine_DMSO	single	AML_3	0.958141	Non-Responder	adverse
1119	Mitoxantrone	40	DMSO	0	Mitoxantrone_DMSO	single	AML_3	0.773476	Non-Responder	adverse
1120	Gilteritinib	600	DMSO	0	Gilteritinib_DMSO	single	AML_3	0.758714	Non-Responder	adverse
1121	Idarubicine	24	DMSO	0	Idarubicine_DMSO	single	AML_3	0.848167	Non-Responder	adverse
1122	Venetoclax	0.64	Acacytidine	20000	Venetoclax_Acacytidine	combi	AML_3	0.101158	Non-Responder	adverse
1123	Venetoclax	0.64	Acacytidine	4000	Venetoclax_Acacytidine	combi	AML_3	0.252481	Non-Responder	adverse
1124	Venetoclax	0.64	Acacytidine	800	Venetoclax_Acacytidine	combi	AML_3	0.844485	Non-Responder	adverse
1125	Venetoclax	0.64	Acacytidine	160	Venetoclax_Acacytidine	combi	AML_3	0.963389	Non-Responder	adverse
1126	Venetoclax	0.64	Acacytidine	32	Venetoclax_Acacytidine	combi	AML_3	0.994028	Non-Responder	adverse
1127	Venetoclax	0.64	DMSO	0	Venetoclax_DMSO	single	AML_3	0.984323	Non-Responder	adverse
1128	Dinaciclib	0.32	DMSO	0	Dinaciclib_DMSO	single	AML_3	0.941467	Non-Responder	adverse
1129	Mitoxantrone	5000	DMSO	0	Mitoxantrone_DMSO	single	AML_3	0.0291024	Non-Responder	adverse
1130	Gilteritinib	120	DMSO	0	Gilteritinib_DMSO	single	AML_3	0.975363	Non-Responder	adverse
1131	Idarubicine	4.8	DMSO	0	Idarubicine_DMSO	single	AML_3	0.974912	Non-Responder	adverse
1132	Midostaurin	15000	DMSO	0	Midostaurin_DMSO	single	AML_3	0.695048	Non-Responder	adverse
1133	Acacytidine	20000	DMSO	0	Acacytidine_DMSO	single	AML_3	0.123267	Non-Responder	adverse
1134	Acacytidine	4000	DMSO	0	Acacytidine_DMSO	single	AML_3	0.286584	Non-Responder	adverse
1135	Acacytidine	800	DMSO	0	Acacytidine_DMSO	single	AML_3	0.85579	Non-Responder	adverse
1136	Acacytidine	160	DMSO	0	Acacytidine_DMSO	single	AML_3	0.985302	Non-Responder	adverse
1137	Acacytidine	32	DMSO	0	Acacytidine_DMSO	single	AML_3	0.950223	Non-Responder	adverse
1138	Dinaciclib	0.064	DMSO	0	Dinaciclib_DMSO	single	AML_3	0.954254	Non-Responder	adverse
1139	Mitoxantrone	1000	DMSO	0	Mitoxantrone_DMSO	single	AML_3	0.0396758	Non-Responder	adverse
1140	Mitoxantrone	8	DMSO	0	Mitoxantrone_DMSO	single	AML_3	0.863048	Non-Responder	adverse
1141	Gilteritinib	24	DMSO	0	Gilteritinib_DMSO	single	AML_3	0.912816	Non-Responder	adverse
1142	Midostaurin	3000	DMSO	0	Midostaurin_DMSO	single	AML_3	0.894973	Non-Responder	adverse
1143	Midostaurin	600	DMSO	0	Midostaurin_DMSO	single	AML_3	0.966075	Non-Responder	adverse
1144	Midostaurin	120	DMSO	0	Midostaurin_DMSO	single	AML_3	0.906785	Non-Responder	adverse
1145	Midostaurin	24	DMSO	0	Midostaurin_DMSO	single	AML_3	0.933227	Non-Responder	adverse
1146	Crizotinib	15000	DMSO	0	Crizotinib_DMSO	single	AML_3	0.096527	Non-Responder	adverse
1147	Crizotinib	3000	DMSO	0	Crizotinib_DMSO	single	AML_3	0.684828	Non-Responder	adverse
1148	Crizotinib	600	DMSO	0	Crizotinib_DMSO	single	AML_3	0.922645	Non-Responder	adverse
1149	Crizotinib	120	DMSO	0	Crizotinib_DMSO	single	AML_3	0.977351	Non-Responder	adverse
1150	Crizotinib	24	DMSO	0	Crizotinib_DMSO	single	AML_3	0.967467	Non-Responder	adverse
1151	NSC 652287	15000	DMSO	0	NSC 652287_DMSO	single	AML_3	0.42684	Non-Responder	adverse
1152	NSC 652287	3000	DMSO	0	NSC 652287_DMSO	single	AML_3	0.616859	Non-Responder	adverse
1153	NSC 652287	600	DMSO	0	NSC 652287_DMSO	single	AML_3	0.898165	Non-Responder	adverse
1154	NSC 652287	120	DMSO	0	NSC 652287_DMSO	single	AML_3	0.907768	Non-Responder	adverse
1155	NSC 652287	24	DMSO	0	NSC 652287_DMSO	single	AML_3	0.950381	Non-Responder	adverse
1156	BRD73954	24	DMSO	0	BRD73954_DMSO	single	AML_68	0.927642	Responder	intermediate
1157	BRD73954	120	DMSO	0	BRD73954_DMSO	single	AML_68	0.986993	Responder	intermediate
1158	BRD73954	600	DMSO	0	BRD73954_DMSO	single	AML_68	0.96393	Responder	intermediate
1159	BRD73954	3000	DMSO	0	BRD73954_DMSO	single	AML_68	0.913215	Responder	intermediate
1160	BRD73954	15000	DMSO	0	BRD73954_DMSO	single	AML_68	0.808613	Responder	intermediate
1161	SGC 0946	24	DMSO	0	SGC 0946_DMSO	single	AML_68	0.955405	Responder	intermediate
1162	SGC 0946	120	DMSO	0	SGC 0946_DMSO	single	AML_68	0.917368	Responder	intermediate
1163	SGC 0946	600	DMSO	0	SGC 0946_DMSO	single	AML_68	0.806646	Responder	intermediate
1164	SGC 0946	3000	DMSO	0	SGC 0946_DMSO	single	AML_68	0.758334	Responder	intermediate
1165	SGC 0946	15000	DMSO	0	SGC 0946_DMSO	single	AML_68	0.506831	Responder	intermediate
1166	UMI-77	24	DMSO	0	UMI-77_DMSO	single	AML_68	1.11499	Responder	intermediate
1167	UMI-77	120	DMSO	0	UMI-77_DMSO	single	AML_68	1.02426	Responder	intermediate
1168	UMI-77	600	DMSO	0	UMI-77_DMSO	single	AML_68	0.948191	Responder	intermediate
1169	UMI-77	3000	DMSO	0	UMI-77_DMSO	single	AML_68	0.871133	Responder	intermediate
1170	UMI-77	15000	DMSO	0	UMI-77_DMSO	single	AML_68	0.973003	Responder	intermediate
1171	Vincristine	10000	DMSO	0	Vincristine_DMSO	single	AML_68	0.509892	Responder	intermediate
1172	Sorafenib	15000	DMSO	0	Sorafenib_DMSO	single	AML_68	0.830583	Responder	intermediate
1173	Sorafenib	600	DMSO	0	Sorafenib_DMSO	single	AML_68	1.04208	Responder	intermediate
1174	Navitoclax	2000	DMSO	0	Navitoclax_DMSO	single	AML_68	0.420265	Responder	intermediate
1175	Ibrutinib	1000	DMSO	0	Ibrutinib_DMSO	single	AML_68	0.758225	Responder	intermediate
1176	Daunorubicin	1000	Cytarabin	20000	Daunorubicin_Cytarabin	combi	AML_68	0.0665647	Responder	intermediate
1177	Daunorubicin	1000	Cytarabin	4000	Daunorubicin_Cytarabin	combi	AML_68	0.0729041	Responder	intermediate
1178	Daunorubicin	1000	Cytarabin	800	Daunorubicin_Cytarabin	combi	AML_68	0.0538857	Responder	intermediate
1179	Daunorubicin	1000	Cytarabin	160	Daunorubicin_Cytarabin	combi	AML_68	0.0736693	Responder	intermediate
1180	Daunorubicin	1000	Cytarabin	32	Daunorubicin_Cytarabin	combi	AML_68	0.0598973	Responder	intermediate
1181	Daunorubicin	1000	DMSO	0	Daunorubicin_DMSO	single	AML_68	0.0791343	Responder	intermediate
1182	Vincristine	2000	DMSO	0	Vincristine_DMSO	single	AML_68	0.595366	Responder	intermediate
1183	Crenolanib	10000	DMSO	0	Crenolanib_DMSO	single	AML_68	0.0989179	Responder	intermediate
1184	Sorafenib	3000	DMSO	0	Sorafenib_DMSO	single	AML_68	0.954312	Responder	intermediate
1185	Navitoclax	400	DMSO	0	Navitoclax_DMSO	single	AML_68	0.514045	Responder	intermediate
1186	Ibrutinib	200	DMSO	0	Ibrutinib_DMSO	single	AML_68	0.877036	Responder	intermediate
1187	Daunorubicin	200	Cytarabin	20000	Daunorubicin_Cytarabin	combi	AML_68	0.11422	Responder	intermediate
1188	Daunorubicin	200	Cytarabin	4000	Daunorubicin_Cytarabin	combi	AML_68	0.132036	Responder	intermediate
1189	Daunorubicin	200	Cytarabin	800	Daunorubicin_Cytarabin	combi	AML_68	0.195759	Responder	intermediate
1190	Daunorubicin	200	Cytarabin	160	Daunorubicin_Cytarabin	combi	AML_68	0.274675	Responder	intermediate
1191	Daunorubicin	200	Cytarabin	32	Daunorubicin_Cytarabin	combi	AML_68	0.267789	Responder	intermediate
1192	Daunorubicin	200	DMSO	0	Daunorubicin_DMSO	single	AML_68	0.287135	Responder	intermediate
1193	Crenolanib	2000	DMSO	0	Crenolanib_DMSO	single	AML_68	0.644551	Responder	intermediate
1194	Quizartinib	10000	DMSO	0	Quizartinib_DMSO	single	AML_68	0.601049	Responder	intermediate
1195	Sorafenib	120	DMSO	0	Sorafenib_DMSO	single	AML_68	0.930594	Responder	intermediate
1196	Navitoclax	80	DMSO	0	Navitoclax_DMSO	single	AML_68	0.702918	Responder	intermediate
1197	Daunorubicin	40	Cytarabin	20000	Daunorubicin_Cytarabin	combi	AML_68	0.243524	Responder	intermediate
1198	Daunorubicin	40	Cytarabin	4000	Daunorubicin_Cytarabin	combi	AML_68	0.341567	Responder	intermediate
1199	Daunorubicin	40	Cytarabin	800	Daunorubicin_Cytarabin	combi	AML_68	0.57908	Responder	intermediate
1200	Daunorubicin	40	Cytarabin	160	Daunorubicin_Cytarabin	combi	AML_68	0.685102	Responder	intermediate
1201	Daunorubicin	40	Cytarabin	32	Daunorubicin_Cytarabin	combi	AML_68	0.611652	Responder	intermediate
1202	Daunorubicin	40	DMSO	0	Daunorubicin_DMSO	single	AML_68	0.669253	Responder	intermediate
1203	Vincristine	400	DMSO	0	Vincristine_DMSO	single	AML_68	0.637228	Responder	intermediate
1204	Crenolanib	400	DMSO	0	Crenolanib_DMSO	single	AML_68	0.907531	Responder	intermediate
1205	Quizartinib	2000	DMSO	0	Quizartinib_DMSO	single	AML_68	0.807411	Responder	intermediate
1206	Sorafenib	24	DMSO	0	Sorafenib_DMSO	single	AML_68	0.986447	Responder	intermediate
1207	Navitoclax	16	DMSO	0	Navitoclax_DMSO	single	AML_68	0.71669	Responder	intermediate
1208	Ibrutinib	40	DMSO	0	Ibrutinib_DMSO	single	AML_68	0.799213	Responder	intermediate
1209	Daunorubicin	8	Cytarabin	20000	Daunorubicin_Cytarabin	combi	AML_68	0.290196	Responder	intermediate
1210	Daunorubicin	8	Cytarabin	4000	Daunorubicin_Cytarabin	combi	AML_68	0.47109	Responder	intermediate
1211	Daunorubicin	8	Cytarabin	800	Daunorubicin_Cytarabin	combi	AML_68	0.878566	Responder	intermediate
1212	Daunorubicin	8	Cytarabin	160	Daunorubicin_Cytarabin	combi	AML_68	1.03006	Responder	intermediate
1213	Daunorubicin	8	Cytarabin	32	Daunorubicin_Cytarabin	combi	AML_68	0.83572	Responder	intermediate
1214	Daunorubicin	8	DMSO	0	Daunorubicin_DMSO	single	AML_68	0.854301	Responder	intermediate
1215	Vincristine	80	DMSO	0	Vincristine_DMSO	single	AML_68	0.740846	Responder	intermediate
1216	Crenolanib	80	DMSO	0	Crenolanib_DMSO	single	AML_68	1.06984	Responder	intermediate
1217	Fludarabine	10000	DMSO	0	Fludarabine_DMSO	single	AML_68	0.316756	Responder	intermediate
1218	Navitoclax	3.2	DMSO	0	Navitoclax_DMSO	single	AML_68	0.997377	Responder	intermediate
1219	Daunorubicin	1.6	Cytarabin	20000	Daunorubicin_Cytarabin	combi	AML_68	0.309214	Responder	intermediate
1220	Daunorubicin	1.6	Cytarabin	4000	Daunorubicin_Cytarabin	combi	AML_68	0.533173	Responder	intermediate
1221	Daunorubicin	1.6	Cytarabin	800	Daunorubicin_Cytarabin	combi	AML_68	0.820527	Responder	intermediate
1222	Daunorubicin	1.6	Cytarabin	160	Daunorubicin_Cytarabin	combi	AML_68	0.832113	Responder	intermediate
1223	Daunorubicin	1.6	Cytarabin	32	Daunorubicin_Cytarabin	combi	AML_68	0.916056	Responder	intermediate
1224	Daunorubicin	1.6	DMSO	0	Daunorubicin_DMSO	single	AML_68	1.10876	Responder	intermediate
1225	Vincristine	16	DMSO	0	Vincristine_DMSO	single	AML_68	0.965133	Responder	intermediate
1226	Crenolanib	16	DMSO	0	Crenolanib_DMSO	single	AML_68	1.06001	Responder	intermediate
1227	Quizartinib	400	DMSO	0	Quizartinib_DMSO	single	AML_68	0.880533	Responder	intermediate
1228	Fludarabine	2000	DMSO	0	Fludarabine_DMSO	single	AML_68	0.551098	Responder	intermediate
1229	Ibrutinib	8	DMSO	0	Ibrutinib_DMSO	single	AML_68	0.913761	Responder	intermediate
1230	Cytarabin	20000	DMSO	0	Cytarabin_DMSO	single	AML_68	0.316537	Responder	intermediate
1231	Cytarabin	4000	DMSO	0	Cytarabin_DMSO	single	AML_68	0.563559	Responder	intermediate
1232	Cytarabin	800	DMSO	0	Cytarabin_DMSO	single	AML_68	0.890152	Responder	intermediate
1233	Cytarabin	160	DMSO	0	Cytarabin_DMSO	single	AML_68	1.02536	Responder	intermediate
1234	Cytarabin	32	DMSO	0	Cytarabin_DMSO	single	AML_68	0.940759	Responder	intermediate
1235	Vindesine	10000	DMSO	0	Vindesine_DMSO	single	AML_68	0.498087	Responder	intermediate
1236	Quizartinib	80	DMSO	0	Quizartinib_DMSO	single	AML_68	0.913324	Responder	intermediate
1237	Fludarabine	400	DMSO	0	Fludarabine_DMSO	single	AML_68	0.914854	Responder	intermediate
1238	Cladribine	15000	DMSO	0	Cladribine_DMSO	single	AML_68	0.180457	Responder	intermediate
1239	Ibrutinib	1.6	DMSO	0	Ibrutinib_DMSO	single	AML_68	0.92021	Responder	intermediate
1240	Venetoclax	400	Acacytidine	20000	Venetoclax_Acacytidine	combi	AML_68	0.31293	Responder	intermediate
1241	Venetoclax	400	Acacytidine	4000	Venetoclax_Acacytidine	combi	AML_68	0.448355	Responder	intermediate
1242	Venetoclax	400	Acacytidine	800	Venetoclax_Acacytidine	combi	AML_68	0.530003	Responder	intermediate
1243	Venetoclax	400	Acacytidine	160	Venetoclax_Acacytidine	combi	AML_68	0.630889	Responder	intermediate
1244	Venetoclax	400	Acacytidine	32	Venetoclax_Acacytidine	combi	AML_68	0.628703	Responder	intermediate
1245	Venetoclax	400	DMSO	0	Venetoclax_DMSO	single	AML_68	0.613838	Responder	intermediate
1246	Vindesine	2000	DMSO	0	Vindesine_DMSO	single	AML_68	0.591431	Responder	intermediate
1247	Idarubicine	3000	DMSO	0	Idarubicine_DMSO	single	AML_68	0.0647065	Responder	intermediate
1248	Quizartinib	16	DMSO	0	Quizartinib_DMSO	single	AML_68	0.966772	Responder	intermediate
1249	Cladribine	3000	DMSO	0	Cladribine_DMSO	single	AML_68	0.202317	Responder	intermediate
1250	Venetoclax	80	Acacytidine	20000	Venetoclax_Acacytidine	combi	AML_68	0.283091	Responder	intermediate
1251	Venetoclax	80	Acacytidine	4000	Venetoclax_Acacytidine	combi	AML_68	0.448902	Responder	intermediate
1252	Venetoclax	80	Acacytidine	800	Venetoclax_Acacytidine	combi	AML_68	0.546399	Responder	intermediate
1253	Venetoclax	80	Acacytidine	160	Venetoclax_Acacytidine	combi	AML_68	0.61657	Responder	intermediate
1254	Venetoclax	80	Acacytidine	32	Venetoclax_Acacytidine	combi	AML_68	0.783802	Responder	intermediate
1255	Venetoclax	80	DMSO	0	Venetoclax_DMSO	single	AML_68	0.711444	Responder	intermediate
1256	Vindesine	400	DMSO	0	Vindesine_DMSO	single	AML_68	0.6886	Responder	intermediate
1257	Idarubicine	600	DMSO	0	Idarubicine_DMSO	single	AML_68	0.0715925	Responder	intermediate
1258	Gilteritinib	15000	DMSO	0	Gilteritinib_DMSO	single	AML_68	0.135862	Responder	intermediate
1259	Fludarabine	80	DMSO	0	Fludarabine_DMSO	single	AML_68	0.882064	Responder	intermediate
1260	Cladribine	600	DMSO	0	Cladribine_DMSO	single	AML_68	0.239152	Responder	intermediate
1261	Dinaciclib	40	DMSO	0	Dinaciclib_DMSO	single	AML_68	0.0668926	Responder	intermediate
1262	Venetoclax	16	Acacytidine	20000	Venetoclax_Acacytidine	combi	AML_68	0.376653	Responder	intermediate
1263	Venetoclax	16	Acacytidine	4000	Venetoclax_Acacytidine	combi	AML_68	0.507269	Responder	intermediate
1264	Venetoclax	16	Acacytidine	800	Venetoclax_Acacytidine	combi	AML_68	0.732976	Responder	intermediate
1265	Venetoclax	16	Acacytidine	160	Venetoclax_Acacytidine	combi	AML_68	0.839764	Responder	intermediate
1266	Venetoclax	16	Acacytidine	32	Venetoclax_Acacytidine	combi	AML_68	0.819762	Responder	intermediate
1267	Venetoclax	16	DMSO	0	Venetoclax_DMSO	single	AML_68	0.833862	Responder	intermediate
1268	Vindesine	80	DMSO	0	Vindesine_DMSO	single	AML_68	0.781288	Responder	intermediate
1269	Gilteritinib	3000	DMSO	0	Gilteritinib_DMSO	single	AML_68	0.425292	Responder	intermediate
1270	Fludarabine	16	DMSO	0	Fludarabine_DMSO	single	AML_68	0.995628	Responder	intermediate
1271	Dinaciclib	8	DMSO	0	Dinaciclib_DMSO	single	AML_68	0.395016	Responder	intermediate
1272	Venetoclax	3.2	Acacytidine	20000	Venetoclax_Acacytidine	combi	AML_68	0.439939	Responder	intermediate
1273	Venetoclax	3.2	Acacytidine	4000	Venetoclax_Acacytidine	combi	AML_68	0.6416	Responder	intermediate
1274	Venetoclax	3.2	Acacytidine	800	Venetoclax_Acacytidine	combi	AML_68	0.912777	Responder	intermediate
1275	Venetoclax	3.2	Acacytidine	160	Venetoclax_Acacytidine	combi	AML_68	0.992349	Responder	intermediate
1276	Venetoclax	3.2	Acacytidine	32	Venetoclax_Acacytidine	combi	AML_68	1.0023	Responder	intermediate
1277	Venetoclax	3.2	DMSO	0	Venetoclax_DMSO	single	AML_68	0.872773	Responder	intermediate
1278	Vindesine	16	DMSO	0	Vindesine_DMSO	single	AML_68	0.852443	Responder	intermediate
1279	Idarubicine	120	DMSO	0	Idarubicine_DMSO	single	AML_68	0.315991	Responder	intermediate
1280	Mitoxantrone	200	DMSO	0	Mitoxantrone_DMSO	single	AML_68	0.432178	Responder	intermediate
1281	Cladribine	120	DMSO	0	Cladribine_DMSO	single	AML_68	0.317302	Responder	intermediate
1282	Dinaciclib	1.6	DMSO	0	Dinaciclib_DMSO	single	AML_68	0.940977	Responder	intermediate
1283	Venetoclax	0.64	Acacytidine	20000	Venetoclax_Acacytidine	combi	AML_68	0.412067	Responder	intermediate
1284	Venetoclax	0.64	Acacytidine	4000	Venetoclax_Acacytidine	combi	AML_68	0.591103	Responder	intermediate
1285	Venetoclax	0.64	Acacytidine	800	Venetoclax_Acacytidine	combi	AML_68	1.01017	Responder	intermediate
1286	Venetoclax	0.64	Acacytidine	160	Venetoclax_Acacytidine	combi	AML_68	1.01836	Responder	intermediate
1287	Venetoclax	0.64	Acacytidine	32	Venetoclax_Acacytidine	combi	AML_68	1.00339	Responder	intermediate
1288	Venetoclax	0.64	DMSO	0	Venetoclax_DMSO	single	AML_68	0.934856	Responder	intermediate
1289	Idarubicine	24	DMSO	0	Idarubicine_DMSO	single	AML_68	0.640398	Responder	intermediate
1290	Gilteritinib	600	DMSO	0	Gilteritinib_DMSO	single	AML_68	0.646082	Responder	intermediate
1291	Mitoxantrone	40	DMSO	0	Mitoxantrone_DMSO	single	AML_68	0.709914	Responder	intermediate
1292	Cladribine	24	DMSO	0	Cladribine_DMSO	single	AML_68	0.490108	Responder	intermediate
1293	Acacytidine	20000	DMSO	0	Acacytidine_DMSO	single	AML_68	0.406711	Responder	intermediate
1294	Acacytidine	4000	DMSO	0	Acacytidine_DMSO	single	AML_68	0.685977	Responder	intermediate
1295	Acacytidine	800	DMSO	0	Acacytidine_DMSO	single	AML_68	0.977702	Responder	intermediate
1296	Acacytidine	160	DMSO	0	Acacytidine_DMSO	single	AML_68	1.05389	Responder	intermediate
1297	Acacytidine	32	DMSO	0	Acacytidine_DMSO	single	AML_68	0.951361	Responder	intermediate
1298	Midostaurin	15000	DMSO	0	Midostaurin_DMSO	single	AML_68	0.800962	Responder	intermediate
1299	Idarubicine	4.8	DMSO	0	Idarubicine_DMSO	single	AML_68	0.839545	Responder	intermediate
1300	Gilteritinib	120	DMSO	0	Gilteritinib_DMSO	single	AML_68	1.08241	Responder	intermediate
1301	Mitoxantrone	5000	DMSO	0	Mitoxantrone_DMSO	single	AML_68	0.0438299	Responder	intermediate
1302	Dinaciclib	0.32	DMSO	0	Dinaciclib_DMSO	single	AML_68	0.919226	Responder	intermediate
1303	Midostaurin	24	DMSO	0	Midostaurin_DMSO	single	AML_68	1.17751	Responder	intermediate
1304	Midostaurin	120	DMSO	0	Midostaurin_DMSO	single	AML_68	0.915619	Responder	intermediate
1305	Midostaurin	600	DMSO	0	Midostaurin_DMSO	single	AML_68	1.09531	Responder	intermediate
1306	Midostaurin	3000	DMSO	0	Midostaurin_DMSO	single	AML_68	0.901738	Responder	intermediate
1307	Gilteritinib	24	DMSO	0	Gilteritinib_DMSO	single	AML_68	1.07684	Responder	intermediate
1308	Mitoxantrone	8	DMSO	0	Mitoxantrone_DMSO	single	AML_68	0.808394	Responder	intermediate
1309	Mitoxantrone	1000	DMSO	0	Mitoxantrone_DMSO	single	AML_68	0.0777134	Responder	intermediate
1310	Dinaciclib	0.064	DMSO	0	Dinaciclib_DMSO	single	AML_68	0.853317	Responder	intermediate
1311	NSC 652287	24	DMSO	0	NSC 652287_DMSO	single	AML_68	0.794294	Responder	intermediate
1312	NSC 652287	120	DMSO	0	NSC 652287_DMSO	single	AML_68	0.519948	Responder	intermediate
1313	NSC 652287	600	DMSO	0	NSC 652287_DMSO	single	AML_68	0.326921	Responder	intermediate
1314	NSC 652287	3000	DMSO	0	NSC 652287_DMSO	single	AML_68	0.180785	Responder	intermediate
1315	NSC 652287	15000	DMSO	0	NSC 652287_DMSO	single	AML_68	0.142311	Responder	intermediate
1316	Crizotinib	24	DMSO	0	Crizotinib_DMSO	single	AML_68	0.997923	Responder	intermediate
1317	Crizotinib	120	DMSO	0	Crizotinib_DMSO	single	AML_68	1.03257	Responder	intermediate
1318	Crizotinib	600	DMSO	0	Crizotinib_DMSO	single	AML_68	0.932889	Responder	intermediate
1319	Crizotinib	3000	DMSO	0	Crizotinib_DMSO	single	AML_68	0.49448	Responder	intermediate
1320	Crizotinib	15000	DMSO	0	Crizotinib_DMSO	single	AML_68	0.0829599	Responder	intermediate
1321	SGC 0946	15000	DMSO	0	SGC 0946_DMSO	single	AML_49	0.687918	Responder	adverse
1322	SGC 0946	3000	DMSO	0	SGC 0946_DMSO	single	AML_49	0.88815	Responder	adverse
1323	SGC 0946	600	DMSO	0	SGC 0946_DMSO	single	AML_49	0.928734	Responder	adverse
1324	SGC 0946	120	DMSO	0	SGC 0946_DMSO	single	AML_49	0.955311	Responder	adverse
1325	SGC 0946	24	DMSO	0	SGC 0946_DMSO	single	AML_49	0.931447	Responder	adverse
1326	BRD73954	15000	DMSO	0	BRD73954_DMSO	single	AML_49	0.816215	Responder	adverse
1327	BRD73954	3000	DMSO	0	BRD73954_DMSO	single	AML_49	0.867491	Responder	adverse
1328	BRD73954	600	DMSO	0	BRD73954_DMSO	single	AML_49	1.04629	Responder	adverse
1329	BRD73954	120	DMSO	0	BRD73954_DMSO	single	AML_49	0.980691	Responder	adverse
1330	BRD73954	24	DMSO	0	BRD73954_DMSO	single	AML_49	1.03981	Responder	adverse
1331	Ibrutinib	1000	DMSO	0	Ibrutinib_DMSO	single	AML_49	0.751341	Responder	adverse
1332	Navitoclax	2000	DMSO	0	Navitoclax_DMSO	single	AML_49	0.761176	Responder	adverse
1333	Sorafenib	600	DMSO	0	Sorafenib_DMSO	single	AML_49	0.954946	Responder	adverse
1334	Sorafenib	15000	DMSO	0	Sorafenib_DMSO	single	AML_49	0.864547	Responder	adverse
1335	Vincristine	10000	DMSO	0	Vincristine_DMSO	single	AML_49	0.576752	Responder	adverse
1336	UMI-77	15000	DMSO	0	UMI-77_DMSO	single	AML_49	1.01995	Responder	adverse
1337	UMI-77	3000	DMSO	0	UMI-77_DMSO	single	AML_49	1.04327	Responder	adverse
1338	UMI-77	600	DMSO	0	UMI-77_DMSO	single	AML_49	1.13247	Responder	adverse
1339	UMI-77	120	DMSO	0	UMI-77_DMSO	single	AML_49	1.08667	Responder	adverse
1340	UMI-77	24	DMSO	0	UMI-77_DMSO	single	AML_49	1.06133	Responder	adverse
1341	Ibrutinib	200	DMSO	0	Ibrutinib_DMSO	single	AML_49	0.744757	Responder	adverse
1342	Navitoclax	400	DMSO	0	Navitoclax_DMSO	single	AML_49	0.764254	Responder	adverse
1343	Sorafenib	3000	DMSO	0	Sorafenib_DMSO	single	AML_49	1.00989	Responder	adverse
1344	Crenolanib	10000	DMSO	0	Crenolanib_DMSO	single	AML_49	0.0382052	Responder	adverse
1345	Vincristine	2000	DMSO	0	Vincristine_DMSO	single	AML_49	0.616406	Responder	adverse
1346	Daunorubicin	1000	Cytarabin	20000	Daunorubicin_Cytarabin	combi	AML_49	0.0226085	Responder	adverse
1347	Daunorubicin	1000	Cytarabin	4000	Daunorubicin_Cytarabin	combi	AML_49	0.0271086	Responder	adverse
1348	Daunorubicin	1000	Cytarabin	800	Daunorubicin_Cytarabin	combi	AML_49	0.0297696	Responder	adverse
1349	Daunorubicin	1000	Cytarabin	160	Daunorubicin_Cytarabin	combi	AML_49	0.0382986	Responder	adverse
1350	Daunorubicin	1000	Cytarabin	32	Daunorubicin_Cytarabin	combi	AML_49	0.0337425	Responder	adverse
1351	Daunorubicin	1000	DMSO	0	Daunorubicin_DMSO	single	AML_49	0.0295911	Responder	adverse
1352	Navitoclax	80	DMSO	0	Navitoclax_DMSO	single	AML_49	0.865998	Responder	adverse
1353	Sorafenib	120	DMSO	0	Sorafenib_DMSO	single	AML_49	0.969106	Responder	adverse
1354	Quizartinib	10000	DMSO	0	Quizartinib_DMSO	single	AML_49	0.763216	Responder	adverse
1355	Crenolanib	2000	DMSO	0	Crenolanib_DMSO	single	AML_49	0.857349	Responder	adverse
1356	Daunorubicin	200	Cytarabin	20000	Daunorubicin_Cytarabin	combi	AML_49	0.109057	Responder	adverse
1357	Daunorubicin	200	Cytarabin	4000	Daunorubicin_Cytarabin	combi	AML_49	0.233613	Responder	adverse
1358	Daunorubicin	200	Cytarabin	800	Daunorubicin_Cytarabin	combi	AML_49	0.479818	Responder	adverse
1359	Daunorubicin	200	Cytarabin	160	Daunorubicin_Cytarabin	combi	AML_49	0.727118	Responder	adverse
1360	Daunorubicin	200	Cytarabin	32	Daunorubicin_Cytarabin	combi	AML_49	0.803099	Responder	adverse
1361	Daunorubicin	200	DMSO	0	Daunorubicin_DMSO	single	AML_49	0.772081	Responder	adverse
1362	Ibrutinib	40	DMSO	0	Ibrutinib_DMSO	single	AML_49	0.789148	Responder	adverse
1363	Navitoclax	16	DMSO	0	Navitoclax_DMSO	single	AML_49	0.88742	Responder	adverse
1364	Sorafenib	24	DMSO	0	Sorafenib_DMSO	single	AML_49	1.07079	Responder	adverse
1365	Quizartinib	2000	DMSO	0	Quizartinib_DMSO	single	AML_49	0.903359	Responder	adverse
1366	Crenolanib	400	DMSO	0	Crenolanib_DMSO	single	AML_49	0.900727	Responder	adverse
1367	Vincristine	400	DMSO	0	Vincristine_DMSO	single	AML_49	0.718466	Responder	adverse
1368	Daunorubicin	40	Cytarabin	20000	Daunorubicin_Cytarabin	combi	AML_49	0.229885	Responder	adverse
1369	Daunorubicin	40	Cytarabin	4000	Daunorubicin_Cytarabin	combi	AML_49	0.432577	Responder	adverse
1370	Daunorubicin	40	Cytarabin	800	Daunorubicin_Cytarabin	combi	AML_49	0.74938	Responder	adverse
1371	Daunorubicin	40	Cytarabin	160	Daunorubicin_Cytarabin	combi	AML_49	0.873226	Responder	adverse
1372	Daunorubicin	40	Cytarabin	32	Daunorubicin_Cytarabin	combi	AML_49	0.931183	Responder	adverse
1373	Daunorubicin	40	DMSO	0	Daunorubicin_DMSO	single	AML_49	0.93937	Responder	adverse
1374	Navitoclax	3.2	DMSO	0	Navitoclax_DMSO	single	AML_49	0.900999	Responder	adverse
1375	Fludarabine	10000	DMSO	0	Fludarabine_DMSO	single	AML_49	0.608492	Responder	adverse
1376	Crenolanib	80	DMSO	0	Crenolanib_DMSO	single	AML_49	0.963606	Responder	adverse
1377	Vincristine	80	DMSO	0	Vincristine_DMSO	single	AML_49	0.78783	Responder	adverse
1378	Daunorubicin	8	Cytarabin	20000	Daunorubicin_Cytarabin	combi	AML_49	0.254227	Responder	adverse
1379	Daunorubicin	8	Cytarabin	4000	Daunorubicin_Cytarabin	combi	AML_49	0.503406	Responder	adverse
1380	Daunorubicin	8	Cytarabin	800	Daunorubicin_Cytarabin	combi	AML_49	0.97512	Responder	adverse
1381	Daunorubicin	8	Cytarabin	160	Daunorubicin_Cytarabin	combi	AML_49	1.02398	Responder	adverse
1382	Daunorubicin	8	Cytarabin	32	Daunorubicin_Cytarabin	combi	AML_49	1.05751	Responder	adverse
1383	Daunorubicin	8	DMSO	0	Daunorubicin_DMSO	single	AML_49	1.08165	Responder	adverse
1384	Ibrutinib	8	DMSO	0	Ibrutinib_DMSO	single	AML_49	0.791433	Responder	adverse
1385	Fludarabine	2000	DMSO	0	Fludarabine_DMSO	single	AML_49	0.662416	Responder	adverse
1386	Quizartinib	400	DMSO	0	Quizartinib_DMSO	single	AML_49	0.926501	Responder	adverse
1387	Crenolanib	16	DMSO	0	Crenolanib_DMSO	single	AML_49	0.878531	Responder	adverse
1388	Vincristine	16	DMSO	0	Vincristine_DMSO	single	AML_49	0.843218	Responder	adverse
1389	Daunorubicin	1.6	Cytarabin	20000	Daunorubicin_Cytarabin	combi	AML_49	0.26314	Responder	adverse
1390	Daunorubicin	1.6	Cytarabin	4000	Daunorubicin_Cytarabin	combi	AML_49	0.468721	Responder	adverse
1391	Daunorubicin	1.6	Cytarabin	800	Daunorubicin_Cytarabin	combi	AML_49	0.777806	Responder	adverse
1392	Daunorubicin	1.6	Cytarabin	160	Daunorubicin_Cytarabin	combi	AML_49	0.914495	Responder	adverse
1393	Daunorubicin	1.6	Cytarabin	32	Daunorubicin_Cytarabin	combi	AML_49	1.02147	Responder	adverse
1394	Daunorubicin	1.6	DMSO	0	Daunorubicin_DMSO	single	AML_49	1.00535	Responder	adverse
1395	Ibrutinib	1.6	DMSO	0	Ibrutinib_DMSO	single	AML_49	0.961829	Responder	adverse
1396	Cladribine	15000	DMSO	0	Cladribine_DMSO	single	AML_49	0.199929	Responder	adverse
1397	Fludarabine	400	DMSO	0	Fludarabine_DMSO	single	AML_49	0.895604	Responder	adverse
1398	Quizartinib	80	DMSO	0	Quizartinib_DMSO	single	AML_49	0.942743	Responder	adverse
1399	Cytarabin	20000	DMSO	0	Cytarabin_DMSO	single	AML_49	0.282106	Responder	adverse
1400	Vindesine	10000	DMSO	0	Vindesine_DMSO	single	AML_49	0.517896	Responder	adverse
1401	Cytarabin	4000	DMSO	0	Cytarabin_DMSO	single	AML_49	0.589485	Responder	adverse
1402	Cytarabin	800	DMSO	0	Cytarabin_DMSO	single	AML_49	0.865031	Responder	adverse
1403	Cytarabin	160	DMSO	0	Cytarabin_DMSO	single	AML_49	0.896424	Responder	adverse
1404	Cytarabin	32	DMSO	0	Cytarabin_DMSO	single	AML_49	0.955824	Responder	adverse
1405	Cladribine	3000	DMSO	0	Cladribine_DMSO	single	AML_49	0.286244	Responder	adverse
1406	Quizartinib	16	DMSO	0	Quizartinib_DMSO	single	AML_49	0.966854	Responder	adverse
1407	Idarubicine	3000	DMSO	0	Idarubicine_DMSO	single	AML_49	0.0213568	Responder	adverse
1408	Vindesine	2000	DMSO	0	Vindesine_DMSO	single	AML_49	0.578465	Responder	adverse
1409	Venetoclax	400	Acacytidine	20000	Venetoclax_Acacytidine	combi	AML_49	0.155345	Responder	adverse
1410	Venetoclax	400	Acacytidine	4000	Venetoclax_Acacytidine	combi	AML_49	0.586267	Responder	adverse
1411	Venetoclax	400	Acacytidine	800	Venetoclax_Acacytidine	combi	AML_49	0.815092	Responder	adverse
1412	Venetoclax	400	Acacytidine	160	Venetoclax_Acacytidine	combi	AML_49	0.807972	Responder	adverse
1413	Venetoclax	400	Acacytidine	32	Venetoclax_Acacytidine	combi	AML_49	0.83989	Responder	adverse
1414	Venetoclax	400	DMSO	0	Venetoclax_DMSO	single	AML_49	0.932329	Responder	adverse
1415	Dinaciclib	40	DMSO	0	Dinaciclib_DMSO	single	AML_49	0.0303944	Responder	adverse
1416	Cladribine	600	DMSO	0	Cladribine_DMSO	single	AML_49	0.437689	Responder	adverse
1417	Fludarabine	80	DMSO	0	Fludarabine_DMSO	single	AML_49	0.91704	Responder	adverse
1418	Gilteritinib	15000	DMSO	0	Gilteritinib_DMSO	single	AML_49	0.120874	Responder	adverse
1419	Idarubicine	600	DMSO	0	Idarubicine_DMSO	single	AML_49	0.208292	Responder	adverse
1420	Vindesine	400	DMSO	0	Vindesine_DMSO	single	AML_49	0.658809	Responder	adverse
1421	Venetoclax	80	Acacytidine	20000	Venetoclax_Acacytidine	combi	AML_49	0.166666	Responder	adverse
1422	Venetoclax	80	Acacytidine	4000	Venetoclax_Acacytidine	combi	AML_49	0.573176	Responder	adverse
1423	Venetoclax	80	Acacytidine	800	Venetoclax_Acacytidine	combi	AML_49	0.816011	Responder	adverse
1424	Venetoclax	80	Acacytidine	160	Venetoclax_Acacytidine	combi	AML_49	0.91294	Responder	adverse
1425	Venetoclax	80	Acacytidine	32	Venetoclax_Acacytidine	combi	AML_49	0.926422	Responder	adverse
1426	Venetoclax	80	DMSO	0	Venetoclax_DMSO	single	AML_49	0.890757	Responder	adverse
1427	Dinaciclib	8	DMSO	0	Dinaciclib_DMSO	single	AML_49	0.539519	Responder	adverse
1428	Fludarabine	16	DMSO	0	Fludarabine_DMSO	single	AML_49	0.96985	Responder	adverse
1429	Gilteritinib	3000	DMSO	0	Gilteritinib_DMSO	single	AML_49	0.50238	Responder	adverse
1430	Vindesine	80	DMSO	0	Vindesine_DMSO	single	AML_49	0.716098	Responder	adverse
1431	Venetoclax	16	Acacytidine	20000	Venetoclax_Acacytidine	combi	AML_49	0.165366	Responder	adverse
1432	Venetoclax	16	Acacytidine	4000	Venetoclax_Acacytidine	combi	AML_49	0.593958	Responder	adverse
1433	Venetoclax	16	Acacytidine	800	Venetoclax_Acacytidine	combi	AML_49	0.849991	Responder	adverse
1434	Venetoclax	16	Acacytidine	160	Venetoclax_Acacytidine	combi	AML_49	0.927196	Responder	adverse
1435	Venetoclax	16	Acacytidine	32	Venetoclax_Acacytidine	combi	AML_49	0.922443	Responder	adverse
1436	Venetoclax	16	DMSO	0	Venetoclax_DMSO	single	AML_49	0.943038	Responder	adverse
1437	Dinaciclib	1.6	DMSO	0	Dinaciclib_DMSO	single	AML_49	0.914534	Responder	adverse
1438	Cladribine	120	DMSO	0	Cladribine_DMSO	single	AML_49	0.589302	Responder	adverse
1439	Mitoxantrone	200	DMSO	0	Mitoxantrone_DMSO	single	AML_49	0.640387	Responder	adverse
1440	Idarubicine	120	DMSO	0	Idarubicine_DMSO	single	AML_49	0.702122	Responder	adverse
1441	Vindesine	16	DMSO	0	Vindesine_DMSO	single	AML_49	0.893821	Responder	adverse
1442	Venetoclax	3.2	Acacytidine	20000	Venetoclax_Acacytidine	combi	AML_49	0.179172	Responder	adverse
1443	Venetoclax	3.2	Acacytidine	4000	Venetoclax_Acacytidine	combi	AML_49	0.620658	Responder	adverse
1444	Venetoclax	3.2	Acacytidine	800	Venetoclax_Acacytidine	combi	AML_49	0.913115	Responder	adverse
1445	Venetoclax	3.2	Acacytidine	160	Venetoclax_Acacytidine	combi	AML_49	0.946641	Responder	adverse
1446	Venetoclax	3.2	Acacytidine	32	Venetoclax_Acacytidine	combi	AML_49	0.977303	Responder	adverse
1447	Venetoclax	3.2	DMSO	0	Venetoclax_DMSO	single	AML_49	1.0509	Responder	adverse
1448	Cladribine	24	DMSO	0	Cladribine_DMSO	single	AML_49	0.748155	Responder	adverse
1449	Mitoxantrone	40	DMSO	0	Mitoxantrone_DMSO	single	AML_49	0.843465	Responder	adverse
1450	Gilteritinib	600	DMSO	0	Gilteritinib_DMSO	single	AML_49	0.623354	Responder	adverse
1451	Idarubicine	24	DMSO	0	Idarubicine_DMSO	single	AML_49	0.799634	Responder	adverse
1452	Venetoclax	0.64	Acacytidine	20000	Venetoclax_Acacytidine	combi	AML_49	0.192128	Responder	adverse
1453	Venetoclax	0.64	Acacytidine	4000	Venetoclax_Acacytidine	combi	AML_49	0.589746	Responder	adverse
1454	Venetoclax	0.64	Acacytidine	800	Venetoclax_Acacytidine	combi	AML_49	0.914619	Responder	adverse
1455	Venetoclax	0.64	Acacytidine	160	Venetoclax_Acacytidine	combi	AML_49	0.998262	Responder	adverse
1456	Venetoclax	0.64	Acacytidine	32	Venetoclax_Acacytidine	combi	AML_49	1.03222	Responder	adverse
1457	Venetoclax	0.64	DMSO	0	Venetoclax_DMSO	single	AML_49	1.00253	Responder	adverse
1458	Dinaciclib	0.32	DMSO	0	Dinaciclib_DMSO	single	AML_49	0.881238	Responder	adverse
1459	Mitoxantrone	5000	DMSO	0	Mitoxantrone_DMSO	single	AML_49	0.0216765	Responder	adverse
1460	Gilteritinib	120	DMSO	0	Gilteritinib_DMSO	single	AML_49	0.863786	Responder	adverse
1461	Idarubicine	4.8	DMSO	0	Idarubicine_DMSO	single	AML_49	0.92341	Responder	adverse
1462	Midostaurin	15000	DMSO	0	Midostaurin_DMSO	single	AML_49	0.454959	Responder	adverse
1463	Acacytidine	20000	DMSO	0	Acacytidine_DMSO	single	AML_49	0.197596	Responder	adverse
1464	Acacytidine	4000	DMSO	0	Acacytidine_DMSO	single	AML_49	0.600442	Responder	adverse
1465	Acacytidine	800	DMSO	0	Acacytidine_DMSO	single	AML_49	0.896721	Responder	adverse
1466	Acacytidine	160	DMSO	0	Acacytidine_DMSO	single	AML_49	0.976697	Responder	adverse
1467	Acacytidine	32	DMSO	0	Acacytidine_DMSO	single	AML_49	0.999764	Responder	adverse
1468	Dinaciclib	0.064	DMSO	0	Dinaciclib_DMSO	single	AML_49	1.02862	Responder	adverse
1469	Mitoxantrone	1000	DMSO	0	Mitoxantrone_DMSO	single	AML_49	0.0709099	Responder	adverse
1470	Mitoxantrone	8	DMSO	0	Mitoxantrone_DMSO	single	AML_49	0.772586	Responder	adverse
1471	Gilteritinib	24	DMSO	0	Gilteritinib_DMSO	single	AML_49	0.933095	Responder	adverse
1472	Midostaurin	3000	DMSO	0	Midostaurin_DMSO	single	AML_49	0.616896	Responder	adverse
1473	Midostaurin	600	DMSO	0	Midostaurin_DMSO	single	AML_49	0.955814	Responder	adverse
1474	Midostaurin	120	DMSO	0	Midostaurin_DMSO	single	AML_49	0.980454	Responder	adverse
1475	Midostaurin	24	DMSO	0	Midostaurin_DMSO	single	AML_49	0.923649	Responder	adverse
1476	Crizotinib	15000	DMSO	0	Crizotinib_DMSO	single	AML_49	0.0279492	Responder	adverse
1477	Crizotinib	3000	DMSO	0	Crizotinib_DMSO	single	AML_49	0.594101	Responder	adverse
1478	Crizotinib	600	DMSO	0	Crizotinib_DMSO	single	AML_49	0.97359	Responder	adverse
1479	Crizotinib	120	DMSO	0	Crizotinib_DMSO	single	AML_49	0.909015	Responder	adverse
1480	Crizotinib	24	DMSO	0	Crizotinib_DMSO	single	AML_49	0.957238	Responder	adverse
1481	NSC 652287	15000	DMSO	0	NSC 652287_DMSO	single	AML_49	0.0271003	Responder	adverse
1482	NSC 652287	3000	DMSO	0	NSC 652287_DMSO	single	AML_49	0.0295579	Responder	adverse
1483	NSC 652287	600	DMSO	0	NSC 652287_DMSO	single	AML_49	0.0614904	Responder	adverse
1484	NSC 652287	120	DMSO	0	NSC 652287_DMSO	single	AML_49	0.271366	Responder	adverse
1485	NSC 652287	24	DMSO	0	NSC 652287_DMSO	single	AML_49	0.613033	Responder	adverse
1486	SGC 0946	15000	DMSO	0	SGC 0946_DMSO	single	AML_36	0.815515	Non-Responder	intermediate
1487	SGC 0946	3000	DMSO	0	SGC 0946_DMSO	single	AML_36	0.968582	Non-Responder	intermediate
1488	SGC 0946	600	DMSO	0	SGC 0946_DMSO	single	AML_36	0.962902	Non-Responder	intermediate
1489	SGC 0946	120	DMSO	0	SGC 0946_DMSO	single	AML_36	1.03688	Non-Responder	intermediate
1490	SGC 0946	24	DMSO	0	SGC 0946_DMSO	single	AML_36	0.931113	Non-Responder	intermediate
1491	BRD73954	15000	DMSO	0	BRD73954_DMSO	single	AML_36	0.933343	Non-Responder	intermediate
1492	BRD73954	3000	DMSO	0	BRD73954_DMSO	single	AML_36	0.967543	Non-Responder	intermediate
1493	BRD73954	600	DMSO	0	BRD73954_DMSO	single	AML_36	1.00199	Non-Responder	intermediate
1494	BRD73954	120	DMSO	0	BRD73954_DMSO	single	AML_36	0.987473	Non-Responder	intermediate
1495	BRD73954	24	DMSO	0	BRD73954_DMSO	single	AML_36	1.06282	Non-Responder	intermediate
1496	Ibrutinib	1000	DMSO	0	Ibrutinib_DMSO	single	AML_36	1.06404	Non-Responder	intermediate
1497	Navitoclax	2000	DMSO	0	Navitoclax_DMSO	single	AML_36	0.194458	Non-Responder	intermediate
1498	Sorafenib	600	DMSO	0	Sorafenib_DMSO	single	AML_36	1.07025	Non-Responder	intermediate
1499	Sorafenib	15000	DMSO	0	Sorafenib_DMSO	single	AML_36	1.13586	Non-Responder	intermediate
1500	Vincristine	10000	DMSO	0	Vincristine_DMSO	single	AML_36	0.323875	Non-Responder	intermediate
1501	UMI-77	15000	DMSO	0	UMI-77_DMSO	single	AML_36	1.00824	Non-Responder	intermediate
1502	UMI-77	3000	DMSO	0	UMI-77_DMSO	single	AML_36	1.04493	Non-Responder	intermediate
1503	UMI-77	600	DMSO	0	UMI-77_DMSO	single	AML_36	1.0245	Non-Responder	intermediate
1504	UMI-77	120	DMSO	0	UMI-77_DMSO	single	AML_36	1.05948	Non-Responder	intermediate
1505	UMI-77	24	DMSO	0	UMI-77_DMSO	single	AML_36	1.03572	Non-Responder	intermediate
1506	Ibrutinib	200	DMSO	0	Ibrutinib_DMSO	single	AML_36	1.04402	Non-Responder	intermediate
1507	Navitoclax	400	DMSO	0	Navitoclax_DMSO	single	AML_36	0.391932	Non-Responder	intermediate
1508	Sorafenib	3000	DMSO	0	Sorafenib_DMSO	single	AML_36	1.24162	Non-Responder	intermediate
1509	Crenolanib	10000	DMSO	0	Crenolanib_DMSO	single	AML_36	0.081457	Non-Responder	intermediate
1510	Vincristine	2000	DMSO	0	Vincristine_DMSO	single	AML_36	0.385746	Non-Responder	intermediate
1511	Daunorubicin	1000	Cytarabin	20000	Daunorubicin_Cytarabin	combi	AML_36	0.026006	Non-Responder	intermediate
1512	Daunorubicin	1000	Cytarabin	4000	Daunorubicin_Cytarabin	combi	AML_36	0.0355245	Non-Responder	intermediate
1513	Daunorubicin	1000	Cytarabin	800	Daunorubicin_Cytarabin	combi	AML_36	0.0415725	Non-Responder	intermediate
1514	Daunorubicin	1000	Cytarabin	160	Daunorubicin_Cytarabin	combi	AML_36	0.0417029	Non-Responder	intermediate
1515	Daunorubicin	1000	Cytarabin	32	Daunorubicin_Cytarabin	combi	AML_36	0.0421535	Non-Responder	intermediate
1516	Daunorubicin	1000	DMSO	0	Daunorubicin_DMSO	single	AML_36	0.0445608	Non-Responder	intermediate
1517	Navitoclax	80	DMSO	0	Navitoclax_DMSO	single	AML_36	0.724188	Non-Responder	intermediate
1518	Sorafenib	120	DMSO	0	Sorafenib_DMSO	single	AML_36	1.0433	Non-Responder	intermediate
1519	Quizartinib	10000	DMSO	0	Quizartinib_DMSO	single	AML_36	1.0186	Non-Responder	intermediate
1520	Crenolanib	2000	DMSO	0	Crenolanib_DMSO	single	AML_36	1.12524	Non-Responder	intermediate
1521	Daunorubicin	200	Cytarabin	20000	Daunorubicin_Cytarabin	combi	AML_36	0.264831	Non-Responder	intermediate
1522	Daunorubicin	200	Cytarabin	4000	Daunorubicin_Cytarabin	combi	AML_36	0.678058	Non-Responder	intermediate
1523	Daunorubicin	200	Cytarabin	800	Daunorubicin_Cytarabin	combi	AML_36	0.911594	Non-Responder	intermediate
1524	Daunorubicin	200	Cytarabin	160	Daunorubicin_Cytarabin	combi	AML_36	0.980955	Non-Responder	intermediate
1525	Daunorubicin	200	Cytarabin	32	Daunorubicin_Cytarabin	combi	AML_36	0.967072	Non-Responder	intermediate
1526	Daunorubicin	200	DMSO	0	Daunorubicin_DMSO	single	AML_36	0.989339	Non-Responder	intermediate
1527	Ibrutinib	40	DMSO	0	Ibrutinib_DMSO	single	AML_36	1.01675	Non-Responder	intermediate
1528	Navitoclax	16	DMSO	0	Navitoclax_DMSO	single	AML_36	0.926409	Non-Responder	intermediate
1529	Sorafenib	24	DMSO	0	Sorafenib_DMSO	single	AML_36	1.03163	Non-Responder	intermediate
1530	Quizartinib	2000	DMSO	0	Quizartinib_DMSO	single	AML_36	0.973346	Non-Responder	intermediate
1531	Crenolanib	400	DMSO	0	Crenolanib_DMSO	single	AML_36	1.11169	Non-Responder	intermediate
1532	Vincristine	400	DMSO	0	Vincristine_DMSO	single	AML_36	0.431232	Non-Responder	intermediate
1533	Daunorubicin	40	Cytarabin	20000	Daunorubicin_Cytarabin	combi	AML_36	0.287489	Non-Responder	intermediate
1534	Daunorubicin	40	Cytarabin	4000	Daunorubicin_Cytarabin	combi	AML_36	0.670824	Non-Responder	intermediate
1535	Daunorubicin	40	Cytarabin	800	Daunorubicin_Cytarabin	combi	AML_36	0.856637	Non-Responder	intermediate
1536	Daunorubicin	40	Cytarabin	160	Daunorubicin_Cytarabin	combi	AML_36	0.914693	Non-Responder	intermediate
1537	Daunorubicin	40	Cytarabin	32	Daunorubicin_Cytarabin	combi	AML_36	0.958704	Non-Responder	intermediate
1538	Daunorubicin	40	DMSO	0	Daunorubicin_DMSO	single	AML_36	0.976441	Non-Responder	intermediate
1539	Navitoclax	3.2	DMSO	0	Navitoclax_DMSO	single	AML_36	0.913843	Non-Responder	intermediate
1540	Fludarabine	10000	DMSO	0	Fludarabine_DMSO	single	AML_36	0.470515	Non-Responder	intermediate
1541	Crenolanib	80	DMSO	0	Crenolanib_DMSO	single	AML_36	0.948759	Non-Responder	intermediate
1542	Vincristine	80	DMSO	0	Vincristine_DMSO	single	AML_36	0.617891	Non-Responder	intermediate
1543	Daunorubicin	8	Cytarabin	20000	Daunorubicin_Cytarabin	combi	AML_36	0.316495	Non-Responder	intermediate
1544	Daunorubicin	8	Cytarabin	4000	Daunorubicin_Cytarabin	combi	AML_36	0.730133	Non-Responder	intermediate
1545	Daunorubicin	8	Cytarabin	800	Daunorubicin_Cytarabin	combi	AML_36	0.976231	Non-Responder	intermediate
1546	Daunorubicin	8	Cytarabin	160	Daunorubicin_Cytarabin	combi	AML_36	1.0568	Non-Responder	intermediate
1547	Daunorubicin	8	Cytarabin	32	Daunorubicin_Cytarabin	combi	AML_36	1.06404	Non-Responder	intermediate
1548	Daunorubicin	8	DMSO	0	Daunorubicin_DMSO	single	AML_36	1.03504	Non-Responder	intermediate
1549	Ibrutinib	8	DMSO	0	Ibrutinib_DMSO	single	AML_36	1.00206	Non-Responder	intermediate
1550	Fludarabine	2000	DMSO	0	Fludarabine_DMSO	single	AML_36	0.723686	Non-Responder	intermediate
1551	Quizartinib	400	DMSO	0	Quizartinib_DMSO	single	AML_36	0.925192	Non-Responder	intermediate
1552	Crenolanib	16	DMSO	0	Crenolanib_DMSO	single	AML_36	0.946446	Non-Responder	intermediate
1553	Vincristine	16	DMSO	0	Vincristine_DMSO	single	AML_36	0.883248	Non-Responder	intermediate
1554	Daunorubicin	1.6	Cytarabin	20000	Daunorubicin_Cytarabin	combi	AML_36	0.298344	Non-Responder	intermediate
1555	Daunorubicin	1.6	Cytarabin	4000	Daunorubicin_Cytarabin	combi	AML_36	0.794332	Non-Responder	intermediate
1556	Daunorubicin	1.6	Cytarabin	800	Daunorubicin_Cytarabin	combi	AML_36	1.0445	Non-Responder	intermediate
1557	Daunorubicin	1.6	Cytarabin	160	Daunorubicin_Cytarabin	combi	AML_36	1.11335	Non-Responder	intermediate
1558	Daunorubicin	1.6	Cytarabin	32	Daunorubicin_Cytarabin	combi	AML_36	1.10569	Non-Responder	intermediate
1559	Daunorubicin	1.6	DMSO	0	Daunorubicin_DMSO	single	AML_36	1.05769	Non-Responder	intermediate
1560	Ibrutinib	1.6	DMSO	0	Ibrutinib_DMSO	single	AML_36	0.954	Non-Responder	intermediate
1561	Cladribine	15000	DMSO	0	Cladribine_DMSO	single	AML_36	0.320405	Non-Responder	intermediate
1562	Fludarabine	400	DMSO	0	Fludarabine_DMSO	single	AML_36	0.938718	Non-Responder	intermediate
1563	Quizartinib	80	DMSO	0	Quizartinib_DMSO	single	AML_36	0.963748	Non-Responder	intermediate
1564	Cytarabin	20000	DMSO	0	Cytarabin_DMSO	single	AML_36	0.308258	Non-Responder	intermediate
1565	Vindesine	10000	DMSO	0	Vindesine_DMSO	single	AML_36	0.250992	Non-Responder	intermediate
1566	Cytarabin	4000	DMSO	0	Cytarabin_DMSO	single	AML_36	0.767242	Non-Responder	intermediate
1567	Cytarabin	800	DMSO	0	Cytarabin_DMSO	single	AML_36	1.01311	Non-Responder	intermediate
1568	Cytarabin	160	DMSO	0	Cytarabin_DMSO	single	AML_36	1.05711	Non-Responder	intermediate
1569	Cytarabin	32	DMSO	0	Cytarabin_DMSO	single	AML_36	1.05398	Non-Responder	intermediate
1570	Cladribine	3000	DMSO	0	Cladribine_DMSO	single	AML_36	0.36461	Non-Responder	intermediate
1571	Quizartinib	16	DMSO	0	Quizartinib_DMSO	single	AML_36	1.03328	Non-Responder	intermediate
1572	Idarubicine	3000	DMSO	0	Idarubicine_DMSO	single	AML_36	0.0170962	Non-Responder	intermediate
1573	Vindesine	2000	DMSO	0	Vindesine_DMSO	single	AML_36	0.378654	Non-Responder	intermediate
1574	Venetoclax	400	Acacytidine	20000	Venetoclax_Acacytidine	combi	AML_36	0.0215313	Non-Responder	intermediate
1575	Venetoclax	400	Acacytidine	4000	Venetoclax_Acacytidine	combi	AML_36	0.0756779	Non-Responder	intermediate
1576	Venetoclax	400	Acacytidine	800	Venetoclax_Acacytidine	combi	AML_36	0.263313	Non-Responder	intermediate
1577	Venetoclax	400	Acacytidine	160	Venetoclax_Acacytidine	combi	AML_36	0.317148	Non-Responder	intermediate
1578	Venetoclax	400	Acacytidine	32	Venetoclax_Acacytidine	combi	AML_36	0.333074	Non-Responder	intermediate
1579	Venetoclax	400	DMSO	0	Venetoclax_DMSO	single	AML_36	0.330327	Non-Responder	intermediate
1580	Dinaciclib	40	DMSO	0	Dinaciclib_DMSO	single	AML_36	0.0339157	Non-Responder	intermediate
1581	Cladribine	600	DMSO	0	Cladribine_DMSO	single	AML_36	0.419183	Non-Responder	intermediate
1582	Fludarabine	80	DMSO	0	Fludarabine_DMSO	single	AML_36	1.02909	Non-Responder	intermediate
1583	Gilteritinib	15000	DMSO	0	Gilteritinib_DMSO	single	AML_36	0.485185	Non-Responder	intermediate
1584	Idarubicine	600	DMSO	0	Idarubicine_DMSO	single	AML_36	0.154336	Non-Responder	intermediate
1585	Vindesine	400	DMSO	0	Vindesine_DMSO	single	AML_36	0.363973	Non-Responder	intermediate
1586	Venetoclax	80	Acacytidine	20000	Venetoclax_Acacytidine	combi	AML_36	0.0243379	Non-Responder	intermediate
1587	Venetoclax	80	Acacytidine	4000	Venetoclax_Acacytidine	combi	AML_36	0.108297	Non-Responder	intermediate
1588	Venetoclax	80	Acacytidine	800	Venetoclax_Acacytidine	combi	AML_36	0.366855	Non-Responder	intermediate
1589	Venetoclax	80	Acacytidine	160	Venetoclax_Acacytidine	combi	AML_36	0.459356	Non-Responder	intermediate
1590	Venetoclax	80	Acacytidine	32	Venetoclax_Acacytidine	combi	AML_36	0.460827	Non-Responder	intermediate
1591	Venetoclax	80	DMSO	0	Venetoclax_DMSO	single	AML_36	0.457333	Non-Responder	intermediate
1592	Dinaciclib	8	DMSO	0	Dinaciclib_DMSO	single	AML_36	0.823781	Non-Responder	intermediate
1593	Fludarabine	16	DMSO	0	Fludarabine_DMSO	single	AML_36	1.01817	Non-Responder	intermediate
1594	Gilteritinib	3000	DMSO	0	Gilteritinib_DMSO	single	AML_36	0.767286	Non-Responder	intermediate
1595	Vindesine	80	DMSO	0	Vindesine_DMSO	single	AML_36	0.561131	Non-Responder	intermediate
1596	Venetoclax	16	Acacytidine	20000	Venetoclax_Acacytidine	combi	AML_36	0.0370227	Non-Responder	intermediate
1597	Venetoclax	16	Acacytidine	4000	Venetoclax_Acacytidine	combi	AML_36	0.214017	Non-Responder	intermediate
1598	Venetoclax	16	Acacytidine	800	Venetoclax_Acacytidine	combi	AML_36	0.56995	Non-Responder	intermediate
1599	Venetoclax	16	Acacytidine	160	Venetoclax_Acacytidine	combi	AML_36	0.627631	Non-Responder	intermediate
1600	Venetoclax	16	Acacytidine	32	Venetoclax_Acacytidine	combi	AML_36	0.654609	Non-Responder	intermediate
1601	Venetoclax	16	DMSO	0	Venetoclax_DMSO	single	AML_36	0.675662	Non-Responder	intermediate
1602	Dinaciclib	1.6	DMSO	0	Dinaciclib_DMSO	single	AML_36	0.996233	Non-Responder	intermediate
1603	Cladribine	120	DMSO	0	Cladribine_DMSO	single	AML_36	0.557807	Non-Responder	intermediate
1604	Mitoxantrone	200	DMSO	0	Mitoxantrone_DMSO	single	AML_36	0.677733	Non-Responder	intermediate
1605	Idarubicine	120	DMSO	0	Idarubicine_DMSO	single	AML_36	0.702182	Non-Responder	intermediate
1606	Vindesine	16	DMSO	0	Vindesine_DMSO	single	AML_36	0.844027	Non-Responder	intermediate
1607	Venetoclax	3.2	Acacytidine	20000	Venetoclax_Acacytidine	combi	AML_36	0.0804253	Non-Responder	intermediate
1608	Venetoclax	3.2	Acacytidine	4000	Venetoclax_Acacytidine	combi	AML_36	0.423725	Non-Responder	intermediate
1609	Venetoclax	3.2	Acacytidine	800	Venetoclax_Acacytidine	combi	AML_36	0.779908	Non-Responder	intermediate
1610	Venetoclax	3.2	Acacytidine	160	Venetoclax_Acacytidine	combi	AML_36	0.853004	Non-Responder	intermediate
1611	Venetoclax	3.2	Acacytidine	32	Venetoclax_Acacytidine	combi	AML_36	0.861965	Non-Responder	intermediate
1612	Venetoclax	3.2	DMSO	0	Venetoclax_DMSO	single	AML_36	0.87648	Non-Responder	intermediate
1613	Cladribine	24	DMSO	0	Cladribine_DMSO	single	AML_36	0.880809	Non-Responder	intermediate
1614	Mitoxantrone	40	DMSO	0	Mitoxantrone_DMSO	single	AML_36	0.820314	Non-Responder	intermediate
1615	Gilteritinib	600	DMSO	0	Gilteritinib_DMSO	single	AML_36	0.781524	Non-Responder	intermediate
1616	Idarubicine	24	DMSO	0	Idarubicine_DMSO	single	AML_36	0.836311	Non-Responder	intermediate
1617	Venetoclax	0.64	Acacytidine	20000	Venetoclax_Acacytidine	combi	AML_36	0.140881	Non-Responder	intermediate
1618	Venetoclax	0.64	Acacytidine	4000	Venetoclax_Acacytidine	combi	AML_36	0.56697	Non-Responder	intermediate
1619	Venetoclax	0.64	Acacytidine	800	Venetoclax_Acacytidine	combi	AML_36	0.880572	Non-Responder	intermediate
1620	Venetoclax	0.64	Acacytidine	160	Venetoclax_Acacytidine	combi	AML_36	0.963452	Non-Responder	intermediate
1621	Venetoclax	0.64	Acacytidine	32	Venetoclax_Acacytidine	combi	AML_36	0.984224	Non-Responder	intermediate
1622	Venetoclax	0.64	DMSO	0	Venetoclax_DMSO	single	AML_36	0.961025	Non-Responder	intermediate
1623	Dinaciclib	0.32	DMSO	0	Dinaciclib_DMSO	single	AML_36	0.966989	Non-Responder	intermediate
1624	Mitoxantrone	5000	DMSO	0	Mitoxantrone_DMSO	single	AML_36	0.02852	Non-Responder	intermediate
1625	Gilteritinib	120	DMSO	0	Gilteritinib_DMSO	single	AML_36	0.944557	Non-Responder	intermediate
1626	Idarubicine	4.8	DMSO	0	Idarubicine_DMSO	single	AML_36	0.935793	Non-Responder	intermediate
1627	Midostaurin	15000	DMSO	0	Midostaurin_DMSO	single	AML_36	0.633967	Non-Responder	intermediate
1628	Acacytidine	20000	DMSO	0	Acacytidine_DMSO	single	AML_36	0.158325	Non-Responder	intermediate
1629	Acacytidine	4000	DMSO	0	Acacytidine_DMSO	single	AML_36	0.620891	Non-Responder	intermediate
1630	Acacytidine	800	DMSO	0	Acacytidine_DMSO	single	AML_36	0.887742	Non-Responder	intermediate
1631	Acacytidine	160	DMSO	0	Acacytidine_DMSO	single	AML_36	0.939576	Non-Responder	intermediate
1632	Acacytidine	32	DMSO	0	Acacytidine_DMSO	single	AML_36	0.97216	Non-Responder	intermediate
1633	Dinaciclib	0.064	DMSO	0	Dinaciclib_DMSO	single	AML_36	0.926053	Non-Responder	intermediate
1634	Mitoxantrone	1000	DMSO	0	Mitoxantrone_DMSO	single	AML_36	0.109028	Non-Responder	intermediate
1635	Mitoxantrone	8	DMSO	0	Mitoxantrone_DMSO	single	AML_36	0.830678	Non-Responder	intermediate
1636	Gilteritinib	24	DMSO	0	Gilteritinib_DMSO	single	AML_36	0.942126	Non-Responder	intermediate
1637	Midostaurin	3000	DMSO	0	Midostaurin_DMSO	single	AML_36	0.928504	Non-Responder	intermediate
1638	Midostaurin	600	DMSO	0	Midostaurin_DMSO	single	AML_36	1.00551	Non-Responder	intermediate
1639	Midostaurin	120	DMSO	0	Midostaurin_DMSO	single	AML_36	0.939837	Non-Responder	intermediate
1640	Midostaurin	24	DMSO	0	Midostaurin_DMSO	single	AML_36	0.957665	Non-Responder	intermediate
1641	Crizotinib	15000	DMSO	0	Crizotinib_DMSO	single	AML_36	0.0637481	Non-Responder	intermediate
1642	Crizotinib	3000	DMSO	0	Crizotinib_DMSO	single	AML_36	0.783615	Non-Responder	intermediate
1643	Crizotinib	600	DMSO	0	Crizotinib_DMSO	single	AML_36	0.944284	Non-Responder	intermediate
1644	Crizotinib	120	DMSO	0	Crizotinib_DMSO	single	AML_36	0.962068	Non-Responder	intermediate
1645	Crizotinib	24	DMSO	0	Crizotinib_DMSO	single	AML_36	0.966788	Non-Responder	intermediate
1646	NSC 652287	15000	DMSO	0	NSC 652287_DMSO	single	AML_36	0.0460748	Non-Responder	intermediate
1647	NSC 652287	3000	DMSO	0	NSC 652287_DMSO	single	AML_36	0.0409242	Non-Responder	intermediate
1648	NSC 652287	600	DMSO	0	NSC 652287_DMSO	single	AML_36	0.0411021	Non-Responder	intermediate
1649	NSC 652287	120	DMSO	0	NSC 652287_DMSO	single	AML_36	0.222274	Non-Responder	intermediate
1650	NSC 652287	24	DMSO	0	NSC 652287_DMSO	single	AML_36	0.884228	Non-Responder	intermediate
1651	SGC 0946	15000	DMSO	0	SGC 0946_DMSO	single	AML_4	0.774347	Non-Responder	adverse
1652	SGC 0946	3000	DMSO	0	SGC 0946_DMSO	single	AML_4	1.08184	Non-Responder	adverse
1653	SGC 0946	600	DMSO	0	SGC 0946_DMSO	single	AML_4	1.13475	Non-Responder	adverse
1654	SGC 0946	120	DMSO	0	SGC 0946_DMSO	single	AML_4	1.06185	Non-Responder	adverse
1655	SGC 0946	24	DMSO	0	SGC 0946_DMSO	single	AML_4	1.07846	Non-Responder	adverse
1656	BRD73954	15000	DMSO	0	BRD73954_DMSO	single	AML_4	1.00022	Non-Responder	adverse
1657	BRD73954	3000	DMSO	0	BRD73954_DMSO	single	AML_4	1.05782	Non-Responder	adverse
1658	BRD73954	600	DMSO	0	BRD73954_DMSO	single	AML_4	1.13745	Non-Responder	adverse
1659	BRD73954	120	DMSO	0	BRD73954_DMSO	single	AML_4	1.1392	Non-Responder	adverse
1660	BRD73954	24	DMSO	0	BRD73954_DMSO	single	AML_4	1.02347	Non-Responder	adverse
1661	Ibrutinib	1000	DMSO	0	Ibrutinib_DMSO	single	AML_4	1.12576	Non-Responder	adverse
1662	Navitoclax	2000	DMSO	0	Navitoclax_DMSO	single	AML_4	0.0684076	Non-Responder	adverse
1663	Sorafenib	600	DMSO	0	Sorafenib_DMSO	single	AML_4	1.06455	Non-Responder	adverse
1664	Sorafenib	15000	DMSO	0	Sorafenib_DMSO	single	AML_4	1.41909	Non-Responder	adverse
1665	Vincristine	10000	DMSO	0	Vincristine_DMSO	single	AML_4	0.311794	Non-Responder	adverse
1666	UMI-77	15000	DMSO	0	UMI-77_DMSO	single	AML_4	1.02558	Non-Responder	adverse
1667	UMI-77	3000	DMSO	0	UMI-77_DMSO	single	AML_4	1.04232	Non-Responder	adverse
1668	UMI-77	600	DMSO	0	UMI-77_DMSO	single	AML_4	0.999271	Non-Responder	adverse
1669	UMI-77	120	DMSO	0	UMI-77_DMSO	single	AML_4	1.02716	Non-Responder	adverse
1670	UMI-77	24	DMSO	0	UMI-77_DMSO	single	AML_4	1.06756	Non-Responder	adverse
1671	Ibrutinib	200	DMSO	0	Ibrutinib_DMSO	single	AML_4	0.999733	Non-Responder	adverse
1672	Navitoclax	400	DMSO	0	Navitoclax_DMSO	single	AML_4	0.101737	Non-Responder	adverse
1673	Sorafenib	3000	DMSO	0	Sorafenib_DMSO	single	AML_4	1.39915	Non-Responder	adverse
1674	Crenolanib	10000	DMSO	0	Crenolanib_DMSO	single	AML_4	0.161181	Non-Responder	adverse
1675	Vincristine	2000	DMSO	0	Vincristine_DMSO	single	AML_4	0.351998	Non-Responder	adverse
1676	Daunorubicin	1000	Cytarabin	20000	Daunorubicin_Cytarabin	combi	AML_4	0.0192154	Non-Responder	adverse
1677	Daunorubicin	1000	Cytarabin	4000	Daunorubicin_Cytarabin	combi	AML_4	0.0176606	Non-Responder	adverse
1678	Daunorubicin	1000	Cytarabin	800	Daunorubicin_Cytarabin	combi	AML_4	0.0172477	Non-Responder	adverse
1679	Daunorubicin	1000	Cytarabin	160	Daunorubicin_Cytarabin	combi	AML_4	0.0174177	Non-Responder	adverse
1680	Daunorubicin	1000	Cytarabin	32	Daunorubicin_Cytarabin	combi	AML_4	0.0185352	Non-Responder	adverse
1681	Daunorubicin	1000	DMSO	0	Daunorubicin_DMSO	single	AML_4	0.0199441	Non-Responder	adverse
1682	Navitoclax	80	DMSO	0	Navitoclax_DMSO	single	AML_4	0.405733	Non-Responder	adverse
1683	Sorafenib	120	DMSO	0	Sorafenib_DMSO	single	AML_4	1.03445	Non-Responder	adverse
1684	Quizartinib	10000	DMSO	0	Quizartinib_DMSO	single	AML_4	0.987635	Non-Responder	adverse
1685	Crenolanib	2000	DMSO	0	Crenolanib_DMSO	single	AML_4	1.36543	Non-Responder	adverse
1686	Daunorubicin	200	Cytarabin	20000	Daunorubicin_Cytarabin	combi	AML_4	0.0272076	Non-Responder	adverse
1687	Daunorubicin	200	Cytarabin	4000	Daunorubicin_Cytarabin	combi	AML_4	0.0341309	Non-Responder	adverse
1688	Daunorubicin	200	Cytarabin	800	Daunorubicin_Cytarabin	combi	AML_4	0.0565772	Non-Responder	adverse
1689	Daunorubicin	200	Cytarabin	160	Daunorubicin_Cytarabin	combi	AML_4	0.0715414	Non-Responder	adverse
1690	Daunorubicin	200	Cytarabin	32	Daunorubicin_Cytarabin	combi	AML_4	0.0703753	Non-Responder	adverse
1691	Daunorubicin	200	DMSO	0	Daunorubicin_DMSO	single	AML_4	0.0802624	Non-Responder	adverse
1692	Ibrutinib	40	DMSO	0	Ibrutinib_DMSO	single	AML_4	0.945342	Non-Responder	adverse
1693	Navitoclax	16	DMSO	0	Navitoclax_DMSO	single	AML_4	0.781683	Non-Responder	adverse
1694	Sorafenib	24	DMSO	0	Sorafenib_DMSO	single	AML_4	0.973643	Non-Responder	adverse
1695	Quizartinib	2000	DMSO	0	Quizartinib_DMSO	single	AML_4	0.949836	Non-Responder	adverse
1696	Crenolanib	400	DMSO	0	Crenolanib_DMSO	single	AML_4	1.24973	Non-Responder	adverse
1697	Vincristine	400	DMSO	0	Vincristine_DMSO	single	AML_4	0.402283	Non-Responder	adverse
1698	Daunorubicin	40	Cytarabin	20000	Daunorubicin_Cytarabin	combi	AML_4	0.0651281	Non-Responder	adverse
1699	Daunorubicin	40	Cytarabin	4000	Daunorubicin_Cytarabin	combi	AML_4	0.171821	Non-Responder	adverse
1700	Daunorubicin	40	Cytarabin	800	Daunorubicin_Cytarabin	combi	AML_4	0.27176	Non-Responder	adverse
1701	Daunorubicin	40	Cytarabin	160	Daunorubicin_Cytarabin	combi	AML_4	0.282109	Non-Responder	adverse
1702	Daunorubicin	40	Cytarabin	32	Daunorubicin_Cytarabin	combi	AML_4	0.315608	Non-Responder	adverse
1703	Daunorubicin	40	DMSO	0	Daunorubicin_DMSO	single	AML_4	0.360841	Non-Responder	adverse
1704	Navitoclax	3.2	DMSO	0	Navitoclax_DMSO	single	AML_4	0.838406	Non-Responder	adverse
1705	Fludarabine	10000	DMSO	0	Fludarabine_DMSO	single	AML_4	0.12807	Non-Responder	adverse
1706	Crenolanib	80	DMSO	0	Crenolanib_DMSO	single	AML_4	1.0748	Non-Responder	adverse
1707	Vincristine	80	DMSO	0	Vincristine_DMSO	single	AML_4	0.446714	Non-Responder	adverse
1708	Daunorubicin	8	Cytarabin	20000	Daunorubicin_Cytarabin	combi	AML_4	0.089202	Non-Responder	adverse
1709	Daunorubicin	8	Cytarabin	4000	Daunorubicin_Cytarabin	combi	AML_4	0.395895	Non-Responder	adverse
1710	Daunorubicin	8	Cytarabin	800	Daunorubicin_Cytarabin	combi	AML_4	0.74833	Non-Responder	adverse
1711	Daunorubicin	8	Cytarabin	160	Daunorubicin_Cytarabin	combi	AML_4	0.876594	Non-Responder	adverse
1712	Daunorubicin	8	Cytarabin	32	Daunorubicin_Cytarabin	combi	AML_4	0.875841	Non-Responder	adverse
1713	Daunorubicin	8	DMSO	0	Daunorubicin_DMSO	single	AML_4	0.923333	Non-Responder	adverse
1714	Ibrutinib	8	DMSO	0	Ibrutinib_DMSO	single	AML_4	0.800486	Non-Responder	adverse
1715	Fludarabine	2000	DMSO	0	Fludarabine_DMSO	single	AML_4	0.267825	Non-Responder	adverse
1716	Quizartinib	400	DMSO	0	Quizartinib_DMSO	single	AML_4	0.931301	Non-Responder	adverse
1717	Crenolanib	16	DMSO	0	Crenolanib_DMSO	single	AML_4	1.01278	Non-Responder	adverse
1718	Vincristine	16	DMSO	0	Vincristine_DMSO	single	AML_4	0.796793	Non-Responder	adverse
1719	Daunorubicin	1.6	Cytarabin	20000	Daunorubicin_Cytarabin	combi	AML_4	0.138516	Non-Responder	adverse
1720	Daunorubicin	1.6	Cytarabin	4000	Daunorubicin_Cytarabin	combi	AML_4	0.638819	Non-Responder	adverse
1721	Daunorubicin	1.6	Cytarabin	800	Daunorubicin_Cytarabin	combi	AML_4	0.948111	Non-Responder	adverse
1722	Daunorubicin	1.6	Cytarabin	160	Daunorubicin_Cytarabin	combi	AML_4	1.07511	Non-Responder	adverse
1723	Daunorubicin	1.6	Cytarabin	32	Daunorubicin_Cytarabin	combi	AML_4	1.05772	Non-Responder	adverse
1724	Daunorubicin	1.6	DMSO	0	Daunorubicin_DMSO	single	AML_4	1.09579	Non-Responder	adverse
1725	Ibrutinib	1.6	DMSO	0	Ibrutinib_DMSO	single	AML_4	0.963148	Non-Responder	adverse
1726	Cladribine	15000	DMSO	0	Cladribine_DMSO	single	AML_4	0.41064	Non-Responder	adverse
1727	Fludarabine	400	DMSO	0	Fludarabine_DMSO	single	AML_4	0.843751	Non-Responder	adverse
1728	Quizartinib	80	DMSO	0	Quizartinib_DMSO	single	AML_4	1.16368	Non-Responder	adverse
1729	Cytarabin	20000	DMSO	0	Cytarabin_DMSO	single	AML_4	0.15501	Non-Responder	adverse
1730	Vindesine	10000	DMSO	0	Vindesine_DMSO	single	AML_4	0.269404	Non-Responder	adverse
1731	Cytarabin	4000	DMSO	0	Cytarabin_DMSO	single	AML_4	0.631945	Non-Responder	adverse
1732	Cytarabin	800	DMSO	0	Cytarabin_DMSO	single	AML_4	1.0591	Non-Responder	adverse
1733	Cytarabin	160	DMSO	0	Cytarabin_DMSO	single	AML_4	1.06977	Non-Responder	adverse
1734	Cytarabin	32	DMSO	0	Cytarabin_DMSO	single	AML_4	1.13456	Non-Responder	adverse
1735	Cladribine	3000	DMSO	0	Cladribine_DMSO	single	AML_4	0.501956	Non-Responder	adverse
1736	Quizartinib	16	DMSO	0	Quizartinib_DMSO	single	AML_4	1.0798	Non-Responder	adverse
1737	Idarubicine	3000	DMSO	0	Idarubicine_DMSO	single	AML_4	0.0161302	Non-Responder	adverse
1738	Vindesine	2000	DMSO	0	Vindesine_DMSO	single	AML_4	0.309948	Non-Responder	adverse
1739	Venetoclax	400	Acacytidine	20000	Venetoclax_Acacytidine	combi	AML_4	0.052156	Non-Responder	adverse
1740	Venetoclax	400	Acacytidine	4000	Venetoclax_Acacytidine	combi	AML_4	0.0914855	Non-Responder	adverse
1741	Venetoclax	400	Acacytidine	800	Venetoclax_Acacytidine	combi	AML_4	0.152095	Non-Responder	adverse
1742	Venetoclax	400	Acacytidine	160	Venetoclax_Acacytidine	combi	AML_4	0.214746	Non-Responder	adverse
1743	Venetoclax	400	Acacytidine	32	Venetoclax_Acacytidine	combi	AML_4	0.202721	Non-Responder	adverse
1744	Venetoclax	400	DMSO	0	Venetoclax_DMSO	single	AML_4	0.231945	Non-Responder	adverse
1745	Dinaciclib	40	DMSO	0	Dinaciclib_DMSO	single	AML_4	0.0266003	Non-Responder	adverse
1746	Cladribine	600	DMSO	0	Cladribine_DMSO	single	AML_4	0.465007	Non-Responder	adverse
1747	Fludarabine	80	DMSO	0	Fludarabine_DMSO	single	AML_4	1.13628	Non-Responder	adverse
1748	Gilteritinib	15000	DMSO	0	Gilteritinib_DMSO	single	AML_4	0.54369	Non-Responder	adverse
1749	Idarubicine	600	DMSO	0	Idarubicine_DMSO	single	AML_4	0.0205757	Non-Responder	adverse
1750	Vindesine	400	DMSO	0	Vindesine_DMSO	single	AML_4	0.295834	Non-Responder	adverse
1751	Venetoclax	80	Acacytidine	20000	Venetoclax_Acacytidine	combi	AML_4	0.0471274	Non-Responder	adverse
1752	Venetoclax	80	Acacytidine	4000	Venetoclax_Acacytidine	combi	AML_4	0.0678003	Non-Responder	adverse
1753	Venetoclax	80	Acacytidine	800	Venetoclax_Acacytidine	combi	AML_4	0.190502	Non-Responder	adverse
1754	Venetoclax	80	Acacytidine	160	Venetoclax_Acacytidine	combi	AML_4	0.281453	Non-Responder	adverse
1755	Venetoclax	80	Acacytidine	32	Venetoclax_Acacytidine	combi	AML_4	0.33373	Non-Responder	adverse
1756	Venetoclax	80	DMSO	0	Venetoclax_DMSO	single	AML_4	0.348913	Non-Responder	adverse
1757	Dinaciclib	8	DMSO	0	Dinaciclib_DMSO	single	AML_4	0.881015	Non-Responder	adverse
1758	Fludarabine	16	DMSO	0	Fludarabine_DMSO	single	AML_4	1.05779	Non-Responder	adverse
1759	Gilteritinib	3000	DMSO	0	Gilteritinib_DMSO	single	AML_4	0.581902	Non-Responder	adverse
1760	Vindesine	80	DMSO	0	Vindesine_DMSO	single	AML_4	0.394291	Non-Responder	adverse
1761	Venetoclax	16	Acacytidine	20000	Venetoclax_Acacytidine	combi	AML_4	0.0412972	Non-Responder	adverse
1762	Venetoclax	16	Acacytidine	4000	Venetoclax_Acacytidine	combi	AML_4	0.0712741	Non-Responder	adverse
1763	Venetoclax	16	Acacytidine	800	Venetoclax_Acacytidine	combi	AML_4	0.285801	Non-Responder	adverse
1764	Venetoclax	16	Acacytidine	160	Venetoclax_Acacytidine	combi	AML_4	0.488668	Non-Responder	adverse
1765	Venetoclax	16	Acacytidine	32	Venetoclax_Acacytidine	combi	AML_4	0.635661	Non-Responder	adverse
1766	Venetoclax	16	DMSO	0	Venetoclax_DMSO	single	AML_4	0.519082	Non-Responder	adverse
1767	Dinaciclib	1.6	DMSO	0	Dinaciclib_DMSO	single	AML_4	0.915438	Non-Responder	adverse
1768	Cladribine	120	DMSO	0	Cladribine_DMSO	single	AML_4	0.526199	Non-Responder	adverse
1769	Mitoxantrone	200	DMSO	0	Mitoxantrone_DMSO	single	AML_4	0.283882	Non-Responder	adverse
1770	Idarubicine	120	DMSO	0	Idarubicine_DMSO	single	AML_4	0.133827	Non-Responder	adverse
1771	Vindesine	16	DMSO	0	Vindesine_DMSO	single	AML_4	0.817782	Non-Responder	adverse
1772	Venetoclax	3.2	Acacytidine	20000	Venetoclax_Acacytidine	combi	AML_4	0.0511843	Non-Responder	adverse
1773	Venetoclax	3.2	Acacytidine	4000	Venetoclax_Acacytidine	combi	AML_4	0.100061	Non-Responder	adverse
1774	Venetoclax	3.2	Acacytidine	800	Venetoclax_Acacytidine	combi	AML_4	0.532248	Non-Responder	adverse
1775	Venetoclax	3.2	Acacytidine	160	Venetoclax_Acacytidine	combi	AML_4	0.75761	Non-Responder	adverse
1776	Venetoclax	3.2	Acacytidine	32	Venetoclax_Acacytidine	combi	AML_4	0.798567	Non-Responder	adverse
1777	Venetoclax	3.2	DMSO	0	Venetoclax_DMSO	single	AML_4	0.843726	Non-Responder	adverse
1778	Cladribine	24	DMSO	0	Cladribine_DMSO	single	AML_4	0.751682	Non-Responder	adverse
1779	Mitoxantrone	40	DMSO	0	Mitoxantrone_DMSO	single	AML_4	0.325446	Non-Responder	adverse
1780	Gilteritinib	600	DMSO	0	Gilteritinib_DMSO	single	AML_4	0.625021	Non-Responder	adverse
1781	Idarubicine	24	DMSO	0	Idarubicine_DMSO	single	AML_4	0.274967	Non-Responder	adverse
1782	Venetoclax	0.64	Acacytidine	20000	Venetoclax_Acacytidine	combi	AML_4	0.0576704	Non-Responder	adverse
1783	Venetoclax	0.64	Acacytidine	4000	Venetoclax_Acacytidine	combi	AML_4	0.122288	Non-Responder	adverse
1784	Venetoclax	0.64	Acacytidine	800	Venetoclax_Acacytidine	combi	AML_4	0.701931	Non-Responder	adverse
1785	Venetoclax	0.64	Acacytidine	160	Venetoclax_Acacytidine	combi	AML_4	0.853225	Non-Responder	adverse
1786	Venetoclax	0.64	Acacytidine	32	Venetoclax_Acacytidine	combi	AML_4	0.84482	Non-Responder	adverse
1787	Venetoclax	0.64	DMSO	0	Venetoclax_DMSO	single	AML_4	0.861484	Non-Responder	adverse
1788	Dinaciclib	0.32	DMSO	0	Dinaciclib_DMSO	single	AML_4	0.969829	Non-Responder	adverse
1789	Mitoxantrone	5000	DMSO	0	Mitoxantrone_DMSO	single	AML_4	0.0190453	Non-Responder	adverse
1790	Gilteritinib	120	DMSO	0	Gilteritinib_DMSO	single	AML_4	0.905745	Non-Responder	adverse
1791	Idarubicine	4.8	DMSO	0	Idarubicine_DMSO	single	AML_4	0.78472	Non-Responder	adverse
1792	Midostaurin	15000	DMSO	0	Midostaurin_DMSO	single	AML_4	0.64222	Non-Responder	adverse
1793	Acacytidine	20000	DMSO	0	Acacytidine_DMSO	single	AML_4	0.0701567	Non-Responder	adverse
1794	Acacytidine	4000	DMSO	0	Acacytidine_DMSO	single	AML_4	0.132977	Non-Responder	adverse
1795	Acacytidine	800	DMSO	0	Acacytidine_DMSO	single	AML_4	0.654707	Non-Responder	adverse
1796	Acacytidine	160	DMSO	0	Acacytidine_DMSO	single	AML_4	0.924669	Non-Responder	adverse
1797	Acacytidine	32	DMSO	0	Acacytidine_DMSO	single	AML_4	0.933609	Non-Responder	adverse
1798	Dinaciclib	0.064	DMSO	0	Dinaciclib_DMSO	single	AML_4	0.882279	Non-Responder	adverse
1799	Mitoxantrone	1000	DMSO	0	Mitoxantrone_DMSO	single	AML_4	0.035297	Non-Responder	adverse
1800	Mitoxantrone	8	DMSO	0	Mitoxantrone_DMSO	single	AML_4	0.525544	Non-Responder	adverse
1801	Gilteritinib	24	DMSO	0	Gilteritinib_DMSO	single	AML_4	0.960428	Non-Responder	adverse
1802	Midostaurin	3000	DMSO	0	Midostaurin_DMSO	single	AML_4	0.930402	Non-Responder	adverse
1803	Midostaurin	600	DMSO	0	Midostaurin_DMSO	single	AML_4	1.04375	Non-Responder	adverse
1804	Midostaurin	120	DMSO	0	Midostaurin_DMSO	single	AML_4	0.942524	Non-Responder	adverse
1805	Midostaurin	24	DMSO	0	Midostaurin_DMSO	single	AML_4	1.02871	Non-Responder	adverse
1806	Crizotinib	15000	DMSO	0	Crizotinib_DMSO	single	AML_4	0.122556	Non-Responder	adverse
1807	Crizotinib	3000	DMSO	0	Crizotinib_DMSO	single	AML_4	0.567205	Non-Responder	adverse
1808	Crizotinib	600	DMSO	0	Crizotinib_DMSO	single	AML_4	0.8781	Non-Responder	adverse
1809	Crizotinib	120	DMSO	0	Crizotinib_DMSO	single	AML_4	0.945366	Non-Responder	adverse
1810	Crizotinib	24	DMSO	0	Crizotinib_DMSO	single	AML_4	0.969319	Non-Responder	adverse
1811	NSC 652287	15000	DMSO	0	NSC 652287_DMSO	single	AML_4	0.0402769	Non-Responder	adverse
1812	NSC 652287	3000	DMSO	0	NSC 652287_DMSO	single	AML_4	0.0610956	Non-Responder	adverse
1813	NSC 652287	600	DMSO	0	NSC 652287_DMSO	single	AML_4	0.112401	Non-Responder	adverse
1814	NSC 652287	120	DMSO	0	NSC 652287_DMSO	single	AML_4	0.537155	Non-Responder	adverse
1815	NSC 652287	24	DMSO	0	NSC 652287_DMSO	single	AML_4	0.910992	Non-Responder	adverse
1816	SGC 0946	15000	DMSO	0	SGC 0946_DMSO	single	AML_58	0.523521	Responder	favorable
1817	SGC 0946	3000	DMSO	0	SGC 0946_DMSO	single	AML_58	0.809165	Responder	favorable
1818	SGC 0946	600	DMSO	0	SGC 0946_DMSO	single	AML_58	0.866387	Responder	favorable
1819	SGC 0946	120	DMSO	0	SGC 0946_DMSO	single	AML_58	0.861892	Responder	favorable
1820	SGC 0946	24	DMSO	0	SGC 0946_DMSO	single	AML_58	0.879211	Responder	favorable
1821	BRD73954	15000	DMSO	0	BRD73954_DMSO	single	AML_58	0.851703	Responder	favorable
1822	BRD73954	3000	DMSO	0	BRD73954_DMSO	single	AML_58	0.882332	Responder	favorable
1823	BRD73954	600	DMSO	0	BRD73954_DMSO	single	AML_58	0.975183	Responder	favorable
1824	BRD73954	120	DMSO	0	BRD73954_DMSO	single	AML_58	0.934831	Responder	favorable
1825	BRD73954	24	DMSO	0	BRD73954_DMSO	single	AML_58	0.984555	Responder	favorable
1826	Ibrutinib	1000	DMSO	0	Ibrutinib_DMSO	single	AML_58	0.935457	Responder	favorable
1827	Navitoclax	2000	DMSO	0	Navitoclax_DMSO	single	AML_58	0.0511626	Responder	favorable
1828	Sorafenib	600	DMSO	0	Sorafenib_DMSO	single	AML_58	0.935415	Responder	favorable
1829	Sorafenib	15000	DMSO	0	Sorafenib_DMSO	single	AML_58	0.964073	Responder	favorable
1830	Vincristine	10000	DMSO	0	Vincristine_DMSO	single	AML_58	0.455138	Responder	favorable
1831	UMI-77	15000	DMSO	0	UMI-77_DMSO	single	AML_58	0.893479	Responder	favorable
1832	UMI-77	3000	DMSO	0	UMI-77_DMSO	single	AML_58	0.960471	Responder	favorable
1833	UMI-77	600	DMSO	0	UMI-77_DMSO	single	AML_58	0.98683	Responder	favorable
1834	UMI-77	120	DMSO	0	UMI-77_DMSO	single	AML_58	0.995216	Responder	favorable
1835	UMI-77	24	DMSO	0	UMI-77_DMSO	single	AML_58	0.985666	Responder	favorable
1836	Ibrutinib	200	DMSO	0	Ibrutinib_DMSO	single	AML_58	0.924805	Responder	favorable
1837	Navitoclax	400	DMSO	0	Navitoclax_DMSO	single	AML_58	0.057993	Responder	favorable
1838	Sorafenib	3000	DMSO	0	Sorafenib_DMSO	single	AML_58	0.948655	Responder	favorable
1839	Crenolanib	10000	DMSO	0	Crenolanib_DMSO	single	AML_58	0.185893	Responder	favorable
1840	Vincristine	2000	DMSO	0	Vincristine_DMSO	single	AML_58	0.542713	Responder	favorable
1841	Daunorubicin	1000	Cytarabin	20000	Daunorubicin_Cytarabin	combi	AML_58	0.0538724	Responder	favorable
1842	Daunorubicin	1000	Cytarabin	4000	Daunorubicin_Cytarabin	combi	AML_58	0.0578902	Responder	favorable
1843	Daunorubicin	1000	Cytarabin	800	Daunorubicin_Cytarabin	combi	AML_58	0.0583621	Responder	favorable
1844	Daunorubicin	1000	Cytarabin	160	Daunorubicin_Cytarabin	combi	AML_58	0.0629126	Responder	favorable
1845	Daunorubicin	1000	Cytarabin	32	Daunorubicin_Cytarabin	combi	AML_58	0.0615811	Responder	favorable
1846	Daunorubicin	1000	DMSO	0	Daunorubicin_DMSO	single	AML_58	0.0613381	Responder	favorable
1847	Navitoclax	80	DMSO	0	Navitoclax_DMSO	single	AML_58	0.0801288	Responder	favorable
1848	Sorafenib	120	DMSO	0	Sorafenib_DMSO	single	AML_58	0.959863	Responder	favorable
1849	Quizartinib	10000	DMSO	0	Quizartinib_DMSO	single	AML_58	0.846979	Responder	favorable
1850	Crenolanib	2000	DMSO	0	Crenolanib_DMSO	single	AML_58	1.09686	Responder	favorable
1851	Daunorubicin	200	Cytarabin	20000	Daunorubicin_Cytarabin	combi	AML_58	0.0686124	Responder	favorable
1852	Daunorubicin	200	Cytarabin	4000	Daunorubicin_Cytarabin	combi	AML_58	0.0643048	Responder	favorable
1853	Daunorubicin	200	Cytarabin	800	Daunorubicin_Cytarabin	combi	AML_58	0.0746252	Responder	favorable
1854	Daunorubicin	200	Cytarabin	160	Daunorubicin_Cytarabin	combi	AML_58	0.0913742	Responder	favorable
1855	Daunorubicin	200	Cytarabin	32	Daunorubicin_Cytarabin	combi	AML_58	0.0978495	Responder	favorable
1856	Daunorubicin	200	DMSO	0	Daunorubicin_DMSO	single	AML_58	0.0980037	Responder	favorable
1857	Ibrutinib	40	DMSO	0	Ibrutinib_DMSO	single	AML_58	0.921861	Responder	favorable
1858	Navitoclax	16	DMSO	0	Navitoclax_DMSO	single	AML_58	0.520466	Responder	favorable
1859	Sorafenib	24	DMSO	0	Sorafenib_DMSO	single	AML_58	0.944329	Responder	favorable
1860	Quizartinib	2000	DMSO	0	Quizartinib_DMSO	single	AML_58	0.961227	Responder	favorable
1861	Crenolanib	400	DMSO	0	Crenolanib_DMSO	single	AML_58	0.993193	Responder	favorable
1862	Vincristine	400	DMSO	0	Vincristine_DMSO	single	AML_58	0.628677	Responder	favorable
1863	Daunorubicin	40	Cytarabin	20000	Daunorubicin_Cytarabin	combi	AML_58	0.0661596	Responder	favorable
1864	Daunorubicin	40	Cytarabin	4000	Daunorubicin_Cytarabin	combi	AML_58	0.0730134	Responder	favorable
1865	Daunorubicin	40	Cytarabin	800	Daunorubicin_Cytarabin	combi	AML_58	0.0921123	Responder	favorable
1866	Daunorubicin	40	Cytarabin	160	Daunorubicin_Cytarabin	combi	AML_58	0.0982373	Responder	favorable
1867	Daunorubicin	40	Cytarabin	32	Daunorubicin_Cytarabin	combi	AML_58	0.108763	Responder	favorable
1868	Daunorubicin	40	DMSO	0	Daunorubicin_DMSO	single	AML_58	0.106703	Responder	favorable
1869	Navitoclax	3.2	DMSO	0	Navitoclax_DMSO	single	AML_58	0.914545	Responder	favorable
1870	Fludarabine	10000	DMSO	0	Fludarabine_DMSO	single	AML_58	0.0520783	Responder	favorable
1871	Crenolanib	80	DMSO	0	Crenolanib_DMSO	single	AML_58	1.03998	Responder	favorable
1872	Vincristine	80	DMSO	0	Vincristine_DMSO	single	AML_58	0.796662	Responder	favorable
1873	Daunorubicin	8	Cytarabin	20000	Daunorubicin_Cytarabin	combi	AML_58	0.0796475	Responder	favorable
1874	Daunorubicin	8	Cytarabin	4000	Daunorubicin_Cytarabin	combi	AML_58	0.307279	Responder	favorable
1875	Daunorubicin	8	Cytarabin	800	Daunorubicin_Cytarabin	combi	AML_58	0.75617	Responder	favorable
1876	Daunorubicin	8	Cytarabin	160	Daunorubicin_Cytarabin	combi	AML_58	0.89127	Responder	favorable
1877	Daunorubicin	8	Cytarabin	32	Daunorubicin_Cytarabin	combi	AML_58	0.908729	Responder	favorable
1878	Daunorubicin	8	DMSO	0	Daunorubicin_DMSO	single	AML_58	0.978593	Responder	favorable
1879	Ibrutinib	8	DMSO	0	Ibrutinib_DMSO	single	AML_58	0.942124	Responder	favorable
1880	Fludarabine	2000	DMSO	0	Fludarabine_DMSO	single	AML_58	0.0875805	Responder	favorable
1881	Quizartinib	400	DMSO	0	Quizartinib_DMSO	single	AML_58	0.95941	Responder	favorable
1882	Crenolanib	16	DMSO	0	Crenolanib_DMSO	single	AML_58	0.963138	Responder	favorable
1883	Vincristine	16	DMSO	0	Vincristine_DMSO	single	AML_58	0.900212	Responder	favorable
1884	Daunorubicin	1.6	Cytarabin	20000	Daunorubicin_Cytarabin	combi	AML_58	0.0902389	Responder	favorable
1885	Daunorubicin	1.6	Cytarabin	4000	Daunorubicin_Cytarabin	combi	AML_58	0.451344	Responder	favorable
1886	Daunorubicin	1.6	Cytarabin	800	Daunorubicin_Cytarabin	combi	AML_58	0.85595	Responder	favorable
1887	Daunorubicin	1.6	Cytarabin	160	Daunorubicin_Cytarabin	combi	AML_58	0.96624	Responder	favorable
1888	Daunorubicin	1.6	Cytarabin	32	Daunorubicin_Cytarabin	combi	AML_58	0.987918	Responder	favorable
1889	Daunorubicin	1.6	DMSO	0	Daunorubicin_DMSO	single	AML_58	1.01612	Responder	favorable
1890	Ibrutinib	1.6	DMSO	0	Ibrutinib_DMSO	single	AML_58	0.935387	Responder	favorable
1891	Cladribine	15000	DMSO	0	Cladribine_DMSO	single	AML_58	0.150059	Responder	favorable
1892	Fludarabine	400	DMSO	0	Fludarabine_DMSO	single	AML_58	0.592007	Responder	favorable
1893	Quizartinib	80	DMSO	0	Quizartinib_DMSO	single	AML_58	0.986391	Responder	favorable
1894	Cytarabin	20000	DMSO	0	Cytarabin_DMSO	single	AML_58	0.0919255	Responder	favorable
1895	Vindesine	10000	DMSO	0	Vindesine_DMSO	single	AML_58	0.328948	Responder	favorable
1896	Cytarabin	4000	DMSO	0	Cytarabin_DMSO	single	AML_58	0.460436	Responder	favorable
1897	Cytarabin	800	DMSO	0	Cytarabin_DMSO	single	AML_58	0.883234	Responder	favorable
1898	Cytarabin	160	DMSO	0	Cytarabin_DMSO	single	AML_58	0.955747	Responder	favorable
1899	Cytarabin	32	DMSO	0	Cytarabin_DMSO	single	AML_58	1.00409	Responder	favorable
1900	Cladribine	3000	DMSO	0	Cladribine_DMSO	single	AML_58	0.1306	Responder	favorable
1901	Quizartinib	16	DMSO	0	Quizartinib_DMSO	single	AML_58	0.970291	Responder	favorable
1902	Idarubicine	3000	DMSO	0	Idarubicine_DMSO	single	AML_58	0.0470186	Responder	favorable
1903	Vindesine	2000	DMSO	0	Vindesine_DMSO	single	AML_58	0.479866	Responder	favorable
1904	Venetoclax	400	Acacytidine	20000	Venetoclax_Acacytidine	combi	AML_58	0.0507141	Responder	favorable
1905	Venetoclax	400	Acacytidine	4000	Venetoclax_Acacytidine	combi	AML_58	0.0524334	Responder	favorable
1906	Venetoclax	400	Acacytidine	800	Venetoclax_Acacytidine	combi	AML_58	0.0614316	Responder	favorable
1907	Venetoclax	400	Acacytidine	160	Venetoclax_Acacytidine	combi	AML_58	0.058521	Responder	favorable
1908	Venetoclax	400	Acacytidine	32	Venetoclax_Acacytidine	combi	AML_58	0.0593853	Responder	favorable
1909	Venetoclax	400	DMSO	0	Venetoclax_DMSO	single	AML_58	0.0588713	Responder	favorable
1910	Dinaciclib	40	DMSO	0	Dinaciclib_DMSO	single	AML_58	0.0819181	Responder	favorable
1911	Cladribine	600	DMSO	0	Cladribine_DMSO	single	AML_58	0.143691	Responder	favorable
1912	Fludarabine	80	DMSO	0	Fludarabine_DMSO	single	AML_58	0.908691	Responder	favorable
1913	Gilteritinib	15000	DMSO	0	Gilteritinib_DMSO	single	AML_58	0.525563	Responder	favorable
1914	Idarubicine	600	DMSO	0	Idarubicine_DMSO	single	AML_58	0.0509384	Responder	favorable
1915	Vindesine	400	DMSO	0	Vindesine_DMSO	single	AML_58	0.564957	Responder	favorable
1916	Venetoclax	80	Acacytidine	20000	Venetoclax_Acacytidine	combi	AML_58	0.0580257	Responder	favorable
1917	Venetoclax	80	Acacytidine	4000	Venetoclax_Acacytidine	combi	AML_58	0.0615017	Responder	favorable
1918	Venetoclax	80	Acacytidine	800	Venetoclax_Acacytidine	combi	AML_58	0.0637769	Responder	favorable
1919	Venetoclax	80	Acacytidine	160	Venetoclax_Acacytidine	combi	AML_58	0.0617166	Responder	favorable
1920	Venetoclax	80	Acacytidine	32	Venetoclax_Acacytidine	combi	AML_58	0.0636274	Responder	favorable
1921	Venetoclax	80	DMSO	0	Venetoclax_DMSO	single	AML_58	0.0631555	Responder	favorable
1922	Dinaciclib	8	DMSO	0	Dinaciclib_DMSO	single	AML_58	1.02723	Responder	favorable
1923	Fludarabine	16	DMSO	0	Fludarabine_DMSO	single	AML_58	0.925599	Responder	favorable
1924	Gilteritinib	3000	DMSO	0	Gilteritinib_DMSO	single	AML_58	0.827423	Responder	favorable
1925	Vindesine	80	DMSO	0	Vindesine_DMSO	single	AML_58	0.794714	Responder	favorable
1926	Venetoclax	16	Acacytidine	20000	Venetoclax_Acacytidine	combi	AML_58	0.0640806	Responder	favorable
1927	Venetoclax	16	Acacytidine	4000	Venetoclax_Acacytidine	combi	AML_58	0.074784	Responder	favorable
1928	Venetoclax	16	Acacytidine	800	Venetoclax_Acacytidine	combi	AML_58	0.0873656	Responder	favorable
1929	Venetoclax	16	Acacytidine	160	Venetoclax_Acacytidine	combi	AML_58	0.0936821	Responder	favorable
1930	Venetoclax	16	Acacytidine	32	Venetoclax_Acacytidine	combi	AML_58	0.0934672	Responder	favorable
1931	Venetoclax	16	DMSO	0	Venetoclax_DMSO	single	AML_58	0.0931589	Responder	favorable
1932	Dinaciclib	1.6	DMSO	0	Dinaciclib_DMSO	single	AML_58	0.974015	Responder	favorable
1933	Cladribine	120	DMSO	0	Cladribine_DMSO	single	AML_58	0.198483	Responder	favorable
1934	Mitoxantrone	200	DMSO	0	Mitoxantrone_DMSO	single	AML_58	0.0901968	Responder	favorable
1935	Idarubicine	120	DMSO	0	Idarubicine_DMSO	single	AML_58	0.122396	Responder	favorable
1936	Vindesine	16	DMSO	0	Vindesine_DMSO	single	AML_58	0.905561	Responder	favorable
1937	Venetoclax	3.2	Acacytidine	20000	Venetoclax_Acacytidine	combi	AML_58	0.0956256	Responder	favorable
1938	Venetoclax	3.2	Acacytidine	4000	Venetoclax_Acacytidine	combi	AML_58	0.138304	Responder	favorable
1939	Venetoclax	3.2	Acacytidine	800	Venetoclax_Acacytidine	combi	AML_58	0.490145	Responder	favorable
1940	Venetoclax	3.2	Acacytidine	160	Venetoclax_Acacytidine	combi	AML_58	0.499498	Responder	favorable
1941	Venetoclax	3.2	Acacytidine	32	Venetoclax_Acacytidine	combi	AML_58	0.50581	Responder	favorable
1942	Venetoclax	3.2	DMSO	0	Venetoclax_DMSO	single	AML_58	0.520765	Responder	favorable
1943	Cladribine	24	DMSO	0	Cladribine_DMSO	single	AML_58	0.520428	Responder	favorable
1944	Mitoxantrone	40	DMSO	0	Mitoxantrone_DMSO	single	AML_58	0.0840298	Responder	favorable
1945	Gilteritinib	600	DMSO	0	Gilteritinib_DMSO	single	AML_58	0.920792	Responder	favorable
1946	Idarubicine	24	DMSO	0	Idarubicine_DMSO	single	AML_58	0.0903463	Responder	favorable
1947	Venetoclax	0.64	Acacytidine	20000	Venetoclax_Acacytidine	combi	AML_58	0.110627	Responder	favorable
1948	Venetoclax	0.64	Acacytidine	4000	Venetoclax_Acacytidine	combi	AML_58	0.226305	Responder	favorable
1949	Venetoclax	0.64	Acacytidine	800	Venetoclax_Acacytidine	combi	AML_58	0.827488	Responder	favorable
1950	Venetoclax	0.64	Acacytidine	160	Venetoclax_Acacytidine	combi	AML_58	0.875385	Responder	favorable
1951	Venetoclax	0.64	Acacytidine	32	Venetoclax_Acacytidine	combi	AML_58	0.878459	Responder	favorable
1952	Venetoclax	0.64	DMSO	0	Venetoclax_DMSO	single	AML_58	0.891101	Responder	favorable
1953	Dinaciclib	0.32	DMSO	0	Dinaciclib_DMSO	single	AML_58	0.931645	Responder	favorable
1954	Mitoxantrone	5000	DMSO	0	Mitoxantrone_DMSO	single	AML_58	0.050331	Responder	favorable
1955	Gilteritinib	120	DMSO	0	Gilteritinib_DMSO	single	AML_58	0.944553	Responder	favorable
1956	Idarubicine	4.8	DMSO	0	Idarubicine_DMSO	single	AML_58	0.726275	Responder	favorable
1957	Midostaurin	15000	DMSO	0	Midostaurin_DMSO	single	AML_58	0.975645	Responder	favorable
1958	Acacytidine	20000	DMSO	0	Acacytidine_DMSO	single	AML_58	0.122475	Responder	favorable
1959	Acacytidine	4000	DMSO	0	Acacytidine_DMSO	single	AML_58	0.295534	Responder	favorable
1960	Acacytidine	800	DMSO	0	Acacytidine_DMSO	single	AML_58	0.921955	Responder	favorable
1961	Acacytidine	160	DMSO	0	Acacytidine_DMSO	single	AML_58	0.962461	Responder	favorable
1962	Acacytidine	32	DMSO	0	Acacytidine_DMSO	single	AML_58	0.995594	Responder	favorable
1963	Dinaciclib	0.064	DMSO	0	Dinaciclib_DMSO	single	AML_58	0.850035	Responder	favorable
1964	Mitoxantrone	1000	DMSO	0	Mitoxantrone_DMSO	single	AML_58	0.0570586	Responder	favorable
1965	Mitoxantrone	8	DMSO	0	Mitoxantrone_DMSO	single	AML_58	0.193984	Responder	favorable
1966	Gilteritinib	24	DMSO	0	Gilteritinib_DMSO	single	AML_58	0.911462	Responder	favorable
1967	Midostaurin	3000	DMSO	0	Midostaurin_DMSO	single	AML_58	0.984825	Responder	favorable
1968	Midostaurin	600	DMSO	0	Midostaurin_DMSO	single	AML_58	0.975692	Responder	favorable
1969	Midostaurin	120	DMSO	0	Midostaurin_DMSO	single	AML_58	0.96653	Responder	favorable
1970	Midostaurin	24	DMSO	0	Midostaurin_DMSO	single	AML_58	0.959419	Responder	favorable
1971	Crizotinib	15000	DMSO	0	Crizotinib_DMSO	single	AML_58	0.202067	Responder	favorable
1972	Crizotinib	3000	DMSO	0	Crizotinib_DMSO	single	AML_58	0.743813	Responder	favorable
1973	Crizotinib	600	DMSO	0	Crizotinib_DMSO	single	AML_58	0.879417	Responder	favorable
1974	Crizotinib	120	DMSO	0	Crizotinib_DMSO	single	AML_58	0.916587	Responder	favorable
1975	Crizotinib	24	DMSO	0	Crizotinib_DMSO	single	AML_58	0.95436	Responder	favorable
1976	NSC 652287	15000	DMSO	0	NSC 652287_DMSO	single	AML_58	0.266596	Responder	favorable
1977	NSC 652287	3000	DMSO	0	NSC 652287_DMSO	single	AML_58	0.439052	Responder	favorable
1978	NSC 652287	600	DMSO	0	NSC 652287_DMSO	single	AML_58	0.807964	Responder	favorable
1979	NSC 652287	120	DMSO	0	NSC 652287_DMSO	single	AML_58	0.92743	Responder	favorable
1980	NSC 652287	24	DMSO	0	NSC 652287_DMSO	single	AML_58	0.985937	Responder	favorable
1981	BRD73954	24	DMSO	0	BRD73954_DMSO	single	AML_69	0.866264	Responder	intermediate
1982	BRD73954	120	DMSO	0	BRD73954_DMSO	single	AML_69	0.865396	Responder	intermediate
1983	BRD73954	600	DMSO	0	BRD73954_DMSO	single	AML_69	0.87695	Responder	intermediate
1984	BRD73954	3000	DMSO	0	BRD73954_DMSO	single	AML_69	0.811521	Responder	intermediate
1985	BRD73954	15000	DMSO	0	BRD73954_DMSO	single	AML_69	0.707546	Responder	intermediate
1986	SGC 0946	24	DMSO	0	SGC 0946_DMSO	single	AML_69	0.861377	Responder	intermediate
1987	SGC 0946	120	DMSO	0	SGC 0946_DMSO	single	AML_69	0.880604	Responder	intermediate
1988	SGC 0946	600	DMSO	0	SGC 0946_DMSO	single	AML_69	0.807746	Responder	intermediate
1989	SGC 0946	3000	DMSO	0	SGC 0946_DMSO	single	AML_69	0.897532	Responder	intermediate
1990	SGC 0946	15000	DMSO	0	SGC 0946_DMSO	single	AML_69	0.738145	Responder	intermediate
1991	UMI-77	24	DMSO	0	UMI-77_DMSO	single	AML_69	1.03683	Responder	intermediate
1992	UMI-77	120	DMSO	0	UMI-77_DMSO	single	AML_69	0.95943	Responder	intermediate
1993	UMI-77	600	DMSO	0	UMI-77_DMSO	single	AML_69	0.953523	Responder	intermediate
1994	UMI-77	3000	DMSO	0	UMI-77_DMSO	single	AML_69	0.923975	Responder	intermediate
1995	UMI-77	15000	DMSO	0	UMI-77_DMSO	single	AML_69	0.904687	Responder	intermediate
1996	Vincristine	10000	DMSO	0	Vincristine_DMSO	single	AML_69	0.142337	Responder	intermediate
1997	Sorafenib	15000	DMSO	0	Sorafenib_DMSO	single	AML_69	0.940325	Responder	intermediate
1998	Sorafenib	600	DMSO	0	Sorafenib_DMSO	single	AML_69	0.898339	Responder	intermediate
1999	Navitoclax	2000	DMSO	0	Navitoclax_DMSO	single	AML_69	0.0208863	Responder	intermediate
[truncated: 13,676 more rows]
