# Supplementary material for: Ex vivo drug response profiling for response and outcome prediction in hematologic malignancies: the prospective non-interventional SMARTrial
Source: Nat Cancer. 2023 Oct 2;4(12):1648–59. doi: 10.1038/s43018-023-00645-5 (PMC10733146; doi:10.1038/s43018-023-00645-5)
Supplement: Supplementary file 15 — Statistical source data. [file 43018_2023_645_MOESM15_ESM.xlsx]

## Sheet: EDF_9A
rowname	ELN22	Drug	p.value	estimate	p.adj	pSign	ifSig
1	adverse	Vindesine	0.00330668	0.248628	0.0331353	2.48061	*
2	adverse	Fludarabine	0.00417207	0.135773	0.0331353	2.37965	*
3	adverse	Vincristine	0.00473361	0.20806	0.0331353	2.32481	*
4	adverse	Cladribine	0.00662702	0.233187	0.0347919	2.17868	*
5	adverse	Daunorubicin_Cytarabin	0.0137796	0.190257	0.0578745	1.86076	*
6	adverse	NSC 652287	0.0443458	0.183496	0.15521	1.35315
7	favorable	Cladribine	0.0711695	0.104849	0.202524	1.14771
8	intermediate	Vincristine	0.079795	0.088882	0.202524	1.09802
9	intermediate	Vindesine	0.0867961	0.085483	0.202524	1.0615
10	adverse	Crenolanib	0.144154	0.104007	0.302724	0.841172
11	intermediate	Fludarabine	0.1646	0.0573478	0.307475	0.78357
12	favorable	Fludarabine	0.182363	0.0776755	0.307475	0.739062
13	intermediate	Cladribine	0.190341	0.0860313	0.307475	0.720467
14	intermediate	NSC 652287	0.22106	0.0855227	0.331589	0.655491
15	favorable	NSC 652287	0.293147	0.0946695	0.410406	0.532914
16	intermediate	Crenolanib	0.409462	0.0447811	0.537419	0.387787
17	favorable	Vindesine	0.464374	0.0507354	0.573638	0.333132
18	favorable	Vincristine	0.605709	0.0379913	0.706661	0.217736
19	intermediate	Daunorubicin_Cytarabin	0.640508	0.0243803	0.70793	0.193475
20	favorable	Crenolanib	0.768514	0.0197618	0.80694	0.114348
21	favorable	Daunorubicin_Cytarabin	0.848351	0.00910381	0.848351	0.0714246

## Sheet: EDF_9B
rowname	patID	Drug	auc	group	ELN22
1	AML_1	Cladribine	0.38095	Non-Responder	adverse
2	AML_1	Crenolanib	1.07692	Non-Responder	adverse
3	AML_1	Fludarabine	0.673026	Non-Responder	adverse
4	AML_1	NSC 652287	0.485933	Non-Responder	adverse
5	AML_1	Vincristine	0.634776	Non-Responder	adverse
6	AML_1	Vindesine	0.532034	Non-Responder	adverse
7	AML_10	Cladribine	0.771002	Non-Responder	adverse
8	AML_10	Crenolanib	0.970647	Non-Responder	adverse
9	AML_10	Fludarabine	0.793525	Non-Responder	adverse
10	AML_10	NSC 652287	0.900204	Non-Responder	adverse
11	AML_10	Vincristine	0.868207	Non-Responder	adverse
12	AML_10	Vindesine	0.871301	Non-Responder	adverse
13	AML_11	Cladribine	0.409469	Non-Responder	adverse
14	AML_11	Crenolanib	1.04399	Non-Responder	adverse
15	AML_11	Fludarabine	0.84446	Non-Responder	adverse
16	AML_11	NSC 652287	0.39294	Non-Responder	adverse
17	AML_11	Vincristine	0.747597	Non-Responder	adverse
18	AML_11	Vindesine	0.823855	Non-Responder	adverse
19	AML_12	Cladribine	0.337054	Non-Responder	adverse
20	AML_12	Crenolanib	0.94035	Non-Responder	adverse
21	AML_12	Fludarabine	0.694418	Non-Responder	adverse
22	AML_12	NSC 652287	0.163383	Non-Responder	adverse
23	AML_12	Vincristine	0.72919	Non-Responder	adverse
24	AML_12	Vindesine	0.801758	Non-Responder	adverse
25	AML_13	Cladribine	0.258584	Non-Responder	adverse
26	AML_13	Crenolanib	0.793302	Non-Responder	adverse
27	AML_13	Fludarabine	0.91312	Non-Responder	adverse
28	AML_13	NSC 652287	0.225609	Non-Responder	adverse
29	AML_13	Vincristine	0.751214	Non-Responder	adverse
30	AML_13	Vindesine	0.750561	Non-Responder	adverse
31	AML_14	Cladribine	0.31333	Non-Responder	adverse
32	AML_14	Crenolanib	0.85059	Non-Responder	adverse
33	AML_14	Fludarabine	0.572922	Non-Responder	adverse
34	AML_14	NSC 652287	0.557323	Non-Responder	adverse
35	AML_14	Vincristine	0.657936	Non-Responder	adverse
36	AML_14	Vindesine	0.593697	Non-Responder	adverse
37	AML_15	Cladribine	0.434576	Non-Responder	adverse
38	AML_15	Crenolanib	0.816829	Non-Responder	adverse
39	AML_15	Fludarabine	0.692317	Non-Responder	adverse
40	AML_15	NSC 652287	0.597161	Non-Responder	adverse
41	AML_15	Vincristine	0.957674	Non-Responder	adverse
42	AML_15	Vindesine	1.23541	Non-Responder	adverse
43	AML_16	Cladribine	0.322167	Non-Responder	adverse
44	AML_16	Crenolanib	0.698963	Non-Responder	adverse
45	AML_16	Fludarabine	0.743169	Non-Responder	adverse
46	AML_16	NSC 652287	0.331542	Non-Responder	adverse
47	AML_16	Vincristine	0.707516	Non-Responder	adverse
48	AML_16	Vindesine	0.695519	Non-Responder	adverse
49	AML_17	Cladribine	0.399045	Non-Responder	adverse
50	AML_17	Crenolanib	1.00362	Non-Responder	adverse
51	AML_17	Fludarabine	0.976465	Non-Responder	adverse
52	AML_17	NSC 652287	0.334783	Non-Responder	adverse
53	AML_17	Vincristine	1.09611	Non-Responder	adverse
54	AML_17	Vindesine	1.10169	Non-Responder	adverse
55	AML_18	Cladribine	0.748375	Non-Responder	adverse
56	AML_18	Crenolanib	0.949443	Non-Responder	adverse
57	AML_18	Fludarabine	0.733344	Non-Responder	adverse
58	AML_18	NSC 652287	0.888668	Non-Responder	adverse
59	AML_18	Vincristine	0.864572	Non-Responder	adverse
60	AML_18	Vindesine	0.840583	Non-Responder	adverse
61	AML_19	Cladribine	0.309543	Non-Responder	adverse
62	AML_19	Crenolanib	0.774056	Non-Responder	adverse
63	AML_19	Fludarabine	0.776548	Non-Responder	adverse
64	AML_19	NSC 652287	0.570273	Non-Responder	adverse
65	AML_19	Vincristine	0.745207	Non-Responder	adverse
66	AML_19	Vindesine	0.731315	Non-Responder	adverse
67	AML_2	Cladribine	0.252105	Non-Responder	adverse
68	AML_2	Crenolanib	0.81715	Non-Responder	adverse
69	AML_2	Fludarabine	0.760886	Non-Responder	adverse
70	AML_2	NSC 652287	0.489735	Non-Responder	adverse
71	AML_2	Vincristine	0.785203	Non-Responder	adverse
72	AML_2	Vindesine	0.774291	Non-Responder	adverse
73	AML_20	Cladribine	0.58449	Non-Responder	adverse
74	AML_20	Crenolanib	0.790417	Non-Responder	adverse
75	AML_20	Fludarabine	0.857892	Non-Responder	adverse
76	AML_20	NSC 652287	0.544344	Non-Responder	adverse
77	AML_20	Vincristine	0.783197	Non-Responder	adverse
78	AML_20	Vindesine	0.757833	Non-Responder	adverse
79	AML_21	Cladribine	0.392987	Non-Responder	adverse
80	AML_21	Crenolanib	1.29632	Non-Responder	adverse
81	AML_21	Fludarabine	0.538173	Non-Responder	adverse
82	AML_21	NSC 652287	0.575357	Non-Responder	adverse
83	AML_21	Vincristine	0.600033	Non-Responder	adverse
84	AML_21	Vindesine	0.750713	Non-Responder	adverse
85	AML_22	Cladribine	0.532302	Non-Responder	adverse
86	AML_22	Crenolanib	1.22884	Non-Responder	adverse
87	AML_22	Fludarabine	0.686808	Non-Responder	adverse
88	AML_22	NSC 652287	0.768123	Non-Responder	adverse
89	AML_22	Vincristine	1.12872	Non-Responder	adverse
90	AML_22	Vindesine	1.18473	Non-Responder	adverse
91	AML_23	Cladribine	0.212078	Non-Responder	adverse
92	AML_23	Crenolanib	1.17759	Non-Responder	adverse
93	AML_23	Fludarabine	0.667457	Non-Responder	adverse
94	AML_23	NSC 652287	0.709345	Non-Responder	adverse
95	AML_23	Vincristine	1.03232	Non-Responder	adverse
96	AML_23	Vindesine	1.05237	Non-Responder	adverse
97	AML_24	Cladribine	0.178509	Non-Responder	adverse
98	AML_24	Crenolanib	1.18039	Non-Responder	adverse
99	AML_24	Fludarabine	0.634228	Non-Responder	adverse
100	AML_24	NSC 652287	0.68015	Non-Responder	adverse
101	AML_24	Vincristine	0.68988	Non-Responder	adverse
102	AML_24	Vindesine	0.656522	Non-Responder	adverse
103	AML_25	Cladribine	0.244618	Non-Responder	adverse
104	AML_25	Crenolanib	0.931492	Non-Responder	adverse
105	AML_25	Fludarabine	0.707634	Non-Responder	adverse
106	AML_25	NSC 652287	0.427333	Non-Responder	adverse
107	AML_25	Vincristine	0.50319	Non-Responder	adverse
108	AML_25	Vindesine	0.525627	Non-Responder	adverse
109	AML_26	Cladribine	0.132127	Non-Responder	adverse
110	AML_26	Crenolanib	1.08254	Non-Responder	adverse
111	AML_26	Fludarabine	0.606923	Non-Responder	adverse
112	AML_26	NSC 652287	0.775165	Non-Responder	adverse
113	AML_26	Vincristine	0.619123	Non-Responder	adverse
114	AML_26	Vindesine	0.593941	Non-Responder	adverse
115	AML_27	Cladribine	0.126679	Non-Responder	adverse
116	AML_27	Crenolanib	0.797007	Non-Responder	adverse
117	AML_27	Fludarabine	0.62305	Non-Responder	adverse
118	AML_27	NSC 652287	0.116404	Non-Responder	adverse
119	AML_27	Vincristine	0.710277	Non-Responder	adverse
120	AML_27	Vindesine	0.702112	Non-Responder	adverse
121	AML_28	Cladribine	0.54365	Non-Responder	adverse
122	AML_28	Crenolanib	0.988501	Non-Responder	adverse
123	AML_28	Fludarabine	0.769588	Non-Responder	adverse
124	AML_28	NSC 652287	0.974253	Non-Responder	adverse
125	AML_28	Vincristine	0.791641	Non-Responder	adverse
126	AML_28	Vindesine	0.790382	Non-Responder	adverse
127	AML_29	Cladribine	0.294958	Non-Responder	favorable
128	AML_29	Crenolanib	0.79418	Non-Responder	favorable
129	AML_29	Fludarabine	0.793744	Non-Responder	favorable
130	AML_29	NSC 652287	0.277859	Non-Responder	favorable
131	AML_29	Vincristine	0.740396	Non-Responder	favorable
132	AML_29	Vindesine	0.736211	Non-Responder	favorable
133	AML_3	Cladribine	0.827609	Non-Responder	adverse
134	AML_3	Crenolanib	0.902945	Non-Responder	adverse
135	AML_3	Fludarabine	0.848571	Non-Responder	adverse
136	AML_3	NSC 652287	0.77785	Non-Responder	adverse
137	AML_3	Vincristine	0.525099	Non-Responder	adverse
138	AML_3	Vindesine	0.476698	Non-Responder	adverse
139	AML_30	Cladribine	0.469035	Non-Responder	favorable
140	AML_30	Crenolanib	1.02838	Non-Responder	favorable
141	AML_30	Fludarabine	0.628523	Non-Responder	favorable
142	AML_30	NSC 652287	0.855957	Non-Responder	favorable
143	AML_30	Vincristine	0.494775	Non-Responder	favorable
144	AML_30	Vindesine	0.506555	Non-Responder	favorable
145	AML_31	Cladribine	0.151108	Non-Responder	favorable
146	AML_31	Crenolanib	0.936116	Non-Responder	favorable
147	AML_31	Fludarabine	0.641146	Non-Responder	favorable
148	AML_31	NSC 652287	0.361288	Non-Responder	favorable
149	AML_31	Vincristine	0.595088	Non-Responder	favorable
150	AML_31	Vindesine	0.545575	Non-Responder	favorable
151	AML_32	Cladribine	0.53645	Non-Responder	favorable
152	AML_32	Crenolanib	0.950161	Non-Responder	favorable
153	AML_32	Fludarabine	0.738901	Non-Responder	favorable
154	AML_32	NSC 652287	0.646287	Non-Responder	favorable
155	AML_32	Vincristine	0.80312	Non-Responder	favorable
156	AML_32	Vindesine	0.757686	Non-Responder	favorable
157	AML_33	Cladribine	0.338877	Non-Responder	favorable
158	AML_33	Crenolanib	0.799408	Non-Responder	favorable
159	AML_33	Fludarabine	0.912265	Non-Responder	favorable
160	AML_33	NSC 652287	0.776405	Non-Responder	favorable
161	AML_33	Vincristine	0.878077	Non-Responder	favorable
162	AML_33	Vindesine	0.839346	Non-Responder	favorable
163	AML_34	Cladribine	0.193972	Non-Responder	favorable
164	AML_34	Crenolanib	0.757291	Non-Responder	favorable
165	AML_34	Fludarabine	0.656262	Non-Responder	favorable
166	AML_34	NSC 652287	0.487121	Non-Responder	favorable
167	AML_34	Vincristine	0.576591	Non-Responder	favorable
168	AML_34	Vindesine	0.594771	Non-Responder	favorable
169	AML_35	Cladribine	0.825643	Non-Responder	intermediate
170	AML_35	Crenolanib	1.06648	Non-Responder	intermediate
171	AML_35	Fludarabine	0.825089	Non-Responder	intermediate
172	AML_35	NSC 652287	1.06278	Non-Responder	intermediate
173	AML_35	Vincristine	0.921161	Non-Responder	intermediate
174	AML_35	Vindesine	0.913072	Non-Responder	intermediate
175	AML_36	Cladribine	0.485552	Non-Responder	intermediate
176	AML_36	Crenolanib	0.924911	Non-Responder	intermediate
177	AML_36	Fludarabine	0.85896	Non-Responder	intermediate
178	AML_36	NSC 652287	0.192363	Non-Responder	intermediate
179	AML_36	Vincristine	0.509607	Non-Responder	intermediate
180	AML_36	Vindesine	0.462817	Non-Responder	intermediate
181	AML_37	Cladribine	0.726097	Non-Responder	intermediate
182	AML_37	Crenolanib	0.927652	Non-Responder	intermediate
183	AML_37	Fludarabine	0.957918	Non-Responder	intermediate
184	AML_37	NSC 652287	0.519583	Non-Responder	intermediate
185	AML_37	Vincristine	0.747685	Non-Responder	intermediate
186	AML_37	Vindesine	0.768069	Non-Responder	intermediate
187	AML_38	Cladribine	0.477926	Non-Responder	intermediate
188	AML_38	Crenolanib	0.856259	Non-Responder	intermediate
189	AML_38	Fludarabine	0.744837	Non-Responder	intermediate
190	AML_38	NSC 652287	0.386664	Non-Responder	intermediate
191	AML_38	Vincristine	0.746365	Non-Responder	intermediate
192	AML_38	Vindesine	0.74991	Non-Responder	intermediate
193	AML_39	Cladribine	0.185818	Non-Responder	intermediate
194	AML_39	Crenolanib	0.982614	Non-Responder	intermediate
195	AML_39	Fludarabine	0.687835	Non-Responder	intermediate
196	AML_39	NSC 652287	0.422347	Non-Responder	intermediate
197	AML_39	Vincristine	0.684836	Non-Responder	intermediate
198	AML_39	Vindesine	0.695727	Non-Responder	intermediate
199	AML_4	Cladribine	0.518581	Non-Responder	adverse
200	AML_4	Crenolanib	1.06923	Non-Responder	adverse
201	AML_4	Fludarabine	0.710197	Non-Responder	adverse
202	AML_4	NSC 652287	0.296572	Non-Responder	adverse
203	AML_4	Vincristine	0.438822	Non-Responder	adverse
204	AML_4	Vindesine	0.385916	Non-Responder	adverse
205	AML_40	Cladribine	0.425869	Non-Responder	intermediate
206	AML_40	Crenolanib	0.787438	Non-Responder	intermediate
207	AML_40	Fludarabine	0.657488	Non-Responder	intermediate
208	AML_40	NSC 652287	0.66422	Non-Responder	intermediate
209	AML_40	Vincristine	0.819576	Non-Responder	intermediate
210	AML_40	Vindesine	0.776628	Non-Responder	intermediate
211	AML_41	Cladribine	0.111406	Non-Responder	intermediate
212	AML_41	Crenolanib	0.803757	Non-Responder	intermediate
213	AML_41	Fludarabine	0.554627	Non-Responder	intermediate
214	AML_41	NSC 652287	0.308409	Non-Responder	intermediate
215	AML_41	Vincristine	0.734523	Non-Responder	intermediate
216	AML_41	Vindesine	0.57271	Non-Responder	intermediate
217	AML_42	Cladribine	0.156023	Non-Responder	intermediate
218	AML_42	Crenolanib	0.709708	Non-Responder	intermediate
219	AML_42	Fludarabine	0.591247	Non-Responder	intermediate
220	AML_42	NSC 652287	0.406025	Non-Responder	intermediate
221	AML_42	Vincristine	0.646622	Non-Responder	intermediate
222	AML_42	Vindesine	0.651471	Non-Responder	intermediate
223	AML_43	Cladribine	0.237022	Non-Responder	intermediate
224	AML_43	Crenolanib	0.738756	Non-Responder	intermediate
225	AML_43	Fludarabine	0.819558	Non-Responder	intermediate
226	AML_43	NSC 652287	0.659092	Non-Responder	intermediate
227	AML_43	Vincristine	0.706367	Non-Responder	intermediate
228	AML_43	Vindesine	0.712751	Non-Responder	intermediate
229	AML_44	Cladribine	0.519043	Non-Responder	intermediate
230	AML_44	Crenolanib	0.912722	Non-Responder	intermediate
231	AML_44	Fludarabine	0.948733	Non-Responder	intermediate
232	AML_44	NSC 652287	0.163045	Non-Responder	intermediate
233	AML_44	Vincristine	0.893822	Non-Responder	intermediate
234	AML_44	Vindesine	0.835794	Non-Responder	intermediate
235	AML_45	Cladribine	0.245763	Non-Responder	intermediate
236	AML_45	Crenolanib	0.732621	Non-Responder	intermediate
237	AML_45	Fludarabine	0.788433	Non-Responder	intermediate
238	AML_45	NSC 652287	0.216571	Non-Responder	intermediate
239	AML_45	Vincristine	0.674282	Non-Responder	intermediate
240	AML_45	Vindesine	0.658885	Non-Responder	intermediate
241	AML_46	Cladribine	0.303295	Non-Responder	intermediate
242	AML_46	Crenolanib	0.86251	Non-Responder	intermediate
243	AML_46	Fludarabine	0.728628	Non-Responder	intermediate
244	AML_46	NSC 652287	0.29746	Non-Responder	intermediate
245	AML_46	Vincristine	0.769079	Non-Responder	intermediate
246	AML_46	Vindesine	0.748492	Non-Responder	intermediate
247	AML_47	Cladribine	0.206853	Non-Responder	intermediate
248	AML_47	Crenolanib	0.754242	Non-Responder	intermediate
249	AML_47	Fludarabine	0.782355	Non-Responder	intermediate
250	AML_47	NSC 652287	0.626625	Non-Responder	intermediate
251	AML_47	Vincristine	0.641064	Non-Responder	intermediate
252	AML_47	Vindesine	0.61665	Non-Responder	intermediate
253	AML_48	Cladribine	0.575785	Non-Responder	intermediate
254	AML_48	Crenolanib	0.754994	Non-Responder	intermediate
255	AML_48	Fludarabine	0.800346	Non-Responder	intermediate
256	AML_48	NSC 652287	0.340823	Non-Responder	intermediate
257	AML_48	Vincristine	0.629549	Non-Responder	intermediate
258	AML_48	Vindesine	0.624474	Non-Responder	intermediate
259	AML_49	Cladribine	0.446819	Responder	adverse
260	AML_49	Crenolanib	0.795012	Responder	adverse
261	AML_49	Fludarabine	0.816058	Responder	adverse
262	AML_49	NSC 652287	0.17062	Responder	adverse
263	AML_49	Vincristine	0.708172	Responder	adverse
264	AML_49	Vindesine	0.664808	Responder	adverse
265	AML_5	Cladribine	0.625254	Non-Responder	adverse
266	AML_5	Crenolanib	1.04848	Non-Responder	adverse
267	AML_5	Fludarabine	0.950885	Non-Responder	adverse
268	AML_5	NSC 652287	0.506563	Non-Responder	adverse
269	AML_5	Vincristine	0.987011	Non-Responder	adverse
270	AML_5	Vindesine	0.952191	Non-Responder	adverse
271	AML_50	Cladribine	0.322885	Responder	adverse
272	AML_50	Crenolanib	0.684775	Responder	adverse
273	AML_50	Fludarabine	0.664732	Responder	adverse
274	AML_50	NSC 652287	0.501695	Responder	adverse
275	AML_50	Vincristine	0.60129	Responder	adverse
276	AML_50	Vindesine	0.593306	Responder	adverse
277	AML_51	Cladribine	0.336495	Responder	adverse
278	AML_51	Crenolanib	1.00978	Responder	adverse
279	AML_51	Fludarabine	0.614891	Responder	adverse
280	AML_51	NSC 652287	0.700212	Responder	adverse
281	AML_51	Vincristine	0.280098	Responder	adverse
282	AML_51	Vindesine	0.273983	Responder	adverse
283	AML_52	Cladribine	0.0954832	Responder	adverse
284	AML_52	Crenolanib	0.604322	Responder	adverse
285	AML_52	Fludarabine	0.608655	Responder	adverse
286	AML_52	NSC 652287	0.256821	Responder	adverse
287	AML_52	Vincristine	0.579956	Responder	adverse
288	AML_52	Vindesine	0.592335	Responder	adverse
289	AML_53	Cladribine	0.121063	Responder	adverse
290	AML_53	Crenolanib	0.904765	Responder	adverse
291	AML_53	Fludarabine	0.494173	Responder	adverse
292	AML_53	NSC 652287	0.203933	Responder	adverse
293	AML_53	Vincristine	0.80963	Responder	adverse
294	AML_53	Vindesine	0.749864	Responder	adverse
295	AML_54	Cladribine	0.106893	Responder	adverse
296	AML_54	Crenolanib	1.15546	Responder	adverse
297	AML_54	Fludarabine	0.518012	Responder	adverse
298	AML_54	NSC 652287	0.505385	Responder	adverse
299	AML_54	Vincristine	0.354845	Responder	adverse
300	AML_54	Vindesine	0.316217	Responder	adverse
301	AML_55	Cladribine	0.0907079	Responder	adverse
302	AML_55	Crenolanib	0.525946	Responder	adverse
303	AML_55	Fludarabine	0.660691	Responder	adverse
304	AML_55	NSC 652287	0.133075	Responder	adverse
305	AML_55	Vincristine	0.673557	Responder	adverse
306	AML_55	Vindesine	0.555108	Responder	adverse
307	AML_56	Cladribine	0.204192	Responder	adverse
308	AML_56	Crenolanib	1.06245	Responder	adverse
309	AML_56	Fludarabine	0.565418	Responder	adverse
310	AML_56	NSC 652287	0.354605	Responder	adverse
311	AML_56	Vincristine	0.426799	Responder	adverse
312	AML_56	Vindesine	0.395285	Responder	adverse
313	AML_57	Cladribine	0.214421	Responder	favorable
314	AML_57	Crenolanib	1.02857	Responder	favorable
315	AML_57	Fludarabine	0.66618	Responder	favorable
316	AML_57	NSC 652287	0.415711	Responder	favorable
317	AML_57	Vincristine	0.744564	Responder	favorable
318	AML_57	Vindesine	0.754592	Responder	favorable
319	AML_58	Cladribine	0.202004	Responder	favorable
320	AML_58	Crenolanib	0.926138	Responder	favorable
321	AML_58	Fludarabine	0.519279	Responder	favorable
322	AML_58	NSC 652287	0.700178	Responder	favorable
323	AML_58	Vincristine	0.661432	Responder	favorable
324	AML_58	Vindesine	0.614198	Responder	favorable
325	AML_59	Cladribine	0.248849	Responder	favorable
326	AML_59	Crenolanib	0.72965	Responder	favorable
327	AML_59	Fludarabine	0.76351	Responder	favorable
328	AML_59	NSC 652287	0.434926	Responder	favorable
329	AML_59	Vincristine	0.596437	Responder	favorable
330	AML_59	Vindesine	0.564666	Responder	favorable
331	AML_6	Cladribine	0.817118	Non-Responder	adverse
332	AML_6	Crenolanib	0.816807	Non-Responder	adverse
333	AML_6	Fludarabine	0.907263	Non-Responder	adverse
334	AML_6	NSC 652287	0.372874	Non-Responder	adverse
335	AML_6	Vincristine	0.860405	Non-Responder	adverse
336	AML_6	Vindesine	0.853863	Non-Responder	adverse
337	AML_60	Cladribine	0.288384	Responder	favorable
338	AML_60	Crenolanib	0.87147	Responder	favorable
339	AML_60	Fludarabine	0.720112	Responder	favorable
340	AML_60	NSC 652287	0.545001	Responder	favorable
341	AML_60	Vincristine	0.710301	Responder	favorable
342	AML_60	Vindesine	0.674388	Responder	favorable
343	AML_61	Cladribine	0.125913	Responder	favorable
344	AML_61	Crenolanib	0.730247	Responder	favorable
345	AML_61	Fludarabine	0.535134	Responder	favorable
346	AML_61	NSC 652287	0.495388	Responder	favorable
347	AML_61	Vincristine	0.799322	Responder	favorable
348	AML_61	Vindesine	0.72775	Responder	favorable
349	AML_62	Cladribine	0.187591	Responder	favorable
350	AML_62	Crenolanib	1.13107	Responder	favorable
351	AML_62	Fludarabine	0.520823	Responder	favorable
352	AML_62	NSC 652287	0.342404	Responder	favorable
353	AML_62	Vincristine	0.325925	Responder	favorable
354	AML_62	Vindesine	0.313377	Responder	favorable
355	AML_63	Cladribine	0.250219	Responder	favorable
356	AML_63	Crenolanib	0.793478	Responder	favorable
357	AML_63	Fludarabine	0.702751	Responder	favorable
358	AML_63	NSC 652287	0.418299	Responder	favorable
359	AML_63	Vincristine	0.65576	Responder	favorable
360	AML_63	Vindesine	0.642873	Responder	favorable
361	AML_64	Cladribine	0.134436	Responder	favorable
362	AML_64	Crenolanib	0.821942	Responder	favorable
363	AML_64	Fludarabine	0.560719	Responder	favorable
364	AML_64	NSC 652287	0.43644	Responder	favorable
365	AML_64	Vincristine	0.617839	Responder	favorable
366	AML_64	Vindesine	0.575921	Responder	favorable
367	AML_65	Cladribine	0.307166	Responder	favorable
368	AML_65	Crenolanib	0.833903	Responder	favorable
369	AML_65	Fludarabine	0.754849	Responder	favorable
370	AML_65	NSC 652287	0.619926	Responder	favorable
371	AML_65	Vincristine	0.75506	Responder	favorable
372	AML_65	Vindesine	0.725654	Responder	favorable
373	AML_66	Cladribine	0.419552	Responder	intermediate
374	AML_66	Crenolanib	1.16628	Responder	intermediate
375	AML_66	Fludarabine	0.698575	Responder	intermediate
376	AML_66	NSC 652287	0.422469	Responder	intermediate
377	AML_66	Vincristine	0.816152	Responder	intermediate
378	AML_66	Vindesine	0.752247	Responder	intermediate
379	AML_67	Cladribine	0.156102	Responder	intermediate
380	AML_67	Crenolanib	0.804976	Responder	intermediate
381	AML_67	Fludarabine	0.67187	Responder	intermediate
382	AML_67	NSC 652287	0.200125	Responder	intermediate
383	AML_67	Vincristine	0.784794	Responder	intermediate
384	AML_67	Vindesine	0.767793	Responder	intermediate
385	AML_68	Cladribine	0.273513	Responder	intermediate
386	AML_68	Crenolanib	0.800347	Responder	intermediate
387	AML_68	Fludarabine	0.751052	Responder	intermediate
388	AML_68	NSC 652287	0.373989	Responder	intermediate
389	AML_68	Vincristine	0.677738	Responder	intermediate
390	AML_68	Vindesine	0.684146	Responder	intermediate
391	AML_69	Cladribine	0.829939	Responder	intermediate
392	AML_69	Crenolanib	1.41137	Responder	intermediate
393	AML_69	Fludarabine	0.686432	Responder	intermediate
394	AML_69	NSC 652287	0.28417	Responder	intermediate
395	AML_69	Vincristine	0.325317	Responder	intermediate
396	AML_69	Vindesine	0.3492	Responder	intermediate
397	AML_7	Cladribine	0.493083	Non-Responder	adverse
398	AML_7	Crenolanib	0.762986	Non-Responder	adverse
399	AML_7	Fludarabine	0.761023	Non-Responder	adverse
400	AML_7	NSC 652287	0.572059	Non-Responder	adverse
401	AML_7	Vincristine	0.738147	Non-Responder	adverse
402	AML_7	Vindesine	0.712201	Non-Responder	adverse
403	AML_70	Cladribine	0.279821	Responder	intermediate
404	AML_70	Crenolanib	0.794261	Responder	intermediate
405	AML_70	Fludarabine	0.660852	Responder	intermediate
406	AML_70	NSC 652287	0.283319	Responder	intermediate
407	AML_70	Vincristine	0.527639	Responder	intermediate
408	AML_70	Vindesine	0.522999	Responder	intermediate
409	AML_71	Cladribine	0.461802	Responder	intermediate
410	AML_71	Crenolanib	0.806996	Responder	intermediate
411	AML_71	Fludarabine	0.97017	Responder	intermediate
412	AML_71	NSC 652287	0.203783	Responder	intermediate
413	AML_71	Vincristine	0.798426	Responder	intermediate
414	AML_71	Vindesine	0.806522	Responder	intermediate
415	AML_72	Cladribine	0.28827	Responder	intermediate
416	AML_72	Crenolanib	0.81886	Responder	intermediate
417	AML_72	Fludarabine	0.880493	Responder	intermediate
418	AML_72	NSC 652287	0.606506	Responder	intermediate
419	AML_72	Vincristine	0.705664	Responder	intermediate
420	AML_72	Vindesine	0.699002	Responder	intermediate
421	AML_73	Cladribine	0.164614	Responder	intermediate
422	AML_73	Crenolanib	0.595089	Responder	intermediate
423	AML_73	Fludarabine	0.65635	Responder	intermediate
424	AML_73	NSC 652287	0.109222	Responder	intermediate
425	AML_73	Vincristine	0.61563	Responder	intermediate
426	AML_73	Vindesine	0.664833	Responder	intermediate
427	AML_74	Cladribine	0.438094	Responder	intermediate
428	AML_74	Crenolanib	0.633832	Responder	intermediate
429	AML_74	Fludarabine	0.623251	Responder	intermediate
430	AML_74	NSC 652287	0.331659	Responder	intermediate
431	AML_74	Vincristine	0.399338	Responder	intermediate
432	AML_74	Vindesine	0.359732	Responder	intermediate
433	AML_75	Cladribine	0.114702	Responder	intermediate
434	AML_75	Crenolanib	0.377533	Responder	intermediate
435	AML_75	Fludarabine	0.499379	Responder	intermediate
436	AML_75	NSC 652287	0.384036	Responder	intermediate
437	AML_75	Vincristine	0.592502	Responder	intermediate
438	AML_75	Vindesine	0.525467	Responder	intermediate
439	AML_76	Cladribine	0.168873	Responder	intermediate
440	AML_76	Crenolanib	0.88657	Responder	intermediate
441	AML_76	Fludarabine	0.644532	Responder	intermediate
442	AML_76	NSC 652287	0.298805	Responder	intermediate
443	AML_76	Vincristine	0.548257	Responder	intermediate
444	AML_76	Vindesine	0.531921	Responder	intermediate
445	AML_77	Cladribine	0.270281	Responder	intermediate
446	AML_77	Crenolanib	0.805498	Responder	intermediate
447	AML_77	Fludarabine	0.866369	Responder	intermediate
448	AML_77	NSC 652287	0.473286	Responder	intermediate
449	AML_77	Vincristine	0.803276	Responder	intermediate
450	AML_77	Vindesine	0.814583	Responder	intermediate
451	AML_78	Cladribine	0.770491	Responder	intermediate
452	AML_78	Crenolanib	0.9021	Responder	intermediate
453	AML_78	Fludarabine	0.82684	Responder	intermediate
454	AML_78	NSC 652287	0.911807	Responder	intermediate
455	AML_78	Vincristine	0.736238	Responder	intermediate
456	AML_78	Vindesine	0.707595	Responder	intermediate
457	AML_79	Cladribine	0.444068	Responder	intermediate
458	AML_79	Crenolanib	0.705027	Responder	intermediate
459	AML_79	Fludarabine	0.645902	Responder	intermediate
460	AML_79	NSC 652287	0.521731	Responder	intermediate
461	AML_79	Vincristine	0.906821	Responder	intermediate
462	AML_79	Vindesine	0.790335	Responder	intermediate
463	AML_8	Cladribine	0.851	Non-Responder	adverse
464	AML_8	Crenolanib	0.834421	Non-Responder	adverse
465	AML_8	Fludarabine	0.813824	Non-Responder	adverse
466	AML_8	NSC 652287	0.669445	Non-Responder	adverse
467	AML_8	Vincristine	0.712626	Non-Responder	adverse
468	AML_8	Vindesine	0.675315	Non-Responder	adverse
469	AML_80	Cladribine	0.310259	Responder	intermediate
470	AML_80	Crenolanib	0.761144	Responder	intermediate
471	AML_80	Fludarabine	0.571182	Responder	intermediate
472	AML_80	NSC 652287	0.276944	Responder	intermediate
473	AML_80	Vincristine	0.332292	Responder	intermediate
474	AML_80	Vindesine	0.330626	Responder	intermediate
475	AML_81	Cladribine	0.394616	Responder	intermediate
476	AML_81	Crenolanib	0.797875	Responder	intermediate
477	AML_81	Fludarabine	0.893876	Responder	intermediate
478	AML_81	NSC 652287	0.204016	Responder	intermediate
479	AML_81	Vincristine	0.733895	Responder	intermediate
480	AML_81	Vindesine	0.689284	Responder	intermediate
481	AML_82	Cladribine	0.297123	Responder	intermediate
482	AML_82	Crenolanib	0.81458	Responder	intermediate
483	AML_82	Fludarabine	0.885629	Responder	intermediate
484	AML_82	NSC 652287	0.296858	Responder	intermediate
485	AML_82	Vincristine	0.915938	Responder	intermediate
486	AML_82	Vindesine	0.887847	Responder	intermediate
487	AML_83	Cladribine	0.287288	Responder	intermediate
488	AML_83	Crenolanib	0.815674	Responder	intermediate
489	AML_83	Fludarabine	0.807693	Responder	intermediate
490	AML_83	NSC 652287	0.536626	Responder	intermediate
491	AML_83	Vincristine	0.795957	Responder	intermediate
492	AML_83	Vindesine	0.778659	Responder	intermediate
493	AML_84	Cladribine	0.375707	Responder	intermediate
494	AML_84	Crenolanib	0.59351	Responder	intermediate
495	AML_84	Fludarabine	0.618186	Responder	intermediate
496	AML_84	NSC 652287	0.712444	Responder	intermediate
497	AML_84	Vincristine	0.499499	Responder	intermediate
498	AML_84	Vindesine	0.455484	Responder	intermediate
499	AML_85	Cladribine	0.562765	Responder	intermediate
500	AML_85	Crenolanib	0.836445	Responder	intermediate
501	AML_85	Fludarabine	0.827287	Responder	intermediate
502	AML_85	NSC 652287	0.32359	Responder	intermediate
503	AML_85	Vincristine	0.716395	Responder	intermediate
504	AML_85	Vindesine	0.691172	Responder	intermediate
505	AML_86	Cladribine	0.134706	Responder	intermediate
506	AML_86	Crenolanib	0.634416	Responder	intermediate
507	AML_86	Fludarabine	0.545635	Responder	intermediate
508	AML_86	NSC 652287	0.16148	Responder	intermediate
509	AML_86	Vincristine	0.559856	Responder	intermediate
510	AML_86	Vindesine	0.499061	Responder	intermediate
511	AML_87	Cladribine	0.217897	Responder	intermediate
512	AML_87	Crenolanib	0.629685	Responder	intermediate
513	AML_87	Fludarabine	0.747593	Responder	intermediate
514	AML_87	NSC 652287	0.191909	Responder	intermediate
515	AML_87	Vincristine	0.528693	Responder	intermediate
516	AML_87	Vindesine	0.520854	Responder	intermediate
517	AML_88	Cladribine	0.215486	Responder	intermediate
518	AML_88	Crenolanib	0.733206	Responder	intermediate
519	AML_88	Fludarabine	0.725188	Responder	intermediate
520	AML_88	NSC 652287	0.344464	Responder	intermediate
521	AML_88	Vincristine	0.784747	Responder	intermediate
522	AML_88	Vindesine	0.788286	Responder	intermediate
523	AML_89	Cladribine	0.0536201	Responder	intermediate
524	AML_89	Crenolanib	1.03324	Responder	intermediate
525	AML_89	Fludarabine	0.653579	Responder	intermediate
526	AML_89	NSC 652287	0.181012	Responder	intermediate
527	AML_89	Vincristine	0.45271	Responder	intermediate
528	AML_89	Vindesine	0.401563	Responder	intermediate
529	AML_9	Cladribine	0.548833	Non-Responder	adverse
530	AML_9	Crenolanib	0.867135	Non-Responder	adverse
531	AML_9	Fludarabine	0.843123	Non-Responder	adverse
532	AML_9	NSC 652287	0.326711	Non-Responder	adverse
533	AML_9	Vincristine	0.680187	Non-Responder	adverse
534	AML_9	Vindesine	0.632335	Non-Responder	adverse
535	AML_90	Cladribine	0.287711	Responder	intermediate
536	AML_90	Crenolanib	0.751546	Responder	intermediate
537	AML_90	Fludarabine	0.841641	Responder	intermediate
538	AML_90	NSC 652287	0.293578	Responder	intermediate
539	AML_90	Vincristine	0.729981	Responder	intermediate
540	AML_90	Vindesine	0.743722	Responder	intermediate
541	AML_91	Cladribine	0.0415854	Responder	intermediate
542	AML_91	Crenolanib	0.80381	Responder	intermediate
543	AML_91	Fludarabine	0.490184	Responder	intermediate
544	AML_91	NSC 652287	0.803052	Responder	intermediate
545	AML_91	Vincristine	0.397421	Responder	intermediate
546	AML_91	Vindesine	0.401836	Responder	intermediate
547	AML_92	Cladribine	0.105194	Responder	intermediate
548	AML_92	Crenolanib	0.92557	Responder	intermediate
549	AML_92	Fludarabine	0.62595	Responder	intermediate
550	AML_92	NSC 652287	0.257645	Responder	intermediate
551	AML_92	Vincristine	0.684375	Responder	intermediate
552	AML_92	Vindesine	0.625794	Responder	intermediate
553	AML_93	Cladribine	0.332241	Responder	intermediate
554	AML_93	Crenolanib	0.80691	Responder	intermediate
555	AML_93	Fludarabine	0.739375	Responder	intermediate
556	AML_93	NSC 652287	0.303605	Responder	intermediate
557	AML_93	Vincristine	0.612368	Responder	intermediate
558	AML_93	Vindesine	0.587447	Responder	intermediate
559	AML_94	Cladribine	0.164543	Responder	intermediate
560	AML_94	Crenolanib	0.728227	Responder	intermediate
561	AML_94	Fludarabine	0.541533	Responder	intermediate
562	AML_94	NSC 652287	0.207289	Responder	intermediate
563	AML_94	Vincristine	0.41276	Responder	intermediate
564	AML_94	Vindesine	0.416986	Responder	intermediate
565	AML_95	Cladribine	0.299862	Responder	favorable
566	AML_95	Crenolanib	0.711813	Responder	favorable
567	AML_95	Fludarabine	0.764621	Responder	favorable
568	AML_95	NSC 652287	0.319893	Responder	favorable
569	AML_95	Vincristine	0.566857	Responder	favorable
570	AML_95	Vindesine	0.532804	Responder	favorable
571	AML_1	Daunorubicin_Cytarabin	0.418821	Non-Responder	adverse
572	AML_10	Daunorubicin_Cytarabin	0.758228	Non-Responder	adverse
573	AML_11	Daunorubicin_Cytarabin	0.722728	Non-Responder	adverse
574	AML_12	Daunorubicin_Cytarabin	0.252483	Non-Responder	adverse
575	AML_13	Daunorubicin_Cytarabin	0.645201	Non-Responder	adverse
576	AML_14	Daunorubicin_Cytarabin	0.261581	Non-Responder	adverse
577	AML_15	Daunorubicin_Cytarabin	0.412186	Non-Responder	adverse
578	AML_16	Daunorubicin_Cytarabin	0.42461	Non-Responder	adverse
579	AML_17	Daunorubicin_Cytarabin	0.859407	Non-Responder	adverse
580	AML_18	Daunorubicin_Cytarabin	0.56818	Non-Responder	adverse
581	AML_19	Daunorubicin_Cytarabin	0.371864	Non-Responder	adverse
582	AML_2	Daunorubicin_Cytarabin	0.557821	Non-Responder	adverse
583	AML_20	Daunorubicin_Cytarabin	0.66314	Non-Responder	adverse
584	AML_21	Daunorubicin_Cytarabin	0.2902	Non-Responder	adverse
585	AML_22	Daunorubicin_Cytarabin	0.35601	Non-Responder	adverse
586	AML_23	Daunorubicin_Cytarabin	0.297391	Non-Responder	adverse
587	AML_24	Daunorubicin_Cytarabin	0.468218	Non-Responder	adverse
588	AML_25	Daunorubicin_Cytarabin	0.381803	Non-Responder	adverse
589	AML_26	Daunorubicin_Cytarabin	0.337479	Non-Responder	adverse
590	AML_27	Daunorubicin_Cytarabin	0.205993	Non-Responder	adverse
591	AML_28	Daunorubicin_Cytarabin	0.774376	Non-Responder	adverse
592	AML_29	Daunorubicin_Cytarabin	0.473021	Non-Responder	favorable
593	AML_3	Daunorubicin_Cytarabin	0.614844	Non-Responder	adverse
594	AML_30	Daunorubicin_Cytarabin	0.393949	Non-Responder	favorable
595	AML_31	Daunorubicin_Cytarabin	0.260742	Non-Responder	favorable
596	AML_32	Daunorubicin_Cytarabin	0.427716	Non-Responder	favorable
597	AML_33	Daunorubicin_Cytarabin	0.421876	Non-Responder	favorable
598	AML_34	Daunorubicin_Cytarabin	0.27841	Non-Responder	favorable
599	AML_35	Daunorubicin_Cytarabin	0.474039	Non-Responder	intermediate
600	AML_36	Daunorubicin_Cytarabin	0.7242	Non-Responder	intermediate
601	AML_37	Daunorubicin_Cytarabin	0.636509	Non-Responder	intermediate
602	AML_38	Daunorubicin_Cytarabin	0.421405	Non-Responder	intermediate
603	AML_39	Daunorubicin_Cytarabin	0.329417	Non-Responder	intermediate
604	AML_4	Daunorubicin_Cytarabin	0.331699	Non-Responder	adverse
605	AML_40	Daunorubicin_Cytarabin	0.340599	Non-Responder	intermediate
606	AML_41	Daunorubicin_Cytarabin	0.228227	Non-Responder	intermediate
607	AML_42	Daunorubicin_Cytarabin	0.188579	Non-Responder	intermediate
608	AML_43	Daunorubicin_Cytarabin	0.47086	Non-Responder	intermediate
609	AML_44	Daunorubicin_Cytarabin	0.333478	Non-Responder	intermediate
610	AML_45	Daunorubicin_Cytarabin	0.431114	Non-Responder	intermediate
611	AML_46	Daunorubicin_Cytarabin	0.504057	Non-Responder	intermediate
612	AML_47	Daunorubicin_Cytarabin	0.447956	Non-Responder	intermediate
613	AML_48	Daunorubicin_Cytarabin	0.443801	Non-Responder	intermediate
614	AML_49	Daunorubicin_Cytarabin	0.572961	Responder	adverse
615	AML_5	Daunorubicin_Cytarabin	0.836636	Non-Responder	adverse
616	AML_50	Daunorubicin_Cytarabin	0.392415	Responder	adverse
617	AML_51	Daunorubicin_Cytarabin	0.235272	Responder	adverse
618	AML_52	Daunorubicin_Cytarabin	0.393456	Responder	adverse
619	AML_53	Daunorubicin_Cytarabin	0.13999	Responder	adverse
620	AML_54	Daunorubicin_Cytarabin	0.324012	Responder	adverse
621	AML_55	Daunorubicin_Cytarabin	0.245585	Responder	adverse
622	AML_56	Daunorubicin_Cytarabin	0.252659	Responder	adverse
623	AML_57	Daunorubicin_Cytarabin	0.408413	Responder	favorable
624	AML_58	Daunorubicin_Cytarabin	0.291112	Responder	favorable
625	AML_59	Daunorubicin_Cytarabin	0.480356	Responder	favorable
626	AML_6	Daunorubicin_Cytarabin	0.752827	Non-Responder	adverse
627	AML_60	Daunorubicin_Cytarabin	0.429255	Responder	favorable
628	AML_61	Daunorubicin_Cytarabin	0.239687	Responder	favorable
629	AML_62	Daunorubicin_Cytarabin	0.289718	Responder	favorable
630	AML_63	Daunorubicin_Cytarabin	0.294861	Responder	favorable
631	AML_64	Daunorubicin_Cytarabin	0.297618	Responder	favorable
632	AML_65	Daunorubicin_Cytarabin	0.479869	Responder	favorable
633	AML_66	Daunorubicin_Cytarabin	0.383667	Responder	intermediate
634	AML_67	Daunorubicin_Cytarabin	0.289992	Responder	intermediate
635	AML_68	Daunorubicin_Cytarabin	0.454643	Responder	intermediate
636	AML_69	Daunorubicin_Cytarabin	0.214051	Responder	intermediate
637	AML_7	Daunorubicin_Cytarabin	0.471585	Non-Responder	adverse
638	AML_70	Daunorubicin_Cytarabin	0.25941	Responder	intermediate
639	AML_71	Daunorubicin_Cytarabin	0.803504	Responder	intermediate
640	AML_72	Daunorubicin_Cytarabin	0.705131	Responder	intermediate
641	AML_73	Daunorubicin_Cytarabin	0.589614	Responder	intermediate
642	AML_74	Daunorubicin_Cytarabin	0.290352	Responder	intermediate
643	AML_75	Daunorubicin_Cytarabin	0.163313	Responder	intermediate
644	AML_76	Daunorubicin_Cytarabin	0.298277	Responder	intermediate
645	AML_77	Daunorubicin_Cytarabin	0.401175	Responder	intermediate
646	AML_78	Daunorubicin_Cytarabin	0.470092	Responder	intermediate
647	AML_79	Daunorubicin_Cytarabin	0.177506	Responder	intermediate
648	AML_8	Daunorubicin_Cytarabin	0.60115	Non-Responder	adverse
649	AML_80	Daunorubicin_Cytarabin	0.304217	Responder	intermediate
650	AML_81	Daunorubicin_Cytarabin	0.435949	Responder	intermediate
651	AML_82	Daunorubicin_Cytarabin	0.542579	Responder	intermediate
652	AML_83	Daunorubicin_Cytarabin	0.588217	Responder	intermediate
653	AML_84	Daunorubicin_Cytarabin	0.280252	Responder	intermediate
654	AML_85	Daunorubicin_Cytarabin	0.554651	Responder	intermediate
655	AML_86	Daunorubicin_Cytarabin	0.300223	Responder	intermediate
656	AML_87	Daunorubicin_Cytarabin	0.595263	Responder	intermediate
657	AML_88	Daunorubicin_Cytarabin	0.518697	Responder	intermediate
658	AML_89	Daunorubicin_Cytarabin	0.229835	Responder	intermediate
659	AML_9	Daunorubicin_Cytarabin	0.637952	Non-Responder	adverse
660	AML_90	Daunorubicin_Cytarabin	0.478622	Responder	intermediate
661	AML_91	Daunorubicin_Cytarabin	0.186733	Responder	intermediate
662	AML_92	Daunorubicin_Cytarabin	0.24858	Responder	intermediate
663	AML_93	Daunorubicin_Cytarabin	0.499812	Responder	intermediate
664	AML_94	Daunorubicin_Cytarabin	0.403827	Responder	intermediate
665	AML_95	Daunorubicin_Cytarabin	0.457598	Responder	favorable
