# Supplementary material for: Ex vivo drug response profiling for response and outcome prediction in hematologic malignancies: the prospective non-interventional SMARTrial
Source: Nat Cancer. 2023 Oct 2;4(12):1648–59. doi: 10.1038/s43018-023-00645-5 (PMC10733146; doi:10.1038/s43018-023-00645-5)
Supplement: Supplementary file 16 — Statistical source data. [file 43018_2023_645_MOESM16_ESM.xlsx]

## Sheet: EDF_10
rowname	patID	ELN22	outcome	endpoint	time	Drug	auc
1	AML_1	adverse	EFS	1	0.175266	Cladribine	0.38095
2	AML_1	adverse	EFS	1	0.175266	Crenolanib	1.07692
3	AML_1	adverse	EFS	1	0.175266	Fludarabine	0.673026
4	AML_1	adverse	EFS	1	0.175266	NSC 652287	0.485933
5	AML_1	adverse	EFS	1	0.175266	Vincristine	0.634776
6	AML_1	adverse	EFS	1	0.175266	Vindesine	0.532034
7	AML_1	adverse	EFS	1	0.175266	Daunorubicin_Cytarabin	0.418821
8	AML_2	adverse	EFS	0	5	Cladribine	0.252105
9	AML_2	adverse	EFS	0	5	Crenolanib	0.81715
10	AML_2	adverse	EFS	0	5	Fludarabine	0.760886
11	AML_2	adverse	EFS	0	5	NSC 652287	0.489735
12	AML_2	adverse	EFS	0	5	Vincristine	0.785203
13	AML_2	adverse	EFS	0	5	Vindesine	0.774291
14	AML_2	adverse	EFS	0	5	Daunorubicin_Cytarabin	0.557821
15	AML_3	adverse	EFS	1	0.202651	Cladribine	0.827609
16	AML_3	adverse	EFS	1	0.202651	Crenolanib	0.902945
17	AML_3	adverse	EFS	1	0.202651	Fludarabine	0.848571
18	AML_3	adverse	EFS	1	0.202651	NSC 652287	0.77785
19	AML_3	adverse	EFS	1	0.202651	Vincristine	0.525099
20	AML_3	adverse	EFS	1	0.202651	Vindesine	0.476698
21	AML_3	adverse	EFS	1	0.202651	Daunorubicin_Cytarabin	0.614844
22	AML_4	adverse	EFS	1	0.572352	Cladribine	0.518581
23	AML_4	adverse	EFS	1	0.572352	Crenolanib	1.06923
24	AML_4	adverse	EFS	1	0.572352	Fludarabine	0.710197
25	AML_4	adverse	EFS	1	0.572352	NSC 652287	0.296572
26	AML_4	adverse	EFS	1	0.572352	Vincristine	0.438822
27	AML_4	adverse	EFS	1	0.572352	Vindesine	0.385916
28	AML_4	adverse	EFS	1	0.572352	Daunorubicin_Cytarabin	0.331699
29	AML_5	adverse	EFS	1	0.120495	Cladribine	0.625254
30	AML_5	adverse	EFS	1	0.120495	Crenolanib	1.04848
31	AML_5	adverse	EFS	1	0.120495	Fludarabine	0.950885
32	AML_5	adverse	EFS	1	0.120495	NSC 652287	0.506563
33	AML_5	adverse	EFS	1	0.120495	Vincristine	0.987011
34	AML_5	adverse	EFS	1	0.120495	Vindesine	0.952191
35	AML_5	adverse	EFS	1	0.120495	Daunorubicin_Cytarabin	0.836636
36	AML_6	adverse	EFS	1	0.115018	Cladribine	0.817118
37	AML_6	adverse	EFS	1	0.115018	Crenolanib	0.816807
38	AML_6	adverse	EFS	1	0.115018	Fludarabine	0.907263
39	AML_6	adverse	EFS	1	0.115018	NSC 652287	0.372874
40	AML_6	adverse	EFS	1	0.115018	Vincristine	0.860405
41	AML_6	adverse	EFS	1	0.115018	Vindesine	0.853863
42	AML_6	adverse	EFS	1	0.115018	Daunorubicin_Cytarabin	0.752827
43	AML_7	adverse	EFS	1	0.0848943	Cladribine	0.493083
44	AML_7	adverse	EFS	1	0.0848943	Crenolanib	0.762986
45	AML_7	adverse	EFS	1	0.0848943	Fludarabine	0.761023
46	AML_7	adverse	EFS	1	0.0848943	NSC 652287	0.572059
47	AML_7	adverse	EFS	1	0.0848943	Vincristine	0.738147
48	AML_7	adverse	EFS	1	0.0848943	Vindesine	0.712201
49	AML_7	adverse	EFS	1	0.0848943	Daunorubicin_Cytarabin	0.471585
50	AML_8	adverse	EFS	1	0.11228	Cladribine	0.851
51	AML_8	adverse	EFS	1	0.11228	Crenolanib	0.834421
52	AML_8	adverse	EFS	1	0.11228	Fludarabine	0.813824
53	AML_8	adverse	EFS	1	0.11228	NSC 652287	0.669445
54	AML_8	adverse	EFS	1	0.11228	Vincristine	0.712626
55	AML_8	adverse	EFS	1	0.11228	Vindesine	0.675315
56	AML_8	adverse	EFS	1	0.11228	Daunorubicin_Cytarabin	0.60115
57	AML_9	adverse	EFS	1	0.134188	Cladribine	0.548833
58	AML_9	adverse	EFS	1	0.134188	Crenolanib	0.867135
59	AML_9	adverse	EFS	1	0.134188	Fludarabine	0.843123
60	AML_9	adverse	EFS	1	0.134188	NSC 652287	0.326711
61	AML_9	adverse	EFS	1	0.134188	Vincristine	0.680187
62	AML_9	adverse	EFS	1	0.134188	Vindesine	0.632335
63	AML_9	adverse	EFS	1	0.134188	Daunorubicin_Cytarabin	0.637952
64	AML_10	adverse	EFS	1	0.0848943	Cladribine	0.771002
65	AML_10	adverse	EFS	1	0.0848943	Crenolanib	0.970647
66	AML_10	adverse	EFS	1	0.0848943	Fludarabine	0.793525
67	AML_10	adverse	EFS	1	0.0848943	NSC 652287	0.900204
68	AML_10	adverse	EFS	1	0.0848943	Vincristine	0.868207
69	AML_10	adverse	EFS	1	0.0848943	Vindesine	0.871301
70	AML_10	adverse	EFS	1	0.0848943	Daunorubicin_Cytarabin	0.758228
71	AML_11	adverse	EFS	1	0.26016	Cladribine	0.409469
72	AML_11	adverse	EFS	1	0.26016	Crenolanib	1.04399
73	AML_11	adverse	EFS	1	0.26016	Fludarabine	0.84446
74	AML_11	adverse	EFS	1	0.26016	NSC 652287	0.39294
75	AML_11	adverse	EFS	1	0.26016	Vincristine	0.747597
76	AML_11	adverse	EFS	1	0.26016	Vindesine	0.823855
77	AML_11	adverse	EFS	1	0.26016	Daunorubicin_Cytarabin	0.722728
78	AML_12	adverse	EFS	1	2.78234	Cladribine	0.337054
79	AML_12	adverse	EFS	1	2.78234	Crenolanib	0.94035
80	AML_12	adverse	EFS	1	2.78234	Fludarabine	0.694418
81	AML_12	adverse	EFS	1	2.78234	NSC 652287	0.163383
82	AML_12	adverse	EFS	1	2.78234	Vincristine	0.72919
83	AML_12	adverse	EFS	1	2.78234	Vindesine	0.801758
84	AML_12	adverse	EFS	1	2.78234	Daunorubicin_Cytarabin	0.252483
85	AML_13	adverse	EFS	1	0.739402	Cladribine	0.258584
86	AML_13	adverse	EFS	1	0.739402	Crenolanib	0.793302
87	AML_13	adverse	EFS	1	0.739402	Fludarabine	0.91312
88	AML_13	adverse	EFS	1	0.739402	NSC 652287	0.225609
89	AML_13	adverse	EFS	1	0.739402	Vincristine	0.751214
90	AML_13	adverse	EFS	1	0.739402	Vindesine	0.750561
91	AML_13	adverse	EFS	1	0.739402	Daunorubicin_Cytarabin	0.645201
92	AML_14	adverse	EFS	1	2.47015	Cladribine	0.31333
93	AML_14	adverse	EFS	1	2.47015	Crenolanib	0.85059
94	AML_14	adverse	EFS	1	2.47015	Fludarabine	0.572922
95	AML_14	adverse	EFS	1	2.47015	NSC 652287	0.557323
96	AML_14	adverse	EFS	1	2.47015	Vincristine	0.657936
97	AML_14	adverse	EFS	1	2.47015	Vindesine	0.593697
98	AML_14	adverse	EFS	1	2.47015	Daunorubicin_Cytarabin	0.261581
99	AML_15	adverse	EFS	1	0.528535	Cladribine	0.434576
100	AML_15	adverse	EFS	1	0.528535	Crenolanib	0.816829
101	AML_15	adverse	EFS	1	0.528535	Fludarabine	0.692317
102	AML_15	adverse	EFS	1	0.528535	NSC 652287	0.597161
103	AML_15	adverse	EFS	1	0.528535	Vincristine	0.957674
104	AML_15	adverse	EFS	1	0.528535	Vindesine	1.23541
105	AML_15	adverse	EFS	1	0.528535	Daunorubicin_Cytarabin	0.412186
106	AML_16	adverse	EFS	1	0.11228	Cladribine	0.322167
107	AML_16	adverse	EFS	1	0.11228	Crenolanib	0.698963
108	AML_16	adverse	EFS	1	0.11228	Fludarabine	0.743169
109	AML_16	adverse	EFS	1	0.11228	NSC 652287	0.331542
110	AML_16	adverse	EFS	1	0.11228	Vincristine	0.707516
111	AML_16	adverse	EFS	1	0.11228	Vindesine	0.695519
112	AML_16	adverse	EFS	1	0.11228	Daunorubicin_Cytarabin	0.42461
113	AML_17	adverse	EFS	1	0.150619	Cladribine	0.399045
114	AML_17	adverse	EFS	1	0.150619	Crenolanib	1.00362
115	AML_17	adverse	EFS	1	0.150619	Fludarabine	0.976465
116	AML_17	adverse	EFS	1	0.150619	NSC 652287	0.334783
117	AML_17	adverse	EFS	1	0.150619	Vincristine	1.09611
118	AML_17	adverse	EFS	1	0.150619	Vindesine	1.10169
119	AML_17	adverse	EFS	1	0.150619	Daunorubicin_Cytarabin	0.859407
120	AML_18	adverse	EFS	1	0.117757	Cladribine	0.748375
121	AML_18	adverse	EFS	1	0.117757	Crenolanib	0.949443
122	AML_18	adverse	EFS	1	0.117757	Fludarabine	0.733344
123	AML_18	adverse	EFS	1	0.117757	NSC 652287	0.888668
124	AML_18	adverse	EFS	1	0.117757	Vincristine	0.864572
125	AML_18	adverse	EFS	1	0.117757	Vindesine	0.840583
126	AML_18	adverse	EFS	1	0.117757	Daunorubicin_Cytarabin	0.56818
127	AML_19	adverse	EFS	1	1.5144	Cladribine	0.309543
128	AML_19	adverse	EFS	1	1.5144	Crenolanib	0.774056
129	AML_19	adverse	EFS	1	1.5144	Fludarabine	0.776548
130	AML_19	adverse	EFS	1	1.5144	NSC 652287	0.570273
131	AML_19	adverse	EFS	1	1.5144	Vincristine	0.745207
132	AML_19	adverse	EFS	1	1.5144	Vindesine	0.731315
133	AML_19	adverse	EFS	1	1.5144	Daunorubicin_Cytarabin	0.371864
134	AML_20	adverse	EFS	1	0.0465549	Cladribine	0.58449
135	AML_20	adverse	EFS	1	0.0465549	Crenolanib	0.790417
136	AML_20	adverse	EFS	1	0.0465549	Fludarabine	0.857892
137	AML_20	adverse	EFS	1	0.0465549	NSC 652287	0.544344
138	AML_20	adverse	EFS	1	0.0465549	Vincristine	0.783197
139	AML_20	adverse	EFS	1	0.0465549	Vindesine	0.757833
140	AML_20	adverse	EFS	1	0.0465549	Daunorubicin_Cytarabin	0.66314
141	AML_21	adverse	EFS	0	5	Cladribine	0.392987
142	AML_21	adverse	EFS	0	5	Crenolanib	1.29632
143	AML_21	adverse	EFS	0	5	Fludarabine	0.538173
144	AML_21	adverse	EFS	0	5	NSC 652287	0.575357
145	AML_21	adverse	EFS	0	5	Vincristine	0.600033
146	AML_21	adverse	EFS	0	5	Vindesine	0.750713
147	AML_21	adverse	EFS	0	5	Daunorubicin_Cytarabin	0.2902
148	AML_22	adverse	EFS	1	0.0821558	Cladribine	0.532302
149	AML_22	adverse	EFS	1	0.0821558	Crenolanib	1.22884
150	AML_22	adverse	EFS	1	0.0821558	Fludarabine	0.686808
151	AML_22	adverse	EFS	1	0.0821558	NSC 652287	0.768123
152	AML_22	adverse	EFS	1	0.0821558	Vincristine	1.12872
153	AML_22	adverse	EFS	1	0.0821558	Vindesine	1.18473
154	AML_22	adverse	EFS	1	0.0821558	Daunorubicin_Cytarabin	0.35601
155	AML_23	adverse	EFS	1	0.0410779	Cladribine	0.212078
156	AML_23	adverse	EFS	1	0.0410779	Crenolanib	1.17759
157	AML_23	adverse	EFS	1	0.0410779	Fludarabine	0.667457
158	AML_23	adverse	EFS	1	0.0410779	NSC 652287	0.709345
159	AML_23	adverse	EFS	1	0.0410779	Vincristine	1.03232
160	AML_23	adverse	EFS	1	0.0410779	Vindesine	1.05237
161	AML_23	adverse	EFS	1	0.0410779	Daunorubicin_Cytarabin	0.297391
162	AML_24	adverse	EFS	0	0.424471	Cladribine	0.178509
163	AML_24	adverse	EFS	0	0.424471	Crenolanib	1.18039
164	AML_24	adverse	EFS	0	0.424471	Fludarabine	0.634228
165	AML_24	adverse	EFS	0	0.424471	NSC 652287	0.68015
166	AML_24	adverse	EFS	0	0.424471	Vincristine	0.68988
167	AML_24	adverse	EFS	0	0.424471	Vindesine	0.656522
168	AML_24	adverse	EFS	0	0.424471	Daunorubicin_Cytarabin	0.468218
169	AML_25	adverse	EFS	1	0.282068	Cladribine	0.244618
170	AML_25	adverse	EFS	1	0.282068	Crenolanib	0.931492
171	AML_25	adverse	EFS	1	0.282068	Fludarabine	0.707634
172	AML_25	adverse	EFS	1	0.282068	NSC 652287	0.427333
173	AML_25	adverse	EFS	1	0.282068	Vincristine	0.50319
174	AML_25	adverse	EFS	1	0.282068	Vindesine	0.525627
175	AML_25	adverse	EFS	1	0.282068	Daunorubicin_Cytarabin	0.381803
176	AML_26	adverse	EFS	0	3.99277	Cladribine	0.132127
177	AML_26	adverse	EFS	0	3.99277	Crenolanib	1.08254
178	AML_26	adverse	EFS	0	3.99277	Fludarabine	0.606923
179	AML_26	adverse	EFS	0	3.99277	NSC 652287	0.775165
180	AML_26	adverse	EFS	0	3.99277	Vincristine	0.619123
181	AML_26	adverse	EFS	0	3.99277	Vindesine	0.593941
182	AML_26	adverse	EFS	0	3.99277	Daunorubicin_Cytarabin	0.337479
183	AML_27	adverse	EFS	1	0.24099	Cladribine	0.126679
184	AML_27	adverse	EFS	1	0.24099	Crenolanib	0.797007
185	AML_27	adverse	EFS	1	0.24099	Fludarabine	0.62305
186	AML_27	adverse	EFS	1	0.24099	NSC 652287	0.116404
187	AML_27	adverse	EFS	1	0.24099	Vincristine	0.710277
188	AML_27	adverse	EFS	1	0.24099	Vindesine	0.702112
189	AML_27	adverse	EFS	1	0.24099	Daunorubicin_Cytarabin	0.205993
190	AML_28	adverse	EFS	1	4.67192	Cladribine	0.54365
191	AML_28	adverse	EFS	1	4.67192	Crenolanib	0.988501
192	AML_28	adverse	EFS	1	4.67192	Fludarabine	0.769588
193	AML_28	adverse	EFS	1	4.67192	NSC 652287	0.974253
194	AML_28	adverse	EFS	1	4.67192	Vincristine	0.791641
195	AML_28	adverse	EFS	1	4.67192	Vindesine	0.790382
196	AML_28	adverse	EFS	1	4.67192	Daunorubicin_Cytarabin	0.774376
197	AML_29	favorable	EFS	1	0.974915	Cladribine	0.294958
198	AML_29	favorable	EFS	1	0.974915	Crenolanib	0.79418
199	AML_29	favorable	EFS	1	0.974915	Fludarabine	0.793744
200	AML_29	favorable	EFS	1	0.974915	NSC 652287	0.277859
201	AML_29	favorable	EFS	1	0.974915	Vincristine	0.740396
202	AML_29	favorable	EFS	1	0.974915	Vindesine	0.736211
203	AML_29	favorable	EFS	1	0.974915	Daunorubicin_Cytarabin	0.473021
204	AML_30	favorable	EFS	1	0.40804	Cladribine	0.469035
205	AML_30	favorable	EFS	1	0.40804	Crenolanib	1.02838
206	AML_30	favorable	EFS	1	0.40804	Fludarabine	0.628523
207	AML_30	favorable	EFS	1	0.40804	NSC 652287	0.855957
208	AML_30	favorable	EFS	1	0.40804	Vincristine	0.494775
209	AML_30	favorable	EFS	1	0.40804	Vindesine	0.506555
210	AML_30	favorable	EFS	1	0.40804	Daunorubicin_Cytarabin	0.393949
211	AML_31	favorable	EFS	1	0.123234	Cladribine	0.151108
212	AML_31	favorable	EFS	1	0.123234	Crenolanib	0.936116
213	AML_31	favorable	EFS	1	0.123234	Fludarabine	0.641146
214	AML_31	favorable	EFS	1	0.123234	NSC 652287	0.361288
215	AML_31	favorable	EFS	1	0.123234	Vincristine	0.595088
216	AML_31	favorable	EFS	1	0.123234	Vindesine	0.545575
217	AML_31	favorable	EFS	1	0.123234	Daunorubicin_Cytarabin	0.260742
218	AML_32	favorable	EFS	0	5	Cladribine	0.53645
219	AML_32	favorable	EFS	0	5	Crenolanib	0.950161
220	AML_32	favorable	EFS	0	5	Fludarabine	0.738901
221	AML_32	favorable	EFS	0	5	NSC 652287	0.646287
222	AML_32	favorable	EFS	0	5	Vincristine	0.80312
223	AML_32	favorable	EFS	0	5	Vindesine	0.757686
224	AML_32	favorable	EFS	0	5	Daunorubicin_Cytarabin	0.427716
225	AML_33	favorable	EFS	1	0.131449	Cladribine	0.338877
226	AML_33	favorable	EFS	1	0.131449	Crenolanib	0.799408
227	AML_33	favorable	EFS	1	0.131449	Fludarabine	0.912265
228	AML_33	favorable	EFS	1	0.131449	NSC 652287	0.776405
229	AML_33	favorable	EFS	1	0.131449	Vincristine	0.878077
230	AML_33	favorable	EFS	1	0.131449	Vindesine	0.839346
231	AML_33	favorable	EFS	1	0.131449	Daunorubicin_Cytarabin	0.421876
232	AML_34	favorable	EFS	0	2.97678	Cladribine	0.193972
233	AML_34	favorable	EFS	0	2.97678	Crenolanib	0.757291
234	AML_34	favorable	EFS	0	2.97678	Fludarabine	0.656262
235	AML_34	favorable	EFS	0	2.97678	NSC 652287	0.487121
236	AML_34	favorable	EFS	0	2.97678	Vincristine	0.576591
237	AML_34	favorable	EFS	0	2.97678	Vindesine	0.594771
238	AML_34	favorable	EFS	0	2.97678	Daunorubicin_Cytarabin	0.27841
239	AML_35	intermediate	EFS	0	5	Cladribine	0.825643
240	AML_35	intermediate	EFS	0	5	Crenolanib	1.06648
241	AML_35	intermediate	EFS	0	5	Fludarabine	0.825089
242	AML_35	intermediate	EFS	0	5	NSC 652287	1.06278
243	AML_35	intermediate	EFS	0	5	Vincristine	0.921161
244	AML_35	intermediate	EFS	0	5	Vindesine	0.913072
245	AML_35	intermediate	EFS	0	5	Daunorubicin_Cytarabin	0.474039
246	AML_36	intermediate	EFS	1	3.02333	Cladribine	0.485552
247	AML_36	intermediate	EFS	1	3.02333	Crenolanib	0.924911
248	AML_36	intermediate	EFS	1	3.02333	Fludarabine	0.85896
249	AML_36	intermediate	EFS	1	3.02333	NSC 652287	0.192363
250	AML_36	intermediate	EFS	1	3.02333	Vincristine	0.509607
251	AML_36	intermediate	EFS	1	3.02333	Vindesine	0.462817
252	AML_36	intermediate	EFS	1	3.02333	Daunorubicin_Cytarabin	0.7242
253	AML_37	intermediate	EFS	1	0.139665	Cladribine	0.726097
254	AML_37	intermediate	EFS	1	0.139665	Crenolanib	0.927652
255	AML_37	intermediate	EFS	1	0.139665	Fludarabine	0.957918
256	AML_37	intermediate	EFS	1	0.139665	NSC 652287	0.519583
257	AML_37	intermediate	EFS	1	0.139665	Vincristine	0.747685
258	AML_37	intermediate	EFS	1	0.139665	Vindesine	0.768069
259	AML_37	intermediate	EFS	1	0.139665	Daunorubicin_Cytarabin	0.636509
260	AML_38	intermediate	EFS	1	0.670939	Cladribine	0.477926
261	AML_38	intermediate	EFS	1	0.670939	Crenolanib	0.856259
262	AML_38	intermediate	EFS	1	0.670939	Fludarabine	0.744837
263	AML_38	intermediate	EFS	1	0.670939	NSC 652287	0.386664
264	AML_38	intermediate	EFS	1	0.670939	Vincristine	0.746365
265	AML_38	intermediate	EFS	1	0.670939	Vindesine	0.74991
266	AML_38	intermediate	EFS	1	0.670939	Daunorubicin_Cytarabin	0.421405
267	AML_39	intermediate	EFS	1	1.55274	Cladribine	0.185818
268	AML_39	intermediate	EFS	1	1.55274	Crenolanib	0.982614
269	AML_39	intermediate	EFS	1	1.55274	Fludarabine	0.687835
270	AML_39	intermediate	EFS	1	1.55274	NSC 652287	0.422347
271	AML_39	intermediate	EFS	1	1.55274	Vincristine	0.684836
272	AML_39	intermediate	EFS	1	1.55274	Vindesine	0.695727
273	AML_39	intermediate	EFS	1	1.55274	Daunorubicin_Cytarabin	0.329417
274	AML_40	intermediate	EFS	1	0.0848943	Cladribine	0.425869
275	AML_40	intermediate	EFS	1	0.0848943	Crenolanib	0.787438
276	AML_40	intermediate	EFS	1	0.0848943	Fludarabine	0.657488
277	AML_40	intermediate	EFS	1	0.0848943	NSC 652287	0.66422
278	AML_40	intermediate	EFS	1	0.0848943	Vincristine	0.819576
279	AML_40	intermediate	EFS	1	0.0848943	Vindesine	0.776628
280	AML_40	intermediate	EFS	1	0.0848943	Daunorubicin_Cytarabin	0.340599
281	AML_41	intermediate	EFS	1	0.161573	Cladribine	0.111406
282	AML_41	intermediate	EFS	1	0.161573	Crenolanib	0.803757
283	AML_41	intermediate	EFS	1	0.161573	Fludarabine	0.554627
284	AML_41	intermediate	EFS	1	0.161573	NSC 652287	0.308409
285	AML_41	intermediate	EFS	1	0.161573	Vincristine	0.734523
286	AML_41	intermediate	EFS	1	0.161573	Vindesine	0.57271
287	AML_41	intermediate	EFS	1	0.161573	Daunorubicin_Cytarabin	0.228227
288	AML_42	intermediate	EFS	1	1.01325	Cladribine	0.156023
289	AML_42	intermediate	EFS	1	1.01325	Crenolanib	0.709708
290	AML_42	intermediate	EFS	1	1.01325	Fludarabine	0.591247
291	AML_42	intermediate	EFS	1	1.01325	NSC 652287	0.406025
292	AML_42	intermediate	EFS	1	1.01325	Vincristine	0.646622
293	AML_42	intermediate	EFS	1	1.01325	Vindesine	0.651471
294	AML_42	intermediate	EFS	1	1.01325	Daunorubicin_Cytarabin	0.188579
295	AML_43	intermediate	EFS	1	0.0794172	Cladribine	0.237022
296	AML_43	intermediate	EFS	1	0.0794172	Crenolanib	0.738756
297	AML_43	intermediate	EFS	1	0.0794172	Fludarabine	0.819558
298	AML_43	intermediate	EFS	1	0.0794172	NSC 652287	0.659092
299	AML_43	intermediate	EFS	1	0.0794172	Vincristine	0.706367
300	AML_43	intermediate	EFS	1	0.0794172	Vindesine	0.712751
301	AML_43	intermediate	EFS	1	0.0794172	Daunorubicin_Cytarabin	0.47086
302	AML_44	intermediate	EFS	0	5	Cladribine	0.519043
303	AML_44	intermediate	EFS	0	5	Crenolanib	0.912722
304	AML_44	intermediate	EFS	0	5	Fludarabine	0.948733
305	AML_44	intermediate	EFS	0	5	NSC 652287	0.163045
306	AML_44	intermediate	EFS	0	5	Vincristine	0.893822
307	AML_44	intermediate	EFS	0	5	Vindesine	0.835794
308	AML_44	intermediate	EFS	0	5	Daunorubicin_Cytarabin	0.333478
309	AML_45	intermediate	EFS	1	0.309453	Cladribine	0.245763
310	AML_45	intermediate	EFS	1	0.309453	Crenolanib	0.732621
311	AML_45	intermediate	EFS	1	0.309453	Fludarabine	0.788433
312	AML_45	intermediate	EFS	1	0.309453	NSC 652287	0.216571
313	AML_45	intermediate	EFS	1	0.309453	Vincristine	0.674282
314	AML_45	intermediate	EFS	1	0.309453	Vindesine	0.658885
315	AML_45	intermediate	EFS	1	0.309453	Daunorubicin_Cytarabin	0.431114
316	AML_46	intermediate	EFS	1	0.331362	Cladribine	0.303295
317	AML_46	intermediate	EFS	1	0.331362	Crenolanib	0.86251
318	AML_46	intermediate	EFS	1	0.331362	Fludarabine	0.728628
319	AML_46	intermediate	EFS	1	0.331362	NSC 652287	0.29746
320	AML_46	intermediate	EFS	1	0.331362	Vincristine	0.769079
321	AML_46	intermediate	EFS	1	0.331362	Vindesine	0.748492
322	AML_46	intermediate	EFS	1	0.331362	Daunorubicin_Cytarabin	0.504057
323	AML_47	intermediate	EFS	1	0.0438164	Cladribine	0.206853
324	AML_47	intermediate	EFS	1	0.0438164	Crenolanib	0.754242
325	AML_47	intermediate	EFS	1	0.0438164	Fludarabine	0.782355
326	AML_47	intermediate	EFS	1	0.0438164	NSC 652287	0.626625
327	AML_47	intermediate	EFS	1	0.0438164	Vincristine	0.641064
328	AML_47	intermediate	EFS	1	0.0438164	Vindesine	0.61665
329	AML_47	intermediate	EFS	1	0.0438164	Daunorubicin_Cytarabin	0.447956
330	AML_48	intermediate	EFS	1	0.0465549	Cladribine	0.575785
331	AML_48	intermediate	EFS	1	0.0465549	Crenolanib	0.754994
332	AML_48	intermediate	EFS	1	0.0465549	Fludarabine	0.800346
333	AML_48	intermediate	EFS	1	0.0465549	NSC 652287	0.340823
334	AML_48	intermediate	EFS	1	0.0465549	Vincristine	0.629549
335	AML_48	intermediate	EFS	1	0.0465549	Vindesine	0.624474
336	AML_48	intermediate	EFS	1	0.0465549	Daunorubicin_Cytarabin	0.443801
337	AML_49	adverse	EFS	1	0.0629861	Cladribine	0.446819
338	AML_49	adverse	EFS	1	0.0629861	Crenolanib	0.795012
339	AML_49	adverse	EFS	1	0.0629861	Fludarabine	0.816058
340	AML_49	adverse	EFS	1	0.0629861	NSC 652287	0.17062
341	AML_49	adverse	EFS	1	0.0629861	Vincristine	0.708172
342	AML_49	adverse	EFS	1	0.0629861	Vindesine	0.664808
343	AML_49	adverse	EFS	1	0.0629861	Daunorubicin_Cytarabin	0.572961
344	AML_50	adverse	EFS	0	5	Cladribine	0.322885
345	AML_50	adverse	EFS	0	5	Crenolanib	0.684775
346	AML_50	adverse	EFS	0	5	Fludarabine	0.664732
347	AML_50	adverse	EFS	0	5	NSC 652287	0.501695
348	AML_50	adverse	EFS	0	5	Vincristine	0.60129
349	AML_50	adverse	EFS	0	5	Vindesine	0.593306
350	AML_50	adverse	EFS	0	5	Daunorubicin_Cytarabin	0.392415
351	AML_51	adverse	EFS	0	5	Cladribine	0.336495
352	AML_51	adverse	EFS	0	5	Crenolanib	1.00978
353	AML_51	adverse	EFS	0	5	Fludarabine	0.614891
354	AML_51	adverse	EFS	0	5	NSC 652287	0.700212
355	AML_51	adverse	EFS	0	5	Vincristine	0.280098
356	AML_51	adverse	EFS	0	5	Vindesine	0.273983
357	AML_51	adverse	EFS	0	5	Daunorubicin_Cytarabin	0.235272
358	AML_52	adverse	EFS	1	0.596999	Cladribine	0.0954832
359	AML_52	adverse	EFS	1	0.596999	Crenolanib	0.604322
360	AML_52	adverse	EFS	1	0.596999	Fludarabine	0.608655
361	AML_52	adverse	EFS	1	0.596999	NSC 652287	0.256821
362	AML_52	adverse	EFS	1	0.596999	Vincristine	0.579956
363	AML_52	adverse	EFS	1	0.596999	Vindesine	0.592335
364	AML_52	adverse	EFS	1	0.596999	Daunorubicin_Cytarabin	0.393456
365	AML_53	adverse	EFS	0	1.25698	Cladribine	0.121063
366	AML_53	adverse	EFS	0	1.25698	Crenolanib	0.904765
367	AML_53	adverse	EFS	0	1.25698	Fludarabine	0.494173
368	AML_53	adverse	EFS	0	1.25698	NSC 652287	0.203933
369	AML_53	adverse	EFS	0	1.25698	Vincristine	0.80963
370	AML_53	adverse	EFS	0	1.25698	Vindesine	0.749864
371	AML_53	adverse	EFS	0	1.25698	Daunorubicin_Cytarabin	0.13999
372	AML_54	adverse	EFS	1	0.848943	Cladribine	0.106893
373	AML_54	adverse	EFS	1	0.848943	Crenolanib	1.15546
374	AML_54	adverse	EFS	1	0.848943	Fludarabine	0.518012
375	AML_54	adverse	EFS	1	0.848943	NSC 652287	0.505385
376	AML_54	adverse	EFS	1	0.848943	Vincristine	0.354845
377	AML_54	adverse	EFS	1	0.848943	Vindesine	0.316217
378	AML_54	adverse	EFS	1	0.848943	Daunorubicin_Cytarabin	0.324012
379	AML_55	adverse	EFS	1	0.514843	Cladribine	0.0907079
380	AML_55	adverse	EFS	1	0.514843	Crenolanib	0.525946
381	AML_55	adverse	EFS	1	0.514843	Fludarabine	0.660691
382	AML_55	adverse	EFS	1	0.514843	NSC 652287	0.133075
383	AML_55	adverse	EFS	1	0.514843	Vincristine	0.673557
384	AML_55	adverse	EFS	1	0.514843	Vindesine	0.555108
385	AML_55	adverse	EFS	1	0.514843	Daunorubicin_Cytarabin	0.245585
386	AML_56	adverse	EFS	1	0.0465549	Cladribine	0.204192
387	AML_56	adverse	EFS	1	0.0465549	Crenolanib	1.06245
388	AML_56	adverse	EFS	1	0.0465549	Fludarabine	0.565418
389	AML_56	adverse	EFS	1	0.0465549	NSC 652287	0.354605
390	AML_56	adverse	EFS	1	0.0465549	Vincristine	0.426799
391	AML_56	adverse	EFS	1	0.0465549	Vindesine	0.395285
392	AML_56	adverse	EFS	1	0.0465549	Daunorubicin_Cytarabin	0.252659
393	AML_57	favorable	EFS	1	0.139665	Cladribine	0.214421
394	AML_57	favorable	EFS	1	0.139665	Crenolanib	1.02857
395	AML_57	favorable	EFS	1	0.139665	Fludarabine	0.66618
396	AML_57	favorable	EFS	1	0.139665	NSC 652287	0.415711
397	AML_57	favorable	EFS	1	0.139665	Vincristine	0.744564
398	AML_57	favorable	EFS	1	0.139665	Vindesine	0.754592
399	AML_57	favorable	EFS	1	0.139665	Daunorubicin_Cytarabin	0.408413
400	AML_58	favorable	EFS	1	0.199912	Cladribine	0.202004
401	AML_58	favorable	EFS	1	0.199912	Crenolanib	0.926138
402	AML_58	favorable	EFS	1	0.199912	Fludarabine	0.519279
403	AML_58	favorable	EFS	1	0.199912	NSC 652287	0.700178
404	AML_58	favorable	EFS	1	0.199912	Vincristine	0.661432
405	AML_58	favorable	EFS	1	0.199912	Vindesine	0.614198
406	AML_58	favorable	EFS	1	0.199912	Daunorubicin_Cytarabin	0.291112
407	AML_59	favorable	EFS	1	1.0023	Cladribine	0.248849
408	AML_59	favorable	EFS	1	1.0023	Crenolanib	0.72965
409	AML_59	favorable	EFS	1	1.0023	Fludarabine	0.76351
410	AML_59	favorable	EFS	1	1.0023	NSC 652287	0.434926
411	AML_59	favorable	EFS	1	1.0023	Vincristine	0.596437
412	AML_59	favorable	EFS	1	1.0023	Vindesine	0.564666
413	AML_59	favorable	EFS	1	1.0023	Daunorubicin_Cytarabin	0.480356
414	AML_60	favorable	EFS	0	5	Cladribine	0.288384
415	AML_60	favorable	EFS	0	5	Crenolanib	0.87147
416	AML_60	favorable	EFS	0	5	Fludarabine	0.720112
417	AML_60	favorable	EFS	0	5	NSC 652287	0.545001
418	AML_60	favorable	EFS	0	5	Vincristine	0.710301
419	AML_60	favorable	EFS	0	5	Vindesine	0.674388
420	AML_60	favorable	EFS	0	5	Daunorubicin_Cytarabin	0.429255
421	AML_61	favorable	EFS	0	5	Cladribine	0.125913
422	AML_61	favorable	EFS	0	5	Crenolanib	0.730247
423	AML_61	favorable	EFS	0	5	Fludarabine	0.535134
424	AML_61	favorable	EFS	0	5	NSC 652287	0.495388
425	AML_61	favorable	EFS	0	5	Vincristine	0.799322
426	AML_61	favorable	EFS	0	5	Vindesine	0.72775
427	AML_61	favorable	EFS	0	5	Daunorubicin_Cytarabin	0.239687
428	AML_62	favorable	EFS	0	3.70796	Cladribine	0.187591
429	AML_62	favorable	EFS	0	3.70796	Crenolanib	1.13107
430	AML_62	favorable	EFS	0	3.70796	Fludarabine	0.520823
431	AML_62	favorable	EFS	0	3.70796	NSC 652287	0.342404
432	AML_62	favorable	EFS	0	3.70796	Vincristine	0.325925
433	AML_62	favorable	EFS	0	3.70796	Vindesine	0.313377
434	AML_62	favorable	EFS	0	3.70796	Daunorubicin_Cytarabin	0.289718
435	AML_63	favorable	EFS	1	0.676416	Cladribine	0.250219
436	AML_63	favorable	EFS	1	0.676416	Crenolanib	0.793478
437	AML_63	favorable	EFS	1	0.676416	Fludarabine	0.702751
438	AML_63	favorable	EFS	1	0.676416	NSC 652287	0.418299
439	AML_63	favorable	EFS	1	0.676416	Vincristine	0.65576
440	AML_63	favorable	EFS	1	0.676416	Vindesine	0.642873
441	AML_63	favorable	EFS	1	0.676416	Daunorubicin_Cytarabin	0.294861
442	AML_64	favorable	EFS	0	2.57148	Cladribine	0.134436
443	AML_64	favorable	EFS	0	2.57148	Crenolanib	0.821942
444	AML_64	favorable	EFS	0	2.57148	Fludarabine	0.560719
445	AML_64	favorable	EFS	0	2.57148	NSC 652287	0.43644
446	AML_64	favorable	EFS	0	2.57148	Vincristine	0.617839
447	AML_64	favorable	EFS	0	2.57148	Vindesine	0.575921
448	AML_64	favorable	EFS	0	2.57148	Daunorubicin_Cytarabin	0.297618
449	AML_65	favorable	EFS	0	3.05893	Cladribine	0.307166
450	AML_65	favorable	EFS	0	3.05893	Crenolanib	0.833903
451	AML_65	favorable	EFS	0	3.05893	Fludarabine	0.754849
452	AML_65	favorable	EFS	0	3.05893	NSC 652287	0.619926
453	AML_65	favorable	EFS	0	3.05893	Vincristine	0.75506
454	AML_65	favorable	EFS	0	3.05893	Vindesine	0.725654
455	AML_65	favorable	EFS	0	3.05893	Daunorubicin_Cytarabin	0.479869
456	AML_66	intermediate	EFS	1	0.843466	Cladribine	0.419552
457	AML_66	intermediate	EFS	1	0.843466	Crenolanib	1.16628
458	AML_66	intermediate	EFS	1	0.843466	Fludarabine	0.698575
459	AML_66	intermediate	EFS	1	0.843466	NSC 652287	0.422469
460	AML_66	intermediate	EFS	1	0.843466	Vincristine	0.816152
461	AML_66	intermediate	EFS	1	0.843466	Vindesine	0.752247
462	AML_66	intermediate	EFS	1	0.843466	Daunorubicin_Cytarabin	0.383667
463	AML_67	intermediate	EFS	1	1.06529	Cladribine	0.156102
464	AML_67	intermediate	EFS	1	1.06529	Crenolanib	0.804976
465	AML_67	intermediate	EFS	1	1.06529	Fludarabine	0.67187
466	AML_67	intermediate	EFS	1	1.06529	NSC 652287	0.200125
467	AML_67	intermediate	EFS	1	1.06529	Vincristine	0.784794
468	AML_67	intermediate	EFS	1	1.06529	Vindesine	0.767793
469	AML_67	intermediate	EFS	1	1.06529	Daunorubicin_Cytarabin	0.289992
470	AML_68	intermediate	EFS	1	0.158834	Cladribine	0.273513
471	AML_68	intermediate	EFS	1	0.158834	Crenolanib	0.800347
472	AML_68	intermediate	EFS	1	0.158834	Fludarabine	0.751052
473	AML_68	intermediate	EFS	1	0.158834	NSC 652287	0.373989
474	AML_68	intermediate	EFS	1	0.158834	Vincristine	0.677738
475	AML_68	intermediate	EFS	1	0.158834	Vindesine	0.684146
476	AML_68	intermediate	EFS	1	0.158834	Daunorubicin_Cytarabin	0.454643
477	AML_69	intermediate	EFS	1	0.558659	Cladribine	0.829939
478	AML_69	intermediate	EFS	1	0.558659	Crenolanib	1.41137
479	AML_69	intermediate	EFS	1	0.558659	Fludarabine	0.686432
480	AML_69	intermediate	EFS	1	0.558659	NSC 652287	0.28417
481	AML_69	intermediate	EFS	1	0.558659	Vincristine	0.325317
482	AML_69	intermediate	EFS	1	0.558659	Vindesine	0.3492
483	AML_69	intermediate	EFS	1	0.558659	Daunorubicin_Cytarabin	0.214051
484	AML_70	intermediate	EFS	1	0.139665	Cladribine	0.279821
485	AML_70	intermediate	EFS	1	0.139665	Crenolanib	0.794261
486	AML_70	intermediate	EFS	1	0.139665	Fludarabine	0.660852
487	AML_70	intermediate	EFS	1	0.139665	NSC 652287	0.283319
488	AML_70	intermediate	EFS	1	0.139665	Vincristine	0.527639
489	AML_70	intermediate	EFS	1	0.139665	Vindesine	0.522999
490	AML_70	intermediate	EFS	1	0.139665	Daunorubicin_Cytarabin	0.25941
491	AML_71	intermediate	EFS	0	1.05159	Cladribine	0.461802
492	AML_71	intermediate	EFS	0	1.05159	Crenolanib	0.806996
493	AML_71	intermediate	EFS	0	1.05159	Fludarabine	0.97017
494	AML_71	intermediate	EFS	0	1.05159	NSC 652287	0.203783
495	AML_71	intermediate	EFS	0	1.05159	Vincristine	0.798426
496	AML_71	intermediate	EFS	0	1.05159	Vindesine	0.806522
497	AML_71	intermediate	EFS	0	1.05159	Daunorubicin_Cytarabin	0.803504
498	AML_72	intermediate	EFS	1	0.479242	Cladribine	0.28827
499	AML_72	intermediate	EFS	1	0.479242	Crenolanib	0.81886
500	AML_72	intermediate	EFS	1	0.479242	Fludarabine	0.880493
501	AML_72	intermediate	EFS	1	0.479242	NSC 652287	0.606506
502	AML_72	intermediate	EFS	1	0.479242	Vincristine	0.705664
503	AML_72	intermediate	EFS	1	0.479242	Vindesine	0.699002
504	AML_72	intermediate	EFS	1	0.479242	Daunorubicin_Cytarabin	0.705131
505	AML_73	intermediate	EFS	0	5	Cladribine	0.164614
506	AML_73	intermediate	EFS	0	5	Crenolanib	0.595089
507	AML_73	intermediate	EFS	0	5	Fludarabine	0.65635
508	AML_73	intermediate	EFS	0	5	NSC 652287	0.109222
509	AML_73	intermediate	EFS	0	5	Vincristine	0.61563
510	AML_73	intermediate	EFS	0	5	Vindesine	0.664833
511	AML_73	intermediate	EFS	0	5	Daunorubicin_Cytarabin	0.589614
512	AML_74	intermediate	EFS	0	5	Cladribine	0.438094
513	AML_74	intermediate	EFS	0	5	Crenolanib	0.633832
514	AML_74	intermediate	EFS	0	5	Fludarabine	0.623251
515	AML_74	intermediate	EFS	0	5	NSC 652287	0.331659
516	AML_74	intermediate	EFS	0	5	Vincristine	0.399338
517	AML_74	intermediate	EFS	0	5	Vindesine	0.359732
518	AML_74	intermediate	EFS	0	5	Daunorubicin_Cytarabin	0.290352
519	AML_75	intermediate	EFS	1	0.640815	Cladribine	0.114702
520	AML_75	intermediate	EFS	1	0.640815	Crenolanib	0.377533
521	AML_75	intermediate	EFS	1	0.640815	Fludarabine	0.499379
522	AML_75	intermediate	EFS	1	0.640815	NSC 652287	0.384036
523	AML_75	intermediate	EFS	1	0.640815	Vincristine	0.592502
524	AML_75	intermediate	EFS	1	0.640815	Vindesine	0.525467
525	AML_75	intermediate	EFS	1	0.640815	Daunorubicin_Cytarabin	0.163313
526	AML_76	intermediate	EFS	1	0.150619	Cladribine	0.168873
527	AML_76	intermediate	EFS	1	0.150619	Crenolanib	0.88657
528	AML_76	intermediate	EFS	1	0.150619	Fludarabine	0.644532
529	AML_76	intermediate	EFS	1	0.150619	NSC 652287	0.298805
530	AML_76	intermediate	EFS	1	0.150619	Vincristine	0.548257
531	AML_76	intermediate	EFS	1	0.150619	Vindesine	0.531921
532	AML_76	intermediate	EFS	1	0.150619	Daunorubicin_Cytarabin	0.298277
533	AML_77	intermediate	EFS	1	0.794172	Cladribine	0.270281
534	AML_77	intermediate	EFS	1	0.794172	Crenolanib	0.805498
535	AML_77	intermediate	EFS	1	0.794172	Fludarabine	0.866369
536	AML_77	intermediate	EFS	1	0.794172	NSC 652287	0.473286
537	AML_77	intermediate	EFS	1	0.794172	Vincristine	0.803276
538	AML_77	intermediate	EFS	1	0.794172	Vindesine	0.814583
539	AML_77	intermediate	EFS	1	0.794172	Daunorubicin_Cytarabin	0.401175
540	AML_78	intermediate	EFS	1	0.386132	Cladribine	0.770491
541	AML_78	intermediate	EFS	1	0.386132	Crenolanib	0.9021
542	AML_78	intermediate	EFS	1	0.386132	Fludarabine	0.82684
543	AML_78	intermediate	EFS	1	0.386132	NSC 652287	0.911807
544	AML_78	intermediate	EFS	1	0.386132	Vincristine	0.736238
545	AML_78	intermediate	EFS	1	0.386132	Vindesine	0.707595
546	AML_78	intermediate	EFS	1	0.386132	Daunorubicin_Cytarabin	0.470092
547	AML_79	intermediate	EFS	1	1.194	Cladribine	0.444068
548	AML_79	intermediate	EFS	1	1.194	Crenolanib	0.705027
549	AML_79	intermediate	EFS	1	1.194	Fludarabine	0.645902
550	AML_79	intermediate	EFS	1	1.194	NSC 652287	0.521731
551	AML_79	intermediate	EFS	1	1.194	Vincristine	0.906821
552	AML_79	intermediate	EFS	1	1.194	Vindesine	0.790335
553	AML_79	intermediate	EFS	1	1.194	Daunorubicin_Cytarabin	0.177506
554	AML_80	intermediate	EFS	0	5	Cladribine	0.310259
555	AML_80	intermediate	EFS	0	5	Crenolanib	0.761144
556	AML_80	intermediate	EFS	0	5	Fludarabine	0.571182
557	AML_80	intermediate	EFS	0	5	NSC 652287	0.276944
558	AML_80	intermediate	EFS	0	5	Vincristine	0.332292
559	AML_80	intermediate	EFS	0	5	Vindesine	0.330626
560	AML_80	intermediate	EFS	0	5	Daunorubicin_Cytarabin	0.304217
561	AML_81	intermediate	EFS	0	5	Cladribine	0.394616
562	AML_81	intermediate	EFS	0	5	Crenolanib	0.797875
563	AML_81	intermediate	EFS	0	5	Fludarabine	0.893876
564	AML_81	intermediate	EFS	0	5	NSC 652287	0.204016
565	AML_81	intermediate	EFS	0	5	Vincristine	0.733895
566	AML_81	intermediate	EFS	0	5	Vindesine	0.689284
567	AML_81	intermediate	EFS	0	5	Daunorubicin_Cytarabin	0.435949
568	AML_82	intermediate	EFS	1	0.484719	Cladribine	0.297123
569	AML_82	intermediate	EFS	1	0.484719	Crenolanib	0.81458
570	AML_82	intermediate	EFS	1	0.484719	Fludarabine	0.885629
571	AML_82	intermediate	EFS	1	0.484719	NSC 652287	0.296858
572	AML_82	intermediate	EFS	1	0.484719	Vincristine	0.915938
573	AML_82	intermediate	EFS	1	0.484719	Vindesine	0.887847
574	AML_82	intermediate	EFS	1	0.484719	Daunorubicin_Cytarabin	0.542579
575	AML_83	intermediate	EFS	1	0.807865	Cladribine	0.287288
576	AML_83	intermediate	EFS	1	0.807865	Crenolanib	0.815674
577	AML_83	intermediate	EFS	1	0.807865	Fludarabine	0.807693
578	AML_83	intermediate	EFS	1	0.807865	NSC 652287	0.536626
579	AML_83	intermediate	EFS	1	0.807865	Vincristine	0.795957
580	AML_83	intermediate	EFS	1	0.807865	Vindesine	0.778659
581	AML_83	intermediate	EFS	1	0.807865	Daunorubicin_Cytarabin	0.588217
582	AML_84	intermediate	EFS	1	0.983131	Cladribine	0.375707
583	AML_84	intermediate	EFS	1	0.983131	Crenolanib	0.59351
584	AML_84	intermediate	EFS	1	0.983131	Fludarabine	0.618186
585	AML_84	intermediate	EFS	1	0.983131	NSC 652287	0.712444
586	AML_84	intermediate	EFS	1	0.983131	Vincristine	0.499499
587	AML_84	intermediate	EFS	1	0.983131	Vindesine	0.455484
588	AML_84	intermediate	EFS	1	0.983131	Daunorubicin_Cytarabin	0.280252
589	AML_85	intermediate	EFS	1	3.43411	Cladribine	0.562765
590	AML_85	intermediate	EFS	1	3.43411	Crenolanib	0.836445
591	AML_85	intermediate	EFS	1	3.43411	Fludarabine	0.827287
592	AML_85	intermediate	EFS	1	3.43411	NSC 652287	0.32359
593	AML_85	intermediate	EFS	1	3.43411	Vincristine	0.716395
594	AML_85	intermediate	EFS	1	3.43411	Vindesine	0.691172
595	AML_85	intermediate	EFS	1	3.43411	Daunorubicin_Cytarabin	0.554651
596	AML_86	intermediate	EFS	0	5	Cladribine	0.134706
597	AML_86	intermediate	EFS	0	5	Crenolanib	0.634416
598	AML_86	intermediate	EFS	0	5	Fludarabine	0.545635
599	AML_86	intermediate	EFS	0	5	NSC 652287	0.16148
600	AML_86	intermediate	EFS	0	5	Vincristine	0.559856
601	AML_86	intermediate	EFS	0	5	Vindesine	0.499061
602	AML_86	intermediate	EFS	0	5	Daunorubicin_Cytarabin	0.300223
603	AML_87	intermediate	EFS	1	1.05707	Cladribine	0.217897
604	AML_87	intermediate	EFS	1	1.05707	Crenolanib	0.629685
605	AML_87	intermediate	EFS	1	1.05707	Fludarabine	0.747593
606	AML_87	intermediate	EFS	1	1.05707	NSC 652287	0.191909
607	AML_87	intermediate	EFS	1	1.05707	Vincristine	0.528693
608	AML_87	intermediate	EFS	1	1.05707	Vindesine	0.520854
609	AML_87	intermediate	EFS	1	1.05707	Daunorubicin_Cytarabin	0.595263
610	AML_88	intermediate	EFS	0	0.438164	Cladribine	0.215486
611	AML_88	intermediate	EFS	0	0.438164	Crenolanib	0.733206
612	AML_88	intermediate	EFS	0	0.438164	Fludarabine	0.725188
613	AML_88	intermediate	EFS	0	0.438164	NSC 652287	0.344464
614	AML_88	intermediate	EFS	0	0.438164	Vincristine	0.784747
615	AML_88	intermediate	EFS	0	0.438164	Vindesine	0.788286
616	AML_88	intermediate	EFS	0	0.438164	Daunorubicin_Cytarabin	0.518697
617	AML_89	intermediate	EFS	0	0.525797	Cladribine	0.0536201
618	AML_89	intermediate	EFS	0	0.525797	Crenolanib	1.03324
619	AML_89	intermediate	EFS	0	0.525797	Fludarabine	0.653579
620	AML_89	intermediate	EFS	0	0.525797	NSC 652287	0.181012
621	AML_89	intermediate	EFS	0	0.525797	Vincristine	0.45271
622	AML_89	intermediate	EFS	0	0.525797	Vindesine	0.401563
623	AML_89	intermediate	EFS	0	0.525797	Daunorubicin_Cytarabin	0.229835
624	AML_90	intermediate	EFS	1	0.139665	Cladribine	0.287711
625	AML_90	intermediate	EFS	1	0.139665	Crenolanib	0.751546
626	AML_90	intermediate	EFS	1	0.139665	Fludarabine	0.841641
627	AML_90	intermediate	EFS	1	0.139665	NSC 652287	0.293578
628	AML_90	intermediate	EFS	1	0.139665	Vincristine	0.729981
629	AML_90	intermediate	EFS	1	0.139665	Vindesine	0.743722
630	AML_90	intermediate	EFS	1	0.139665	Daunorubicin_Cytarabin	0.478622
631	AML_91	intermediate	EFS	0	4.54048	Cladribine	0.0415854
632	AML_91	intermediate	EFS	0	4.54048	Crenolanib	0.80381
633	AML_91	intermediate	EFS	0	4.54048	Fludarabine	0.490184
634	AML_91	intermediate	EFS	0	4.54048	NSC 652287	0.803052
635	AML_91	intermediate	EFS	0	4.54048	Vincristine	0.397421
636	AML_91	intermediate	EFS	0	4.54048	Vindesine	0.401836
637	AML_91	intermediate	EFS	0	4.54048	Daunorubicin_Cytarabin	0.186733
638	AML_92	intermediate	EFS	0	2.87545	Cladribine	0.105194
639	AML_92	intermediate	EFS	0	2.87545	Crenolanib	0.92557
640	AML_92	intermediate	EFS	0	2.87545	Fludarabine	0.62595
641	AML_92	intermediate	EFS	0	2.87545	NSC 652287	0.257645
642	AML_92	intermediate	EFS	0	2.87545	Vincristine	0.684375
643	AML_92	intermediate	EFS	0	2.87545	Vindesine	0.625794
644	AML_92	intermediate	EFS	0	2.87545	Daunorubicin_Cytarabin	0.24858
645	AML_93	intermediate	EFS	0	0.980392	Cladribine	0.332241
646	AML_93	intermediate	EFS	0	0.980392	Crenolanib	0.80691
647	AML_93	intermediate	EFS	0	0.980392	Fludarabine	0.739375
648	AML_93	intermediate	EFS	0	0.980392	NSC 652287	0.303605
649	AML_93	intermediate	EFS	0	0.980392	Vincristine	0.612368
650	AML_93	intermediate	EFS	0	0.980392	Vindesine	0.587447
651	AML_93	intermediate	EFS	0	0.980392	Daunorubicin_Cytarabin	0.499812
652	AML_94	intermediate	EFS	1	0.837989	Cladribine	0.164543
653	AML_94	intermediate	EFS	1	0.837989	Crenolanib	0.728227
654	AML_94	intermediate	EFS	1	0.837989	Fludarabine	0.541533
655	AML_94	intermediate	EFS	1	0.837989	NSC 652287	0.207289
656	AML_94	intermediate	EFS	1	0.837989	Vincristine	0.41276
657	AML_94	intermediate	EFS	1	0.837989	Vindesine	0.416986
658	AML_94	intermediate	EFS	1	0.837989	Daunorubicin_Cytarabin	0.403827
659	AML_95	favorable	EFS	0	2.59065	Cladribine	0.299862
660	AML_95	favorable	EFS	0	2.59065	Crenolanib	0.711813
661	AML_95	favorable	EFS	0	2.59065	Fludarabine	0.764621
662	AML_95	favorable	EFS	0	2.59065	NSC 652287	0.319893
663	AML_95	favorable	EFS	0	2.59065	Vincristine	0.566857
664	AML_95	favorable	EFS	0	2.59065	Vindesine	0.532804
665	AML_95	favorable	EFS	0	2.59065	Daunorubicin_Cytarabin	0.457598
